# Supplementary material for: Comparative genomic analysis of Vibrios yields insights into genes associated with virulence towards C. gigas larvae
Source: BMC Genomics. 2020 Aug 31;21:599. doi: 10.1186/s12864-020-06980-6 (PMC7457808; doi:10.1186/s12864-020-06980-6)
Supplement: Supplementary file 1 — Additional file 1 Table S1. Hemolysis and proteolysis reactions. [file 12864_2020_6980_MOESM1_ESM.xlsx]

## Sheet: Sheet1
Supporting table 1. Hemolysis and Proteolysis reactions
Species	Strain	% Avg mortalities	Proteolysis 23C	Proteolysis 28C	Hemolysis 48
V. coralliilyticus	RE90	93	+	+	β
V. coralliilyticus	RE98	99	+	+	β
V. coralliilyticus	071316B	100	+	+	β
V. coralliilyticus	09-121-3	95	+	+	β
V. coralliilyticus	19105	100	.	+	β
V. coralliilyticus	081216C	99	+	+	β
V. coralliilyticus	AIC-5	65	.	+	β
V. coralliilyticus	AIC-7	80	.	+	β
V. cyclitrophicus	HMSC5	1	+	+	β
V. owensii	00-18-3-1	4	+	+	β
V. anguillarum	00-84-1	3	+	+	β
V. tubiashii	01-65-5-1	21	+	+	β
V. cyclitrophicus	070116B	11	+	+	α
Vibrio sp.	99K-1	12	+	+	β
V. alginolyticus	L22Y01	3	+	+	β
V. aesturaianus	O-00-16-10	5	.	+	α
Vibrio sp.	RE86	2	+	+	α
V. jasicida	T3G01	8	+	+	β
V. cyclitrophicus	T6Y01	28	+	+	none
V. crassostreae	00-69-1	6	+	+	β
V. coralliilyticus	RE87	99	+	+	β
V. coralliilyticus	OCN014	94	+	+	β
V. coralliilyticus	RE22	100	+	+	β
V. tubiashii	19106	2	+	+	β
V. tubiashii	19109	42	+	+	β
V. kanaloae	06-86-2	0	+	+	β
V. splendidus	07-146-1	10	+	no growth	β
V. kanaloae	073016A	6	.	+	β
V. coralliilyticus	080116A	100	+	+	β
V. splendidus	99-70-13A3	12	+	no growth	β
V. splendidus	99-70-6B3	3	+	no growth	β
V. crassostreae	99-79-Y	0	no growth	no growth	β
Vibrio sp.	AIC-3	3	+	+	β
V. coralliilyticus	BAA-450	52	+	+	β
V. coralliilyticus	C154	91	+	+	β
V. splendidus	X00-12-3	2	+	no growth	α
V. coralliilyticus	X00-12-4	100	+	+	β
V. mediterranei	71105	79	.	.	none
V. mediterranei	00-90-15	2	.	+	none
V. pectenicida	99-46-Y	23	no growth	no growth	none
V. splendidus	T3Y01	10	+	+	α
V. rotiferianus	00-78-3	16	+	+	none
V. chagasii	00-90-10	12	+	+	none
V. rotiferianus	01-65-5-4	7	+	+	none
V. alginolyticus	062916C	6	.	.	none
Vibrio sp.	070316B	9	+	+	α
V. hepatarius	070516A	0	.	.	none
V. alginolyticus	081416A	4	+	.	none
Vibrio sp	99-70-13A1	3	.	.	none
Vibrio sp.	99-8-1	19	no growth	no growth	none
V. coralliilyticus	RE88	99	.	+	β
Above, "+" means a positive reaction for proteolysis ." . " means growth but no proteolysis.
"β" indicates positive reaction for beta-hemolysis. "α" indicates positive reaction for alpha hemolysis. "none" indicates growth but no hemolysis.
