# Supplementary material for: Comparative genomic analysis of Vibrios yields insights into genes associated with virulence towards C. gigas larvae
Source: BMC Genomics. 2020 Aug 31;21:599. doi: 10.1186/s12864-020-06980-6 (PMC7457808; doi:10.1186/s12864-020-06980-6)
Supplement: Supplementary file 5 — Additional file 5 Table S2. Phylogenetic logistic regression results. [file 12864_2020_6980_MOESM5_ESM.xlsx]

## Sheet: Supporting Table 2
Supporting Table 2. Phylogenetic logistic regression results.
Cluster ID	Survival Estimate	P-value	Annotation
77172_071316B_02848	-5.1997	0.0005016	hypothetical_protein
169827_O_00_16_10_03555	-3.8015	0.00133	Chitinase_A_precursor
3871_00_18_3_1_03899	-3.62549	0.002939	hypothetical_protein
3870_00_18_3_1_03898	-3.01126	0.003341	hypothetical_protein
25375_00_90_15_01757	-3.8805	0.0009619	hypothetical_protein
77340_071316B_03016	-6.86408	9.84e-05	UDP-N-acetylglucosamine_2-epimerase
77339_071316B_03015	-6.86408	9.84e-05	bacteriophage_N4_adsorption_protein_B
77338_071316B_03014	-3.7319	0.001286	bacteriophage_N4_receptor,_outer_membrane_subunit
77337_071316B_03013	-6.86408	9.84e-05	hypothetical_protein
77336_071316B_03012	-5.1997	0.0005016	GlcNAc-binding_protein_A_precursor
77332_071316B_03008	-5.1997	0.0005016	hypothetical_protein
77316_071316B_02992	-5.6827	4.9e-05	Substrate_binding_domain_of_ABC-type_glycine_betaine_transport_system
77287_071316B_02963	-5.1997	0.0005016	hypothetical_protein
83850_08_01_16_A_04261	-2.70394	0.001278	hypothetical_protein
27134_00_90_15_03527	-3.8805	0.0009619	hypothetical_protein
77224_071316B_02900	-5.1997	0.0005016	Bacterial_extracellular_solute-binding_proteins,_family_3
77214_071316B_02890	-3.90231	0.004888	Bacterial_extracellular_solute-binding_proteins,_family_3
77213_071316B_02889	-3.61492	0.00345	hypothetical_protein
77212_071316B_02888	-5.1997	0.0005016	hypothetical_protein
77211_071316B_02887	-5.1997	0.0005016	hypothetical_protein
77208_071316B_02884	-5.1997	0.0005016	Styrene_monooxygenase_StyA
2242_00_18_3_1_02254	-3.84547	0.0004963	OmpA-like_transmembrane_domain_protein
77198_071316B_02874	-8.98749	0.002173	hypothetical_protein
77556_071316B_03233	-5.1997	0.0005016	Tryptophan_operon_leader_peptide
77559_071316B_03236	-5.1997	0.0005016	hypothetical_protein
77560_071316B_03237	-5.1997	0.0005016	Phytochrome-like_protein_cph2
77571_071316B_03248	-3.61492	0.00345	hypothetical_protein
77572_071316B_03249	-3.61492	0.00345	hypothetical_protein
77573_071316B_03250	-5.1997	0.0005016	Insulinase_(Peptidase_family_M16)
77590_071316B_03267	-3.90231	0.004888	hypothetical_protein
77625_071316B_03302	-5.1997	0.0005016	Methyl-accepting_chemotaxis_protein_PctB
77654_071316B_03331	-4.0595	0.004268	aminoalkylphosphonic_acid_N-acetyltransferase
67607_07_146_1_01815	-4.73557	0.001194	Isochorismatase_family_protein_YecD
77672_071316B_03349	-3.64675	0.001838	Microcin_C7_self-immunity_protein_MccF
30176_01_65_5_1_01128	-4.4666	0.001642	hypothetical_protein
77676_071316B_03353	-3.64675	0.001838	hypothetical_protein
22395_00_90_10_03837	-2.57628	0.004676	serine/threonine_protein_kinase
169927_O_00_16_10_03656	-3.61108	0.001463	hypothetical_protein
77736_071316B_03413	-3.90231	0.004888	hypothetical_protein
77743_071316B_03420	-3.61492	0.00345	hypothetical_protein
5101_00_18_3_1_05166	-3.32894	0.003002	Poly(beta-D-mannuronate)_C5_epimerase_5
55964_07_03_16_B_04342	-5.9728	5.53e-05	hypothetical_protein
79140_071316B_04851	-3.61492	0.00345	hypothetical_protein
79139_071316B_04850	-3.61492	0.00345	Autoinducer_2-binding_protein_LsrB_precursor
47946_07_01_16_B_00863	-5.16223	0.0001286	hypothetical_protein
47945_07_01_16_B_00862	-5.16223	0.0001286	Hemolysin_precursor
76307_071316B_01976	-5.1997	0.0005016	Surface_presentation_of_antigens_protein_SpaK
76308_071316B_01977	-4.07246	0.003957	hypothetical_protein
76309_071316B_01978	-5.1997	0.0005016	secreted_effector_protein_SifB
76310_071316B_01979	-3.61492	0.00345	type_III_secretion_system_protein_SsaQ
76311_071316B_01980	-3.61492	0.00345	hypothetical_protein
76312_071316B_01981	-3.61492	0.00345	hypothetical_protein
76315_071316B_01984	-3.61492	0.00345	hypothetical_protein
76316_071316B_01985	-5.1997	0.0005016	SicP_binding_protein
76317_071316B_01986	-3.61492	0.00345	Chaperone_protein_sicP
76318_071316B_01987	-3.61492	0.00345	HrpJ-like_domain_protein
76319_071316B_01988	-3.61492	0.00345	hypothetical_protein
76320_071316B_01989	-3.61492	0.00345	hypothetical_protein
76322_071316B_01991	-3.61492	0.00345	hypothetical_protein
76323_071316B_01992	-3.61492	0.00345	hypothetical_protein
76324_071316B_01993	-3.61492	0.00345	Type_III_secretion_needle_MxiH_like_protein
76325_071316B_01994	-3.61492	0.00345	Exoenzyme_S_synthesis_regulatory_protein_ExsA
76328_071316B_01997	-3.90231	0.004888	Alpha-pyrone_synthesis_polyketide_synthase-like_Pks11
81979_08_01_16_A_02385	-5.0068	2.76e-05	hypothetical_protein
76332_071316B_02001	-5.1997	0.0005016	anthranilate_synthase_component_II
76333_071316B_02002	-3.06045	0.0005453	HDOD_domain_protein
76334_071316B_02003	-5.1997	0.0005016	hypothetical_protein
76335_071316B_02004	-3.61492	0.00345	Chaperone_protein_IpgC
76336_071316B_02005	-3.61492	0.00345	Secreted_effector_protein_SseD
76337_071316B_02006	-3.61492	0.00345	Secreted_effector_protein_SseC
76338_071316B_02007	-3.61492	0.00345	Anaphase-promoting_complex,_cyclosome,_subunit_3
76339_071316B_02008	-3.61492	0.00345	Secreted_effector_protein_SseB
76340_071316B_02009	-3.61492	0.00345	Secreted_effector_protein_SseB
76341_071316B_02010	-3.61492	0.00345	hypothetical_protein
76342_071316B_02011	-3.61492	0.00345	hypothetical_protein
76345_071316B_02014	-3.61492	0.00345	hypothetical_protein
76346_071316B_02015	-3.61492	0.00345	Sensor_protein_TorS
76348_071316B_02017	-3.61492	0.00345	Transcriptional_regulatory_protein_LiaR
76378_071316B_02047	-4.32104	8.13e-05	hypothetical_protein
76394_071316B_02063	-3.2029	0.002953	Protease_LasA_precursor
76400_071316B_02069	-3.61492	0.00345	hypothetical_protein
76401_071316B_02070	-3.61492	0.00345	4-cresol_dehydrogenase_[hydroxylating]_flavoprotein_subunit
76402_071316B_02071	-3.61492	0.00345	Glutamate_synthase_[NADPH]_large_chain
76403_071316B_02072	-5.1997	0.0005016	Gluconate_5-dehydrogenase
76405_071316B_02074	-5.1997	0.0005016	hypothetical_protein
76407_071316B_02076	-3.61492	0.00345	hypothetical_protein
76409_071316B_02078	-3.61492	0.00345	Secreted_repeat_of_unknown_function
76410_071316B_02079	-3.61492	0.00345	PBP_superfamily_domain_protein
10667_00_78_3_00748	-2.95858	0.001606	TadE-like_protein
76455_071316B_02126	-5.1997	0.0005016	Necrosis_inducing_protein_(NPP1)
30311_01_65_5_1_01263	-7.057	0.002155	Linear_gramicidin_synthase_subunit_B
32827_01_65_5_1_03802	-5.45551	0.0003137	hypothetical_protein
76483_071316B_02154	-5.1997	0.0005016	hypothetical_protein
76486_071316B_02157	-3.61492	0.00345	Coagulase/fibrinolysin_precursor
76487_071316B_02158	-5.1997	0.0005016	Phytochelatin_synthase
76518_071316B_02189	-5.1997	0.0005016	hypothetical_protein
76537_071316B_02208	-3.2506	0.002445	hypothetical_protein
76554_071316B_02225	-3.61492	0.00345	hypothetical_protein
19765_00_90_10_01169	-3.9546	0.000168	Transcriptional_repressor_RcnR
76574_071316B_02245	-5.1997	0.0005016	Ethylbenzene_dehydrogenase
76575_071316B_02246	-5.1997	0.0005016	hypothetical_protein
76576_071316B_02247	-5.1997	0.0005016	hypothetical_protein
76577_071316B_02248	-5.1997	0.0005016	Putative_NAD(P)H-dependent_FMN-containing_oxidoreductase_YwqN
76578_071316B_02249	-5.1997	0.0005016	hypothetical_protein
76581_071316B_02252	-4.29946	4.07e-05	hypothetical_protein
76582_071316B_02253	-5.1997	0.0005016	Bacterial_extracellular_solute-binding_proteins,_family_3
76586_071316B_02257	-5.1997	0.0005016	hypothetical_protein
29768_01_65_5_1_00719	-4.79101	0.0007163	Glyoxalase-like_domain_protein
3281_00_18_3_1_03298	-3.27395	0.003156	hypothetical_protein
76602_071316B_02273	-3.90231	0.004888	hypothetical_protein
76603_071316B_02274	-5.1997	0.0005016	hypothetical_protein
76611_071316B_02282	-2.62675	0.001274	hypothetical_protein
76615_071316B_02286	-3.61492	0.00345	hypothetical_protein
65149_07_11_05_04480	-8.091	0.0001679	HTH-type_transcriptional_regulator_BenM
76617_071316B_02288	-5.1997	0.0005016	putative_transporter_YfdV
76618_071316B_02289	-3.61492	0.00345	hypothetical_protein
2705_00_18_3_1_02718	-3.06005	0.001439	Sulfopropanediol_3-dehydrogenase
78609_071316B_04297	-5.1997	0.0005016	Autoinducer_2_sensor_kinase/phosphatase_LuxQ
78611_071316B_04299	-5.1997	0.0005016	Transcriptional_regulatory_protein_SrrA
78612_071316B_04300	-5.1997	0.0005016	hypothetical_protein
1378_00_18_3_1_01382	-4.1427	0.0006151	Phytanoyl-CoA_dioxygenase_(PhyH)
78615_071316B_04303	-5.1997	0.0005016	Inner_membrane_protein_YbjJ
78616_071316B_04304	-5.1997	0.0005016	Chondroitin_synthase
78617_071316B_04305	-8.98749	0.002173	UDP-N-acetyl-alpha-D-glucosamine_C6_dehydratase
23959_00_90_15_00337	-6.0147	0.001463	5-deoxy-glucuronate_isomerase
376_00_18_3_1_00376	-4.8919	0.002881	5-deoxy-glucuronate_isomerase
78635_071316B_04323	-3.61492	0.00345	hypothetical_protein
78640_071316B_04328	-3.64675	0.001838	Inosose_dehydratase
78641_071316B_04329	-5.1997	0.0005016	3D-(3,5/4)-trihydroxycyclohexane-1,2-dione_hydrolase
23953_00_90_15_00331	-6.0147	0.001463	5-dehydro-2-deoxygluconokinase
23956_00_90_15_00334	-6.0147	0.001463	Ribose_transport_system_permease_protein_RbsC
78648_071316B_04336	-5.1997	0.0005016	hypothetical_protein
78657_071316B_04345	-4.07246	0.003957	hypothetical_protein
32663_01_65_5_1_03636	-4.79101	0.0007163	hypothetical_protein
32664_01_65_5_1_03637	-4.79101	0.0007163	Isochorismatase_family_protein
32665_01_65_5_1_03638	-4.79101	0.0007163	Quercetin_2,3-dioxygenase
32666_01_65_5_1_03639	-4.79101	0.0007163	HTH-type_transcriptional_regulator_DmlR
78666_071316B_04354	-3.61492	0.00345	Helix-turn-helix
78667_071316B_04355	-3.61492	0.00345	hypothetical_protein
78668_071316B_04356	-3.61492	0.00345	hypothetical_protein
78670_071316B_04358	-5.1997	0.0005016	hypothetical_protein
74907_071316B_00559	-3.90231	0.004888	hypothetical_protein
4325_00_18_3_1_04358	-3.60938	0.002348	hypothetical_protein
69591_07_146_1_03827	-4.17555	0.0004395	Trypsin-like_protease_precursor
74956_071316B_00609	-5.1997	0.0005016	hypothetical_protein
75019_071316B_00672	-3.61492	0.00345	hypothetical_protein
75044_071316B_00698	-5.1997	0.0005016	Antibiotic_biosynthesis_monooxygenase
75072_071316B_00727	-5.1997	0.0005016	hypothetical_protein
22785_00_90_10_04229	-4.6297	0.0002475	hypothetical_protein
75136_071316B_00792	-6.9588	6.88e-05	Electron_transport_complex_protein_RnfC
76275_071316B_01942	-5.1997	0.0005016	Helix-turn-helix_domain_protein
76274_071316B_01941	-5.1997	0.0005016	hypothetical_protein
76273_071316B_01940	-5.1997	0.0005016	Trans-aconitate_2-methyltransferase
76242_071316B_01909	-5.1997	0.0005016	hypothetical_protein
76211_071316B_01878	-5.1997	0.0005016	hypothetical_protein
10554_00_78_3_00633	-3.65215	0.001532	Fimbrial_protein_precursor
84659_08_01_16_A_05108	-3.17044	0.0003568	hypothetical_protein
58926_07_05_16_A_02466	-3.45449	0.003191	putative_HTH-type_transcriptional_regulator
167820_O_00_16_10_01506	-3.9847	0.001371	hypothetical_protein
167821_O_00_16_10_01507	-3.83799	0.001494	hypothetical_protein
167824_O_00_16_10_01510	-3.83799	0.001494	hypothetical_protein
84610_08_01_16_A_05055	-3.51538	0.0007206	hypothetical_protein
79393_071316B_05108	-4.69677	2.78e-05	hypothetical_protein
28024_00_90_15_04444	-6.43297	3.53e-05	Amidohydrolase
78465_071316B_04153	-5.1997	0.0005016	hypothetical_protein
78463_071316B_04151	-5.1997	0.0005016	hypothetical_protein
78395_071316B_04078	-5.1997	0.0005016	hypothetical_protein
79238_071316B_04951	-5.1997	0.0005016	Biopolymer_transport_protein_ExbB
79240_071316B_04953	-5.1997	0.0005016	Gram-negative_bacterial_tonB_protein
10127_00_78_3_00196	-3.19696	0.003871	Maltose_O-acetyltransferase
167993_O_00_16_10_01679	-2.86484	0.002206	hypothetical_protein
77947_071316B_03624	-5.1997	0.0005016	hypothetical_protein
79092_071316B_04796	-5.1997	0.0005016	hypothetical_protein
78374_071316B_04051	-5.1997	0.0005016	phosphatidylglycerophosphatase_B
78308_071316B_03985	-5.1997	0.0005016	hypothetical_protein
31333_01_65_5_1_02296	-4.79101	0.0007163	HTH-type_transcriptional_repressor_ComR
77027_071316B_02701	-4.8466	0.002191	hypothetical_protein
77038_071316B_02712	-3.61492	0.00345	Glycine_betaine_transporter_BetL
77147_071316B_02823	-3.90231	0.004888	hypothetical_protein
167446_O_00_16_10_01122	-2.99601	0.001473	Melibiose_carrier_protein
76804_071316B_02475	-8.2139	0.0003117	HTH-type_transcriptional_regulator_GalR
76718_071316B_02389	-4.1242	0.001295	Bacterial_extracellular_solute-binding_proteins,_family_3
76716_071316B_02387	-3.61492	0.00345	Secreted_chorismate_mutase_precursor
76715_071316B_02386	-2.90158	0.0004465	hypothetical_protein
76714_071316B_02385	-4.82301	5.46e-05	hypothetical_protein
76713_071316B_02384	-4.82301	5.46e-05	Transcriptional_regulatory_protein_YycF
76712_071316B_02383	-4.82301	5.46e-05	Autoinducer_2_sensor_kinase/phosphatase_LuxQ
76711_071316B_02382	-4.82301	5.46e-05	Methyl-accepting_chemotaxis_protein_PctB
76710_071316B_02381	-4.82301	5.46e-05	DNA_transformation_protein_TfoX
76709_071316B_02380	-5.1997	0.0005016	Homoserine_O-acetyltransferase
79694_08_01_16_A_00078	-3.74968	0.003832	Tyrosine_recombinase_XerC
79693_08_01_16_A_00077	-2.24525	0.001825	hypothetical_protein
5282_00_69_1_00096	-2.68506	0.003554	hypothetical_protein
76693_071316B_02364	-3.61492	0.00345	hypothetical_protein
76655_071316B_02326	-5.1997	0.0005016	hypothetical_protein
78806_071316B_04507	-5.1997	0.0005016	hypothetical_protein
78836_071316B_04539	-8.2139	0.0003117	hypothetical_protein
78837_071316B_04540	-8.2139	0.0003117	hypothetical_protein
19750_00_90_10_01154	-3.57968	0.001311	hypothetical_protein
30577_01_65_5_1_01538	-6.45685	0.0001889	hypothetical_protein
30576_01_65_5_1_01537	-6.45685	0.0001889	hypothetical_protein
30575_01_65_5_1_01536	-6.45685	0.0001889	hypothetical_protein
75549_071316B_01209	-5.1997	0.0005016	hypothetical_protein
75551_071316B_01211	-3.61492	0.00345	Formyltetrahydrofolate_deformylase
75565_071316B_01225	-5.1997	0.0005016	hypothetical_protein
75572_071316B_01232	-4.48433	0.001852	Chitinase_A_precursor
3010_00_18_3_1_03027	-3.32894	0.003002	hypothetical_protein
75605_071316B_01265	-5.1997	0.0005016	2-dehydropantoate_2-reductase
75606_071316B_01266	-5.1997	0.0005016	D-ribose_transporter_subunit_RbsB
75607_071316B_01267	-5.1997	0.0005016	hypothetical_protein
75608_071316B_01268	-5.1997	0.0005016	hypothetical_protein
75609_071316B_01269	-5.1997	0.0005016	Phosphate_regulon_transcriptional_regulatory_protein_PhoB
75630_071316B_01290	-3.61492	0.00345	hypothetical_protein
75648_071316B_01308	-8.98749	0.002173	Response_regulator_receiver_domain_protein
75653_071316B_01313	-8.98749	0.002173	hypothetical_protein
75658_071316B_01318	-3.90231	0.004888	Cytochrome_c551_peroxidase_precursor
75659_071316B_01319	-3.90231	0.004888	Transcriptional_regulatory_protein_BasR
75660_071316B_01320	-3.90231	0.004888	Swarming_motility_regulation_sensor_protein_RssA
9827_00_69_1_04693	-3.96883	0.0008494	Restriction_endonuclease
75673_071316B_01333	-3.61492	0.00345	hypothetical_protein
75701_071316B_01361	-9.5368	0.001477	hypothetical_protein
75726_071316B_01387	-5.1997	0.0005016	protoporphyrinogen_oxidase
75750_071316B_01411	-5.1997	0.0005016	O-acetyl-ADP-ribose_deacetylase
75806_071316B_01467	-5.1997	0.0005016	Putative_diguanylate_cyclase_YeaJ
75813_071316B_01474	-3.61492	0.00345	putative_multidrug_resistance_protein_EmrK
75814_071316B_01475	-3.61492	0.00345	NADPH-dependent_curcumin_reductase
75815_071316B_01476	-3.61492	0.00345	hypothetical_protein
75816_071316B_01477	-3.61492	0.00345	Multidrug_export_protein_EmrB
75817_071316B_01478	-3.61492	0.00345	Tyrocidine_synthase_3
75818_071316B_01479	-3.61492	0.00345	Phthiocerol/phenolphthiocerol_synthesis_polyketide_synthase_type_I_PpsE
75819_071316B_01480	-3.61492	0.00345	Polyketide_synthase_PksN
75820_071316B_01481	-3.61492	0.00345	Tyrocidine_synthase_3
75821_071316B_01482	-3.61492	0.00345	Tyrocidine_synthase_3
75822_071316B_01483	-3.61492	0.00345	Multifunctional_cyclase-dehydratase-3-O-methyl_transferase_TcmN
75876_071316B_01537	-3.95253	0.003675	Trypsin-like_protease_precursor
75880_071316B_01541	-5.1997	0.0005016	hypothetical_protein
75886_071316B_01547	-5.1997	0.0005016	hypothetical_protein
75887_071316B_01548	-5.1997	0.0005016	Polysaccharide_biosynthesis_protein
75888_071316B_01549	-5.1997	0.0005016	D-inositol_3-phosphate_glycosyltransferase
78551_071316B_04239	-5.1997	0.0005016	Pectate_lyase_superfamily_protein
78548_071316B_04236	-5.1997	0.0005016	Multidrug_resistance_protein_MdtG
78546_071316B_04234	-5.1997	0.0005016	UDP-N-acetylmuramoyl-L-alanyl-D-glutamate--LD-lysine_ligase
78545_071316B_04233	-5.1997	0.0005016	HTH-type_transcriptional_regulator_LeuO
78541_071316B_04229	-3.41102	0.002473	hypothetical_protein
2240_00_18_3_1_02252	-4.12403	0.0001386	Integral_membrane_protein_TerC_family_protein
78536_071316B_04224	-8.98749	0.002173	hypothetical_protein
26940_00_90_15_03327	-4.6516	0.0006521	acid-resistance_protein
78523_071316B_04211	-3.90231	0.004888	hypothetical_protein
78522_071316B_04210	-3.90231	0.004888	Molybdopterin-synthase_adenylyltransferase
78520_071316B_04208	-3.90231	0.004888	hypothetical_protein
78519_071316B_04207	-3.90231	0.004888	Phosphoethanolamine_transferase_EptC
78507_071316B_04195	-3.64675	0.001838	EF_hand
27164_00_90_15_03557	-3.8805	0.0009619	hypothetical_protein
78482_071316B_04170	-5.1997	0.0005016	hypothetical_protein
74738_071316B_00386	-5.1997	0.0005016	hypothetical_protein
74737_071316B_00385	-4.15893	5.07e-05	hypothetical_protein
2765_00_18_3_1_02778	-4.10925	0.001039	hypothetical_protein
74726_071316B_00374	-4.1823	0.0005728	hypothetical_protein
74725_071316B_00373	-5.1997	0.0005016	bifunctional_3-demethylubiquinone-9_3-methyltransferase/_2-octaprenyl-6-hydroxy_phenol_methylase
74724_071316B_00372	-5.1997	0.0005016	Major_cell-binding_factor_precursor
74723_071316B_00371	-5.1997	0.0005016	hypothetical_protein
74722_071316B_00370	-5.1997	0.0005016	Methyl-accepting_chemotaxis_protein_PctB
74721_071316B_00369	-5.1997	0.0005016	Intermediate_filament_tail_domain_protein
74720_071316B_00368	-5.1997	0.0005016	hypothetical_protein
74719_071316B_00367	-5.1997	0.0005016	hypothetical_protein
74718_071316B_00366	-5.1997	0.0005016	hypothetical_protein
74717_071316B_00365	-5.1997	0.0005016	hypothetical_protein
74716_071316B_00364	-5.1997	0.0005016	hypothetical_protein
74715_071316B_00363	-5.1997	0.0005016	hypothetical_protein
74714_071316B_00362	-5.1997	0.0005016	hypothetical_protein
74713_071316B_00361	-5.1997	0.0005016	hypothetical_protein
74707_071316B_00355	-2.42478	0.001419	hypothetical_protein
74704_071316B_00352	-5.1997	0.0005016	hypothetical_protein
74703_071316B_00351	-5.1997	0.0005016	Killing_trait
74702_071316B_00350	-5.1997	0.0005016	Killing_trait
74701_071316B_00349	-5.1997	0.0005016	hypothetical_protein
74700_071316B_00348	-5.1997	0.0005016	Killing_trait
74699_071316B_00347	-3.61492	0.00345	hypothetical_protein
74698_071316B_00346	-5.1997	0.0005016	Killing_trait
74697_071316B_00345	-5.1997	0.0005016	Killing_trait
74696_071316B_00344	-5.1997	0.0005016	Killing_trait
74695_071316B_00343	-5.1997	0.0005016	hypothetical_protein
74694_071316B_00342	-5.1997	0.0005016	Nitrogen_assimilation_regulatory_protein
74691_071316B_00339	-6.06615	5.39e-05	Extracellular_serine_proteinase_precursor
74668_071316B_00316	-5.1997	0.0005016	hypothetical_protein
74655_071316B_00303	-3.61492	0.00345	hypothetical_protein
47059_06_82_2_03992	-4.01493	0.002332	aromatic_amino_acid_exporter
80597_08_01_16_A_00982	-2.44383	0.001216	Polyketide_cyclase_/_dehydrase_and_lipid_transport
19950_00_90_10_01356	-5.8521	0.001459	Methionine--tRNA_ligase
74644_071316B_00292	-5.1997	0.0005016	hypothetical_protein
24426_00_90_15_00804	-3.8805	0.0009619	hypothetical_protein
74626_071316B_00274	-5.1997	0.0005016	hypothetical_protein
74625_071316B_00273	-5.1997	0.0005016	Right_origin-binding_protein
74624_071316B_00272	-7.54409	0.0001993	Polyketide_cyclase_/_dehydrase_and_lipid_transport
74623_071316B_00271	-5.1997	0.0005016	Polyketide_cyclase_/_dehydrase_and_lipid_transport
74622_071316B_00270	-5.1997	0.0005016	Yersinia/Haemophilus_virulence_surface_antigen
2812_00_18_3_1_02825	-4.1882	0.004219	2,5-diketo-D-gluconic_acid_reductase_B
74611_071316B_00259	-5.1997	0.0005016	hypothetical_protein
49947_07_01_16_B_02897	-6.2091	0.0004781	D-threo-3-hydroxyaspartate_dehydratase
74607_071316B_00255	-4.0614	0.0007689	Methyl-accepting_chemotaxis_protein_McpA
74589_071316B_00237	-4.44757	0.0003359	Cyclic_AMP_receptor-like_protein
74588_071316B_00236	-5.1997	0.0005016	hypothetical_protein
74568_071316B_00216	-5.1997	0.0005016	Methyl-accepting_chemotaxis_protein_III
74535_071316B_00183	-5.1997	0.0005016	Cocaine_esterase
74534_071316B_00182	-5.1997	0.0005016	hypothetical_protein
74527_071316B_00175	-3.98124	0.004386	hypothetical_protein
74525_071316B_00173	-3.61492	0.00345	hypothetical_protein
74524_071316B_00172	-3.70897	0.0001348	hypothetical_protein
29726_01_65_5_1_00677	-3.9206	0.001998	Cysteine/O-acetylserine_efflux_protein
29725_01_65_5_1_00676	-3.9206	0.001998	Bifunctional_transcriptional_activator/DNA_repair_enzyme_Ada
74507_071316B_00155	-5.1997	0.0005016	hypothetical_protein
74477_071316B_00125	-5.1997	0.0005016	DNA_replication_and_repair_protein_RecF
74475_071316B_00123	-5.1997	0.0005016	Type_I_phosphodiesterase_/_nucleotide_pyrophosphatase
74456_071316B_00104	-5.1997	0.0005016	Glutathione_S-transferase_GstB
74455_071316B_00103	-5.1997	0.0005016	Leucine-responsive_regulatory_protein
74443_071316B_00091	-3.32063	0.0002252	hypothetical_protein
472_00_18_3_1_00472	-4.77364	4.94e-05	hypothetical_protein
470_00_18_3_1_00470	-4.16952	0.0001116	Transposon_Tn10_TetD_protein
25297_00_90_15_01679	-6.0147	0.001463	putative_N-acetyltransferase_YjaB
422_00_18_3_1_00422	-3.824	0.001514	hypothetical_protein
423_00_18_3_1_00423	-3.824	0.001514	hypothetical_protein
13093_00_78_3_03196	-3.40517	0.003071	fermentation/respiration_switch_protein
674_00_18_3_1_00674	-6.3806	0.002661	General_stress_protein_14
29824_01_65_5_1_00775	-4.79101	0.0007163	SnoaL-like_domain_protein
12857_00_78_3_02958	-2.73804	0.002865	Putative_multidrug_export_ATP-binding/permease_protein
12858_00_78_3_02959	-2.73804	0.002865	putative_ABC_transporter_ATP-binding_protein
26237_00_90_15_02620	-2.679	0.004928	Linear_gramicidin_dehydrogenase_LgrE
12860_00_78_3_02961	-2.73804	0.002865	muropeptide_transporter
452_00_18_3_1_00452	-4.16733	0.0008105	bifunctional_3-demethylubiquinone-9_3-methyltransferase/_2-octaprenyl-6-hydroxy_phenol_methylase
280_00_18_3_1_00280	-2.9817	0.001786	HTH-type_transcriptional_regulator_DmlR
29732_01_65_5_1_00683	-5.01053	0.001831	hypothetical_protein
1417_00_18_3_1_01421	-3.51505	0.002079	Ankyrin_repeats_(3_copies)
1418_00_18_3_1_01422	-3.51505	0.002079	hypothetical_protein
24549_00_90_15_00927	-3.6535	0.002915	putative_HTH-type_transcriptional_regulator_YbbH
24548_00_90_15_00926	-3.6535	0.002915	PTS_system_mannose-specific_EIIBCA_component
24545_00_90_15_00923	-4.9769	0.0001628	Heat-responsive_suppressor_HrsA
75506_071316B_01166	-3.4123	0.003629	hypothetical_protein
66013_07_146_1_00212	-3.3559	0.002599	hypothetical_protein
27471_00_90_15_03870	-4.93897	5.55e-05	Multidrug_export_protein_MepA
27468_00_90_15_03867	-4.39554	7.89e-05	HTH-type_transcriptional_regulator_DmlR
75465_071316B_01125	-2.9228	0.002232	hypothetical_protein
75436_071316B_01096	-3.90231	0.004888	Leucine-responsive_regulatory_protein
75412_071316B_01072	-5.1997	0.0005016	HTH-type_transcriptional_regulator_DmlR
75411_071316B_01071	-5.1997	0.0005016	Major_Facilitator_Superfamily_protein
75410_071316B_01070	-5.1997	0.0005016	Chorismate_pyruvate-lyase
80179_08_01_16_A_00564	-4.29228	4.77e-05	Threonine--tRNA_ligase
75386_071316B_01046	-5.1997	0.0005016	Hydrogen_cyanide_synthase_subunit_HcnA
7357_00_69_1_02190	-4.25403	0.0004219	Hydrogen_cyanide_synthase_subunit_HcnB
7355_00_69_1_02188	-3.60461	0.001816	Hydrogen_cyanide_synthase_subunit_HcnC_precursor
75382_071316B_01042	-5.1997	0.0005016	hypothetical_protein
9577_00_69_1_04437	-3.24263	0.003909	hypothetical_protein
75372_071316B_01032	-5.1997	0.0005016	3-oxoacyl-[acyl-carrier-protein]_reductase_FabG
23613_00_90_10_05078	-4.25723	0.0004298	Cysteine_dioxygenase
30093_01_65_5_1_01045	-4.0956	0.00145	Sensor_protein_ZraS
33692_01_65_5_1_04685	-4.3088	9.46e-05	hypothetical_protein
75334_071316B_00994	-5.1997	0.0005016	hypothetical_protein
75319_071316B_00979	-5.1997	0.0005016	hypothetical_protein
75314_071316B_00974	-3.61492	0.00345	hypothetical_protein
75313_071316B_00973	-3.61492	0.00345	hypothetical_protein
75312_071316B_00972	-5.1997	0.0005016	NADPH-dependent_7-cyano-7-deazaguanine_reductase
21421_00_90_10_02854	-4.6297	0.0002475	putative_oxidoreductase_CzcO
75307_071316B_00967	-5.1997	0.0005016	Leucine_efflux_protein
75306_071316B_00966	-5.1997	0.0005016	HTH-type_transcriptional_activator_RhaS
31030_01_65_5_1_01991	-4.79101	0.0007163	HTH-type_transcriptional_regulator_LrpC
75301_071316B_00961	-3.61492	0.00345	Blue_light-_and_temperature-regulated_antirepressor_YcgF
75247_071316B_00907	-3.98124	0.004386	hypothetical_protein
30285_01_65_5_1_01237	-4.79101	0.0007163	hypothetical_protein
75230_071316B_00890	-3.91903	0.004696	Ankyrin_repeats_(3_copies)
3308_00_18_3_1_03325	-5.048	0.001193	Transcriptional_regulatory_protein_ZraR
3307_00_18_3_1_03324	-5.048	0.001193	Sporulation_kinase_A
3306_00_18_3_1_03323	-5.048	0.001193	Phosphate-binding_protein_PstS_precursor
3305_00_18_3_1_03322	-5.048	0.001193	Phosphate_transport_system_permease_protein_PstC
3304_00_18_3_1_03321	-4.3698	0.001717	Phosphate_transport_system_permease_protein_PstA
3303_00_18_3_1_03320	-5.048	0.001193	Phosphate_import_ATP-binding_protein_PstB
302_00_18_3_1_00302	-4.18177	0.0003185	Catabolite_control_protein_A
303_00_18_3_1_00303	-4.18177	0.0003185	Bacterial_extracellular_solute-binding_protein
304_00_18_3_1_00304	-4.18177	0.0003185	Lactose_transport_system_permease_protein_LacF
305_00_18_3_1_00305	-4.18177	0.0003185	L-arabinose_transport_system_permease_protein_AraQ
306_00_18_3_1_00306	-4.18177	0.0003185	Kojibiose_phosphorylase
307_00_18_3_1_00307	-4.18177	0.0003185	Beta-phosphoglucomutase
308_00_18_3_1_00308	-4.18177	0.0003185	Maltose/maltodextrin_import_ATP-binding_protein_MalK
309_00_18_3_1_00309	-4.18177	0.0003185	hypothetical_protein
310_00_18_3_1_00310	-4.18177	0.0003185	Levanase_precursor
311_00_18_3_1_00311	-3.7923	0.002368	Amylosucrase
75205_071316B_00865	-3.7832	0.001475	hypothetical_protein
76885_071316B_02557	-4.48433	0.001852	Subtilase_family_protein
76884_071316B_02556	-5.1997	0.0005016	hypothetical_protein
76883_071316B_02555	-5.1997	0.0005016	cystine_transporter_subunit
79029_071316B_04733	-5.50389	0.003449	Type-F_conjugative_transfer_system_pilin_assembly_protein
79032_071316B_04736	-6.12738	0.001117	Type-F_conjugative_transfer_system_protein_(TrbI_Ftype)
79034_071316B_04738	-6.12738	0.001117	hypothetical_protein
79035_071316B_04739	-6.12738	0.001117	Bacterial_conjugation_TrbI-like_protein
79039_071316B_04743	-6.12738	0.001117	hypothetical_protein
344_00_18_3_1_00344	-3.79841	0.0003453	Cyclopropane-fatty-acyl-phospholipid_synthase
83832_08_01_16_A_04243	-4.12801	0.004128	Ferric_uptake_regulation_protein
78054_071316B_03731	-6.12738	0.001117	hypothetical_protein
78055_071316B_03732	-6.12738	0.001117	Blue_light-_and_temperature-regulated_antirepressor_YcgF
78056_071316B_03733	-3.90231	0.004888	hypothetical_protein
31024_01_65_5_1_01985	-3.3569	0.003363	Toxin_B
31216_01_65_5_1_02177	-3.3569	0.003363	hypothetical_protein
78080_071316B_03757	-2.9228	0.002232	D-amino_acid_dehydrogenase_small_subunit
78083_071316B_03760	-6.12738	0.001117	hypothetical_protein
78084_071316B_03761	-4.71222	0.002822	hypothetical_protein
78085_071316B_03762	-6.45312	8.15e-05	3,4-dihydroxy-2-butanone_4-phosphate_synthase
78086_071316B_03763	-6.12738	0.001117	Methyl-accepting_chemotaxis_protein_PctC
78087_071316B_03764	-3.2849	0.004465	EAL_domain_protein
78089_071316B_03766	-6.12738	0.001117	global_DNA-binding_transcriptional_dual_regulator_H-NS
31222_01_65_5_1_02183	-3.3569	0.003363	Periplasmic_oligopeptide-binding_protein_precursor
78092_071316B_03769	-6.12738	0.001117	Sensor_protein_ZraS
78093_071316B_03770	-6.12738	0.001117	Blue_light-_and_temperature-regulated_antirepressor_YcgF
78095_071316B_03772	-6.12738	0.001117	HTH-type_transcriptional_regulator_DmlR
78096_071316B_03773	-6.12738	0.001117	Antibiotic_biosynthesis_monooxygenase
78097_071316B_03774	-6.12738	0.001117	hypothetical_protein
78098_071316B_03775	-3.4071	0.003659	Enamine/imine_deaminase
78101_071316B_03778	-2.9228	0.002232	hypothetical_protein
31230_01_65_5_1_02191	-3.3569	0.003363	Tryptophanase
31229_01_65_5_1_02190	-3.3569	0.003363	Transcriptional_activator_protein_CzcR
78118_071316B_03795	-6.12738	0.001117	hypothetical_protein
17085_00_84_1_02388	-3.0097	0.00377	Cyclic_di-GMP_phosphodiesterase_YahA
78125_071316B_03802	-6.12738	0.001117	hypothetical_protein
17965_00_84_1_03274	-3.0097	0.00377	Sensor_protein_ZraS
78132_071316B_03809	-6.12738	0.001117	hypothetical_protein
78133_071316B_03810	-6.12738	0.001117	Cytolethal_distending_toxin_A/C_family_protein
78134_071316B_03811	-3.663	0.001732	Chagasin_family_peptidase_inhibitor_I42
83490_08_01_16_A_03901	-4.12801	0.004128	3-oxoacyl-[acyl-carrier-protein]_reductase_FabG
83489_08_01_16_A_03900	-4.12801	0.004128	HTH-type_transcriptional_regulator_DmlR
83483_08_01_16_A_03894	-2.89201	0.0004608	hypothetical_protein
83482_08_01_16_A_03893	-3.61669	0.0001527	hypothetical_protein
66927_07_146_1_01126	-3.355	0.003883	Haloalkane_dehalogenase
78181_071316B_03858	-3.3258	0.0002283	DnaJ_domain_protein
19735_00_90_10_01139	-4.0119	0.00453	Helix-turn-helix_domain_protein
56601_07_05_16_A_00115	-3.2715	0.004373	Sodium_Bile_acid_symporter_family_protein
78200_071316B_03877	-3.1233	0.003505	Archaeal_ATPase
13735_00_78_3_03845	-4.0801	0.00103	HTH-type_transcriptional_regulator_DmlR
13734_00_78_3_03844	-4.0801	0.00103	3-oxoacyl-[acyl-carrier-protein]_reductase_FabG
78213_071316B_03890	-3.9773	0.003691	HTH-type_transcriptional_regulator_TfdS
1106_00_18_3_1_01107	-3.8557	0.001347	MazG_nucleotide_pyrophosphohydrolase_domain_protein
45294_06_82_2_02183	-3.3147	0.003658	hypothetical_protein
78245_071316B_03922	-4.8667	2.51e-05	acetyltransferase
5189_00_18_3_1_05262	-5.63566	5.78e-05	hypothetical_protein
99995_09_121_3_05117	-2.63441	0.001637	hypothetical_protein
83360_08_01_16_A_03771	-2.89201	0.0004608	hypothetical_protein
15306_00_84_1_00572	-3.87862	0.0002051	Toxin_RTX-I_translocation_ATP-binding_protein
15305_00_84_1_00571	-4.04639	0.0001311	Hemolysin_secretion_protein_D,_chromosomal
15304_00_84_1_00570	-4.04639	0.0001311	Toxin_RTX-I_translocation_ATP-binding_protein
98028_09_121_3_03118	-2.16436	0.002492	Quercetin_2,3-dioxygenase
98030_09_121_3_03120	-2.16436	0.002492	hypothetical_protein
28843_00_90_15_05283	-3.0196	0.004884	HTH-type_transcriptional_regulator_DmlR
78986_071316B_04690	-3.23922	0.000314	hypothetical_protein
78989_071316B_04693	-4.35755	0.0001867	hypothetical_protein
78990_071316B_04694	-3.23922	0.000314	hypothetical_protein
78991_071316B_04695	-3.23922	0.000314	hypothetical_protein
79014_071316B_04718	-6.12738	0.001117	hypothetical_protein
79016_071316B_04720	-6.12738	0.001117	Acetyltransferase_(GNAT)_family_protein
79018_071316B_04722	-6.12738	0.001117	Methyl-accepting_chemotaxis_protein_PctB
79019_071316B_04723	-6.12738	0.001117	hypothetical_protein
79020_071316B_04724	-3.23922	0.000314	hypothetical_protein
78455_071316B_04143	-5.6663	4.96e-05	hypothetical_protein
78215_071316B_03892	-4.08901	6.33e-05	hypothetical_protein
77680_071316B_03357	-4.39634	0.0001011	hypothetical_protein
168788_O_00_16_10_02492	-4.23461	0.0001338	Serralysin_precursor
74484_071316B_00132	-3.41654	0.0002399	hypothetical_protein
74481_071316B_00129	-3.22762	0.0003544	hypothetical_protein
81198_08_01_16_A_01591	-3.09726	0.0004227	Autoinducer_1_sensor_kinase/phosphatase_LuxN
75509_071316B_01169	-3.12033	0.0004841	Maleate_isomerase
75510_071316B_01170	-3.12033	0.0004841	Guanine_deaminase
75511_071316B_01171	-3.12033	0.0004841	Quaternary_ammonium_compound-resistance_protein_SugE
75512_071316B_01172	-3.12033	0.0004841	Quaternary_ammonium_compound-resistance_protein_SugE
75513_071316B_01173	-3.12033	0.0004841	DSBA-like_thioredoxin_domain_protein
75514_071316B_01174	-3.12033	0.0004841	Acyl-CoA_dehydrogenase,_short-chain_specific
75516_071316B_01176	-3.12033	0.0004841	hypothetical_protein
75517_071316B_01177	-3.12033	0.0004841	D-alanine--poly(phosphoribitol)_ligase_subunit_1
75518_071316B_01178	-3.12033	0.0004841	Transcriptional_regulator_SlyA
167695_O_00_16_10_01374	5.1997	0.0005016	hypothetical_protein
169057_O_00_16_10_02761	5.1997	0.0005016	hypothetical_protein
43693_06_82_2_00566	-3.5238	0.0005147	hypothetical_protein
169359_O_00_16_10_03068	6.3697	0.0006069	hypothetical_protein
95381_09_121_3_00442	-2.96805	0.0006793	hypothetical_protein
81948_08_01_16_A_02354	-2.9982	0.0007053	hypothetical_protein
74654_071316B_00302	-2.92349	0.0008843	hypothetical_protein
75617_071316B_01277	-2.69226	0.0009604	hypothetical_protein
78269_071316B_03946	-2.43369	0.001236	hypothetical_protein
81321_08_01_16_A_01715	-2.43078	0.001344	Calcineurin-like_phosphoesterase
169119_O_00_16_10_02826	6.9928	0.001361	Chitodextrinase_precursor
74392_071316B_00040	-3.7827	0.001378	Poly(ADP-ribose)_polymerase_catalytic_domain_protein
78988_071316B_04692	-3.92258	0.001391	hypothetical_protein
4573_00_18_3_1_04609	3.2292	0.001411	Cyclic_di-GMP-binding_protein_precursor
4574_00_18_3_1_04610	3.2292	0.001411	Cellulose_synthase_catalytic_subunit_[UDP-forming]
4579_00_18_3_1_04615	3.2292	0.001411	hypothetical_protein
4294_00_18_3_1_04325	3.83799	0.001494	hypothetical_protein
78230_071316B_03907	-3.31502	0.001585	hypothetical_protein
78231_071316B_03908	-3.31502	0.001585	hypothetical_protein
78232_071316B_03909	-3.31502	0.001585	putative_transporter
78223_071316B_03900	-4.90437	0.001662	hypothetical_protein
168991_O_00_16_10_02695	4.7107	0.001845	ATP-dependent_RNA_helicase_RhlE
43691_06_82_2_00564	-2.92768	0.001881	L-asparagine_oxygenase
80431_08_01_16_A_00816	-2.60454	0.001912	hypothetical_protein
169434_O_00_16_10_03143	-2.84626	0.002096	Phosphoglucosamine_mutase
168109_O_00_16_10_01796	5.5495	0.002101	hypothetical_protein
84193_08_01_16_A_04627	-2.18202	0.002245	hypothetical_protein
4297_00_18_3_1_04328	3.7519	0.002348	hypothetical_protein
3031_00_18_3_1_03048	3.47319	0.002424	Isochorismatase_family_protein
168075_O_00_16_10_01761	3.01986	0.002476	hypothetical_protein
168852_O_00_16_10_02556	-2.77476	0.002806	hypothetical_protein
78987_071316B_04691	-3.56661	0.002865	hypothetical_protein
23412_00_90_10_04870	-3.48468	0.002934	hypothetical_protein
82188_08_01_16_A_02596	-2.06613	0.002971	hypothetical_protein
42120_06_29_16_C_03614	-3.6917	0.003019	OmpA_family_protein
78962_071316B_04666	-4.32275	0.003343	hypothetical_protein
168840_O_00_16_10_02544	3.61492	0.00345	Agmatinase
169016_O_00_16_10_02720	3.61492	0.00345	Homoserine/homoserine_lactone_efflux_protein
22604_00_90_10_04047	-2.92369	0.003541	Bacteriophage_Mu_Gp45_protein
22601_00_90_10_04044	-2.95732	0.003664	hypothetical_protein
51541_07_01_16_B_04517	-3.3647	0.00369	hypothetical_protein
22532_00_90_10_03975	1.95549	0.003947	hypothetical_protein
731_00_18_3_1_00731	3.2335	0.003968	Bacterial_regulatory_proteins,_tetR_family
74490_071316B_00138	-5.38331	0.004144	hypothetical_protein
22468_00_90_10_03911	2.3398	0.004199	hypothetical_protein
169947_O_00_16_10_03676	-2.62717	0.00424	Antitoxin_YafN
22614_00_90_10_04057	-3.43879	0.004307	hypothetical_protein
78258_071316B_03935	-3.35447	0.004367	Endoribonuclease_L-PSP
98027_09_121_3_03117	-1.90722	0.004611	HTH-type_transcriptional_regulator_DmlR
79786_08_01_16_A_00170	-2.8798	0.004716	Bacterial_extracellular_solute-binding_proteins,_family_3
23417_00_90_10_04875	2.27356	0.004721	Sporulation_initiation_inhibitor_protein_Soj
78481_071316B_04169	-2.49012	0.004743	hypothetical_protein
22602_00_90_10_04045	-2.73519	0.004957	Baseplate_J-like_protein
78263_071316B_03940	-1.86301	0.004999	hypothetical_protein
