# Supplementary material for: Comparative genomic analysis of Vibrios yields insights into genes associated with virulence towards C. gigas larvae
Source: BMC Genomics. 2020 Aug 31;21:599. doi: 10.1186/s12864-020-06980-6 (PMC7457808; doi:10.1186/s12864-020-06980-6)
Supplement: Supplementary file 6 — Additional file 6 Table S3. Metabolism and nutrient acquisition genes significantly correlated with larvae survival/mortality. [file 12864_2020_6980_MOESM6_ESM.xlsx]

## Sheet: Supporting Table 3
Supporting Table 3. Metabolism and nutrient acquisition genes significantly correlated with larvae survival/mortality.
Product Accessiona	eggNOG Functional Categoryb	Putative Function	Phylogenetic Logistic Regression P-value
AXN29930.1	G	GH18 chitinase family	0.0013
AXN30225.1	Q	Isochorismatase family protein YecD	0.0011
AXN30810.1	G	5-deoxy-glucuronate isomerase	0.0015
AXN30814.1	G	5-deoxy-glucuronate isomerase	0.0029
AXN30831.1	G	Inosose dehydratase	0.0018
AXN30832.1	E	3D-(3,5/4)-trihydroxycyclohexane-1,2-dione hydrolase	0.0005
AXN30833.1	G	5-dehydro-2-deoxygluconokinase	0.0015
AXN30836.1	G	Ribose transport system permease protein RbsC	0.0015
AXN30854.1	Q	Isochorismatase family protein	0.0007
AXN30855.1	S	Quercetin 2,3-dioxygenase	0.0007
AXN30859.1	S	Vitamin uptake transporter	0.0034
AXN32099.1	S	Maltose O-acetyltransferase	0.0038
AXN32365.1	I	Undecaprenyl pyrophosphate phosphatase	0.0005
AXN33250.1	G	Chitinase A	0.0018
AXN33583.1	M	Pectate lyase superfamily protein	0.0005
AXN34063.1	G	PTS system mannose specific EIIBCA component	0.0029
AXN34367.1	P	Phosphate transport system substrate-binding protein pstS	0.0011
AXN34559.1	P	Phosphate transport system permease protein PstC	0.0011
AXN34368.1	P	Phosphate transport system permease protein PstA	0.0017
AXN34560.1	P	Phosphate import ATP-binding protein PstB	0.0011
AXN34370.1	G	Multiple sugar transport system substrate-binding protein	0.0003
AXN34371.1	G	Lactose transport system permease protein LacF	0.0003
AXN34372.1	P	L arabinose transport system permease protein AraQ	0.0003
AXN34373.1	G	Kojibiose phosphorylase	0.0003
AXN34374.1	G	Beta phosphoglucomutase	0.0003
AXN34375.1	G	Maltose/maltodextrin import ATP binding protein MalK	0.0003
AXN34561.1	G	Levanase precursor	0.0003
AXN34377.1	G	Amylosucrase	0.0024
AXN34378.1	S	Maltose O-acetyltransferase	NA
AXN34706.1	S	Haloalkane dehalogenase	0.0039
AXN34724.1	S	Sodium Bile acid symporter family protein	0.0044
aV. coralliilyticus strain RE22, Accession GCA_003391375.1
bE: Amino acid transport and metabolism; G: Carbohydrate transport and metabolism; M: Cell wall/membrane/envelope biogenesis; P: Inorganic ion transport and metabolism; Q: Secondary metabolites biosynthesis, transport and catabolism; S: Function Unknown.
