# Supplementary material for: Comparative genomic analysis of Vibrios yields insights into genes associated with virulence towards C. gigas larvae
Source: BMC Genomics. 2020 Aug 31;21:599. doi: 10.1186/s12864-020-06980-6 (PMC7457808; doi:10.1186/s12864-020-06980-6)
Supplement: Supplementary file 10 — Additional file 10 Table S4. Pan-genome table (excluding genes only found once in a genome) with strain RE22 for reference loci. [file 12864_2020_6980_MOESM10_ESM.xlsx]

## Sheet: finalsheet_correct_annotations1
cluster name	RE22 loci	annotation	estimate	p-value	sum	RE22	19109	RE87	19106	07_05_16_A	08_01_16_A	X00_12_3	08_12_16_C	99K_1	BAA_450	00_78_3	99_46_Y	T6Y01	07_03_16_B	06_29_16_C	99_8_1	X00_12_4	00_18_3_1	AIC_5	08_14_16_A	07_30_16_A	AIC_7	07_13_16_B	06_86_2	L22Y01	01_65_5_1	T3G01	00_90_15	01_65_5_4	99_70_13A3	19105	99_79_Y	RE98	RE90	00_69_1	07_01_16_B	AIC_3	71105	OCN014	RE86	C154	99_70_13A1	HMSC5	O_00_16_10
77172_071316B_02848	_00017	hypothetical_protein	-5.1997	0.0005016	16	1	0	1	0	0	1	0	1	0	1	0	0	0	0	0	0	1	0	1	0	0	1	1	0	0	0	0	0	0	0	1	0	1	1	0	0	0	0	1	0	1	0	0	0
4048_00_18_3_1_04078	_00018	hypothetical_protein	#N/A	#N/A	42	1	1	1	1	0	1	1	1	1	1	1	1	1	1	1	0	1	1	1	1	0	1	1	0	1	1	1	0	1	1	1	1	1	1	1	1	1	1	1	1	1	1	1	0
31551_01_65_5_1_02517	_00025	hypothetical_protein	#N/A	#N/A	8	1	1	0	0	0	0	0	0	0	1	0	0	0	0	0	0	1	0	0	0	0	0	0	0	0	1	0	0	0	0	0	0	1	0	0	0	0	0	1	0	0	0	0	0
82827_08_01_16_A_03236	_00027	hypothetical_protein	#N/A	#N/A	4	1	0	0	0	0	1	0	1	0	0	0	0	0	0	0	0	0	0	0	0	0	0	0	0	0	0	0	0	0	0	0	0	0	0	0	0	0	0	0	0	0	0	0	0
1965_00_18_3_1_01974	_00078	Inner_membrane_protein_YbaN	#N/A	#N/A	35	1	0	1	0	0	1	0	1	1	1	1	1	1	1	1	0	1	1	1	1	0	1	1	0	1	0	1	0	1	1	1	1	1	1	1	1	1	0	1	1	1	0	1	0
6797_00_69_1_01622	_00086	hypothetical_protein	#N/A	#N/A	37	1	0	1	0	1	1	1	1	1	1	0	0	1	1	0	0	1	0	1	0	1	1	1	1	0	1	0	1	0	1	1	1	1	1	1	1	1	1	1	1	1	1	1	0
166855_O_00_16_10_00525	_00088	Transcriptional_regulatory_protein_OmpR	#N/A	#N/A	44	1	1	1	1	1	1	1	1	1	1	0	0	1	1	0	1	1	0	1	1	1	1	1	1	1	1	0	1	0	1	1	1	1	1	1	1	1	1	1	1	1	1	1	1
166856_O_00_16_10_00526	_00089	Osmolarity_sensor_protein_EnvZ	#N/A	#N/A	44	1	1	1	1	1	1	1	1	1	1	0	0	1	1	0	1	1	0	1	1	1	1	1	1	1	1	0	1	0	1	1	1	1	1	1	1	1	1	1	1	1	1	1	1
166857_O_00_16_10_00527	_00090	putative_sugar-binding_periplasmic_protein_precursor	#N/A	#N/A	44	1	1	1	1	1	1	1	1	1	1	0	0	1	1	0	1	1	0	1	1	1	1	1	1	1	1	0	1	0	1	1	1	1	1	1	1	1	1	1	1	1	1	1	1
6792_00_69_1_01617	_00091	sn-glycerol-3-phosphate_transport_system_permease_protein_UgpA	#N/A	#N/A	37	1	1	1	1	1	1	1	1	1	1	0	0	1	1	0	1	1	0	1	0	1	1	1	1	0	1	0	0	0	1	1	1	1	1	1	1	1	0	1	1	1	0	1	0
6791_00_69_1_01616	_00092	Inner_membrane_ABC_transporter_permease_protein_YcjP	#N/A	#N/A	37	1	1	1	1	1	1	1	1	1	1	0	0	1	1	0	1	1	0	1	0	1	1	1	1	0	1	0	0	0	1	1	1	1	1	1	1	1	0	1	1	1	0	1	0
6790_00_69_1_01615	_00093	Trehalose_import_ATP-binding_protein_SugC	#N/A	#N/A	37	1	1	1	1	1	1	1	1	1	1	0	0	1	1	0	1	1	0	1	0	1	1	1	1	0	1	0	0	0	1	1	1	1	1	1	1	1	0	1	1	1	0	1	0
40351_06_29_16_C_01807	_00097	hypothetical_protein	#N/A	#N/A	21	1	0	1	0	1	1	0	1	0	1	0	1	0	0	1	0	1	0	1	1	0	1	1	0	1	0	0	0	0	0	1	0	1	1	0	0	0	0	1	0	1	0	0	0
30507_01_65_5_1_01468	_00110	Inner_membrane_protein_YciS	#N/A	#N/A	21	1	1	1	1	1	1	0	1	0	1	0	0	0	0	0	0	1	0	1	0	0	1	1	0	0	1	0	0	0	0	1	0	1	1	0	0	0	0	1	1	1	0	0	0
168602_O_00_16_10_02306	_00119	Branched-chain_amino_acid_transport_system_/_permease_component	#N/A	#N/A	35	1	1	1	1	1	1	0	1	0	1	1	1	0	0	1	1	1	1	1	1	0	1	1	0	1	1	1	1	1	0	1	0	1	1	0	0	0	1	1	1	1	1	0	1
168603_O_00_16_10_02307	_00120	Energy-coupling_factor_transporter_ATP-binding_protein_EcfA2	#N/A	#N/A	35	1	1	1	1	1	1	0	1	0	1	1	1	0	0	1	1	1	1	1	1	0	1	1	0	1	1	1	1	1	0	1	0	1	1	0	0	0	1	1	1	1	1	0	1
168604_O_00_16_10_02308	_00121	putative_diguanylate_cyclase_AdrA	#N/A	#N/A	45	1	1	1	1	1	1	1	1	1	1	1	0	1	1	1	0	1	1	1	1	1	1	1	1	1	1	1	0	1	1	1	1	1	1	1	1	1	0	1	1	1	1	1	1
5743_00_69_1_00562	_00123	Type_II_secretion_system_protein_G_precursor	#N/A	#N/A	24	1	1	1	1	0	1	0	1	0	1	0	0	0	0	0	0	1	0	1	0	0	1	1	0	0	1	0	0	0	0	1	1	1	1	1	0	0	0	1	1	1	1	0	0
2109_00_18_3_1_02120	_00128	CAAX_amino_terminal_protease_self-_immunity	#N/A	#N/A	23	1	0	1	0	0	1	0	1	0	1	1	0	0	0	0	0	1	1	1	0	0	1	1	0	0	0	1	1	1	0	1	0	1	1	0	0	0	1	1	0	1	0	0	0
166830_O_00_16_10_00499	_00133	hypothetical_protein	#N/A	#N/A	40	1	1	1	1	0	1	1	1	1	1	1	1	1	1	0	0	1	0	1	0	0	1	1	0	0	1	0	1	1	1	1	1	1	1	1	1	0	1	1	1	1	1	1	1
167649_O_00_16_10_01327	_00160	hypothetical_protein	#N/A	#N/A	30	1	0	1	0	0	1	0	1	0	1	1	1	0	0	1	1	1	1	1	1	0	1	1	0	1	0	1	1	1	0	1	0	1	1	0	0	0	1	1	0	1	1	0	1
167650_O_00_16_10_01328	_00161	Sodium:neurotransmitter_symporter_family_protein	#N/A	#N/A	30	1	0	1	0	0	1	0	1	0	1	1	1	0	0	1	1	1	1	1	1	0	1	1	0	1	0	1	1	1	0	1	0	1	1	0	0	0	1	1	0	1	1	0	1
169827_O_00_16_10_03555	_00178	Chitinase_A_precursor	-3.8015	0.00133	15	1	0	1	0	0	1	0	1	0	1	0	0	0	0	0	0	1	0	1	0	0	1	0	0	0	0	0	0	0	0	1	0	1	1	0	0	0	0	1	0	0	0	0	1
30606_01_65_5_1_01567	_00195	hypothetical_protein	#N/A	#N/A	21	1	1	1	1	0	1	0	1	0	1	0	1	0	0	0	0	1	0	1	0	0	1	1	0	0	1	0	0	0	0	1	0	1	1	0	0	0	0	1	1	1	0	0	0
732_00_18_3_1_00732	_00196	Beta-lactamase_PSE-4_precursor	#N/A	#N/A	31	1	0	1	0	0	1	0	1	1	1	1	0	0	1	1	0	1	1	1	1	1	1	1	1	1	0	1	1	1	0	1	0	1	1	0	0	0	1	1	0	1	0	0	0
167681_O_00_16_10_01359	_00201	putative_diguanylate_cyclase_YfiN	#N/A	#N/A	32	1	1	1	1	0	1	0	1	0	1	1	0	0	0	1	0	1	1	1	1	0	1	1	0	1	1	1	1	1	0	1	0	1	1	0	0	0	1	1	1	1	1	0	1
3871_00_18_3_1_03899	_00202	hypothetical_protein	-3.62549	0.002939	10	1	1	0	0	0	1	0	1	0	1	0	0	0	0	0	0	0	1	0	0	0	0	1	0	0	0	0	0	0	0	1	0	0	0	0	0	0	0	1	0	1	0	0	0
3870_00_18_3_1_03898	_00203	hypothetical_protein	-3.01126	0.003341	11	1	1	0	1	0	1	0	1	0	1	0	0	0	0	0	0	0	1	0	0	0	0	1	0	0	0	0	0	0	0	1	0	0	0	0	0	0	0	1	0	1	0	0	0
3869_00_18_3_1_03897	_00204	hypothetical_protein	#N/A	#N/A	7	1	0	0	0	0	1	0	1	0	0	0	0	0	0	0	0	0	1	0	0	0	0	1	0	0	0	0	0	0	0	0	0	0	0	0	0	0	0	1	0	1	0	0	0
8579_00_69_1_03431	_00207	Phosphate_acetyltransferase	#N/A	#N/A	34	1	0	1	0	0	1	1	1	1	1	0	0	1	1	0	1	1	0	1	0	1	1	1	1	0	0	0	1	0	1	1	1	1	1	1	1	1	1	1	0	1	0	1	0
8578_00_69_1_03430	_00208	Sulfite_exporter_TauE/SafE	#N/A	#N/A	33	1	0	1	0	0	1	1	1	1	1	0	0	1	1	0	0	1	0	1	0	1	1	1	1	0	0	0	1	0	1	1	1	1	1	1	1	1	1	1	0	1	0	1	0
8577_00_69_1_03429	_00209	Aerobic_cobaltochelatase_subunit_CobT	#N/A	#N/A	33	1	0	1	0	0	1	1	1	1	1	0	0	1	1	0	0	1	0	1	0	1	1	1	1	0	0	0	1	0	1	1	1	1	1	1	1	1	1	1	0	1	0	1	0
8575_00_69_1_03427	_00211	Sulfoacetaldehyde_acetyltransferase	#N/A	#N/A	33	1	0	1	0	0	1	1	1	1	1	0	0	1	1	0	0	1	0	1	0	1	1	1	1	0	0	0	1	0	1	1	1	1	1	1	1	1	1	1	0	1	0	1	0
25375_00_90_15_01757	_00212	hypothetical_protein	-3.8805	0.0009619	18	1	0	1	0	0	1	0	1	0	1	0	0	0	0	0	0	1	0	1	0	0	1	1	0	0	0	0	1	0	0	1	0	1	1	0	0	0	1	1	0	1	0	0	0
8574_00_69_1_03426	_00213	FRG_domain_protein	#N/A	#N/A	33	1	0	1	0	0	1	1	1	1	1	0	0	1	1	0	0	1	0	1	0	1	1	1	1	0	0	0	1	0	1	1	1	1	1	1	1	1	1	1	0	1	0	1	0
8573_00_69_1_03425	_00214	SnoaL-like_domain_protein	#N/A	#N/A	33	1	0	1	0	0	1	1	1	1	1	0	0	1	1	0	0	1	0	1	0	1	1	1	1	0	0	0	1	0	1	1	1	1	1	1	1	1	1	1	0	1	0	1	0
8572_00_69_1_03424	_00215	Gamma-glutamylputrescine_oxidoreductase	#N/A	#N/A	32	1	0	1	0	0	1	1	1	1	1	0	0	1	1	0	0	1	0	1	0	1	1	1	1	0	0	0	1	0	1	1	1	1	1	1	0	1	1	1	0	1	0	1	0
8571_00_69_1_03423	_00216	2,3-diketo-L-gulonate-binding_periplasmic_protein_YiaO_precursor	#N/A	#N/A	33	1	0	1	0	0	1	1	1	1	1	0	0	1	1	0	0	1	0	1	0	1	1	1	1	0	0	0	1	0	1	1	1	1	1	1	1	1	1	1	0	1	0	1	0
8570_00_69_1_03422	_00217	Sialic_acid_TRAP_transporter_permease_protein_SiaT	#N/A	#N/A	33	1	0	1	0	0	1	1	1	1	1	0	0	1	1	0	0	1	0	1	0	1	1	1	1	0	0	0	1	0	1	1	1	1	1	1	1	1	1	1	0	1	0	1	0
8568_00_69_1_03420	_00219	hypothetical_protein	#N/A	#N/A	32	1	0	1	0	0	1	1	1	1	1	0	0	1	1	0	0	0	0	1	0	1	1	1	1	0	0	0	1	0	1	1	1	1	1	1	1	1	1	1	0	1	0	1	0
285_00_18_3_1_00285	_00220	hypothetical_protein	#N/A	#N/A	18	1	0	1	0	0	1	0	1	0	1	0	0	0	0	0	0	1	1	1	0	0	1	1	0	0	0	1	0	0	0	1	0	1	1	0	0	0	0	1	0	1	0	0	0
77342_071316B_03018	_00221	putative_lipoprotein_YbbD_precursor	#N/A	#N/A	16	1	0	1	0	0	1	0	1	0	1	0	0	0	0	0	0	1	0	1	0	0	1	1	0	0	0	1	0	0	0	0	0	1	1	0	0	0	0	1	0	1	0	0	0
77341_071316B_03017	_00222	hypothetical_protein	#N/A	#N/A	16	1	0	1	0	0	1	0	1	0	1	0	0	0	0	0	0	1	0	1	0	0	1	1	0	0	0	1	0	0	0	0	0	1	1	0	0	0	0	1	0	1	0	0	0
77340_071316B_03016	_00223	UDP-N-acetylglucosamine_2-epimerase	-6.86408	9.836e-05	12	1	0	1	0	0	1	0	1	0	1	0	0	0	0	0	0	1	0	0	0	0	0	1	0	0	0	0	0	0	0	0	0	1	1	0	0	0	0	1	0	1	0	0	0
77339_071316B_03015	_00224	bacteriophage_N4_adsorption_protein_B	-6.86408	9.836e-05	12	1	0	1	0	0	1	0	1	0	1	0	0	0	0	0	0	1	0	0	0	0	0	1	0	0	0	0	0	0	0	0	0	1	1	0	0	0	0	1	0	1	0	0	0
77338_071316B_03014	_00225	bacteriophage_N4_receptor,_outer_membrane_subunit	-3.7319	0.001286	13	1	0	1	0	0	1	0	1	0	1	0	1	0	0	0	0	1	0	0	0	0	0	1	0	0	0	0	0	0	0	0	0	1	1	0	0	0	0	1	0	1	0	0	0
77337_071316B_03013	_00226	hypothetical_protein	-6.86408	9.836e-05	12	1	0	1	0	0	1	0	1	0	1	0	0	0	0	0	0	1	0	0	0	0	0	1	0	0	0	0	0	0	0	0	0	1	1	0	0	0	0	1	0	1	0	0	0
77336_071316B_03012	_00227	GlcNAc-binding_protein_A_precursor	-5.1997	0.0005016	16	1	0	1	0	0	1	0	1	0	1	0	0	0	0	0	0	1	0	1	0	0	1	1	0	0	0	0	0	0	0	1	0	1	1	0	0	0	0	1	0	1	0	0	0
2120_00_18_3_1_02131	_00228	Protease_2	#N/A	#N/A	39	1	0	1	0	0	1	1	1	1	1	1	1	1	1	1	0	1	1	1	1	1	1	1	1	1	0	1	0	1	1	1	1	1	1	1	1	1	0	1	0	1	0	1	0
19832_00_90_10_01236	_00229	Endo-1,4-beta-xylanase_A_precursor	#N/A	#N/A	20	1	0	1	0	0	1	0	1	1	1	0	1	0	1	0	0	1	0	1	0	0	1	1	0	0	0	1	0	0	0	1	0	1	1	0	0	0	0	0	0	1	0	0	0
2749_00_18_3_1_02762	_00230	Hemagglutinin/proteinase_precursor	#N/A	#N/A	24	1	0	1	0	0	1	1	1	1	1	0	1	0	1	0	0	1	1	1	0	0	1	1	0	0	0	1	0	0	0	1	0	1	1	0	0	0	0	1	0	1	0	0	0
77332_071316B_03008	_00231	hypothetical_protein	-5.1997	0.0005016	16	1	0	1	0	0	1	0	1	0	1	0	0	0	0	0	0	1	0	1	0	0	1	1	0	0	0	0	0	0	0	1	0	1	1	0	0	0	0	1	0	1	0	0	0
3048_00_18_3_1_03065	_00232	Macrolide_export_protein_MacA	#N/A	#N/A	33	1	1	1	1	0	1	0	1	1	1	1	1	0	1	1	0	1	1	1	1	0	1	1	0	1	1	1	1	1	0	1	0	1	1	0	0	0	1	1	0	1	0	0	0
3047_00_18_3_1_03064	_00233	Outer_membrane_protein_TolC_precursor	#N/A	#N/A	33	1	1	1	1	0	1	0	1	1	1	1	1	0	1	1	0	1	1	1	1	0	1	1	0	1	1	1	1	1	0	1	0	1	1	0	0	0	1	1	0	1	0	0	0
3046_00_18_3_1_03063	_00234	Macrolide_export_ATP-binding/permease_protein_MacB	#N/A	#N/A	33	1	1	1	1	0	1	0	1	1	1	1	1	0	1	1	0	1	1	1	1	0	1	1	0	1	1	1	1	1	0	1	0	1	1	0	0	0	1	1	0	1	0	0	0
3045_00_18_3_1_03062	_00235	Macrolide_export_ATP-binding/permease_protein_MacB	#N/A	#N/A	33	1	1	1	1	0	1	0	1	1	1	1	1	0	1	1	0	1	1	1	1	0	1	1	0	1	1	1	1	1	0	1	0	1	1	0	0	0	1	1	0	1	0	0	0
3044_00_18_3_1_03061	_00236	Macrolide_export_ATP-binding/permease_protein_MacB	#N/A	#N/A	33	1	1	1	1	0	1	0	1	1	1	1	1	0	1	1	0	1	1	1	1	0	1	1	0	1	1	1	1	1	0	1	0	1	1	0	0	0	1	1	0	1	0	0	0
30634_01_65_5_1_01595	_00237	hypothetical_protein	#N/A	#N/A	19	1	1	1	1	0	1	0	1	0	1	0	0	0	0	0	0	1	0	1	0	0	1	1	0	0	1	0	0	0	0	1	0	1	1	0	0	0	0	1	0	1	0	0	0
30635_01_65_5_1_01596	_00238	NHL_repeat_protein	#N/A	#N/A	19	1	1	1	1	0	1	0	1	0	1	0	0	0	0	0	0	1	0	1	0	0	1	1	0	0	1	0	0	0	0	1	0	1	1	0	0	0	0	1	0	1	0	0	0
4014_00_18_3_1_04044	_00239	hypothetical_protein	#N/A	#N/A	38	1	1	1	1	1	1	1	1	1	1	1	0	0	1	1	0	1	1	1	1	1	1	1	1	1	1	1	0	1	1	1	1	1	1	1	0	0	1	1	0	1	0	0	0
4015_00_18_3_1_04045	_00240	Modulator_of_FtsH_protease_HflK	#N/A	#N/A	39	1	1	1	1	1	1	1	1	1	1	1	0	0	1	1	0	1	1	1	1	1	1	1	1	1	1	1	0	1	1	1	1	1	1	1	0	0	1	1	0	1	0	0	0
71_00_18_3_1_00071	_00241	GlcNAc-binding_protein_A_precursor	#N/A	#N/A	30	1	1	1	1	1	1	0	1	0	1	1	1	0	0	1	0	1	1	1	1	0	1	1	0	1	1	1	0	1	0	1	0	1	1	0	0	0	0	1	1	1	0	0	0
15427_00_84_1_00693	_00245	Methyl-accepting_chemotaxis_protein_PctC	#N/A	#N/A	21	1	1	1	1	0	1	0	1	0	1	0	1	0	0	0	0	1	0	1	0	0	1	1	0	0	1	0	0	0	0	1	0	1	1	0	0	0	0	1	0	1	0	0	0
15428_00_84_1_00694	_00246	L-2,4-diaminobutyrate_decarboxylase	#N/A	#N/A	17	1	0	1	0	0	1	0	1	0	1	0	0	0	0	0	0	1	0	1	0	0	1	1	0	0	0	0	0	0	0	1	0	1	1	0	0	0	0	1	0	1	0	0	0
77316_071316B_02992	_00247	Substrate_binding_domain_of_ABC-type_glycine_betaine_transport_system	-5.6827	4.896e-05	14	1	0	1	0	0	1	0	1	0	0	0	0	0	0	0	0	1	0	1	0	0	1	1	0	0	0	0	0	0	0	0	0	1	1	0	0	0	0	1	0	1	0	0	0
1308_00_18_3_1_01312	_00248	Response_regulator_PleD	#N/A	#N/A	27	1	1	1	1	0	1	0	1	0	1	1	0	0	0	1	0	1	1	1	1	0	1	1	0	1	1	1	0	1	0	1	0	1	1	0	0	0	0	1	1	1	0	0	0
8328_00_69_1_03178	_00249	47_kDa_outer_membrane_protein_precursor	#N/A	#N/A	32	1	1	1	1	0	1	1	1	1	1	0	0	1	1	0	0	1	0	1	0	0	1	1	0	0	1	0	0	0	1	1	1	1	1	1	1	0	0	1	1	1	0	1	0
8329_00_69_1_03179	_00250	esterase	#N/A	#N/A	31	1	1	1	1	0	1	0	1	1	1	0	0	1	1	0	0	1	0	1	0	0	1	1	0	0	1	0	0	0	1	1	1	1	1	1	1	0	0	1	1	1	0	1	0
77287_071316B_02963	_00276	hypothetical_protein	-5.1997	0.0005016	16	1	0	1	0	0	1	0	1	0	1	0	0	0	0	0	0	1	0	1	0	0	1	1	0	0	0	0	0	0	0	1	0	1	1	0	0	0	0	1	0	1	0	0	0
13227_00_78_3_03331	_00293	MltA-interacting_protein_precursor	#N/A	#N/A	31	1	1	1	1	0	1	1	1	1	1	1	0	0	1	0	1	1	0	1	0	0	1	1	0	0	1	0	0	1	1	1	0	1	1	0	0	0	0	1	1	1	1	0	0
168777_O_00_16_10_02481	_00295	hypothetical_protein	#N/A	#N/A	31	1	1	1	1	1	1	0	1	0	1	1	0	0	0	1	1	1	1	1	1	0	1	1	0	1	1	1	0	1	0	1	0	1	1	0	0	0	0	1	1	1	0	0	1
168779_O_00_16_10_02483	_00297	Methyl-accepting_chemotaxis_protein_CtpH	#N/A	#N/A	26	1	1	1	1	1	1	0	1	0	1	0	1	0	0	0	0	1	0	1	0	0	1	1	0	0	1	0	1	0	0	1	0	1	1	0	0	0	1	1	1	1	0	0	1
83850_08_01_16_A_04261	_00315	hypothetical_protein	-2.70394	0.001278	9	1	0	0	0	0	1	0	1	0	0	0	0	0	0	0	0	1	0	1	0	0	1	0	0	0	0	0	0	0	0	1	0	1	1	0	0	0	0	0	0	0	0	0	0
169135_O_00_16_10_02842	_00335	Organic_hydroperoxide_resistance_protein_OhrB	#N/A	#N/A	43	1	1	1	1	1	1	1	1	1	1	1	0	1	1	1	1	1	1	1	1	0	1	1	0	1	1	1	1	1	1	1	1	1	1	1	0	0	1	1	1	1	1	0	1
169136_O_00_16_10_02843	_00336	Organic_hydroperoxide_resistance_transcriptional_regulator	#N/A	#N/A	44	1	1	1	1	1	1	1	1	1	1	1	1	1	1	1	1	1	1	1	1	0	1	1	0	1	1	1	1	1	1	1	1	1	1	1	0	0	1	1	1	1	1	0	1
2736_00_18_3_1_02749	_00338	HTH-type_transcriptional_regulator_DmlR	#N/A	#N/A	41	1	1	1	1	0	1	0	1	1	1	1	0	1	1	1	1	1	1	1	1	0	1	1	0	1	1	1	0	1	1	1	1	1	1	1	1	1	0	1	1	1	1	1	0
2737_00_18_3_1_02750	_00339	Antibiotic_biosynthesis_monooxygenase	#N/A	#N/A	42	1	1	1	1	0	1	1	1	1	1	1	0	1	1	1	1	1	1	1	1	0	1	1	0	1	1	1	0	1	1	1	1	1	1	1	1	1	0	1	1	1	1	1	0
2738_00_18_3_1_02751	_00340	Glucose--fructose_oxidoreductase_precursor	#N/A	#N/A	42	1	1	1	1	0	1	1	1	1	1	1	0	1	1	1	1	1	1	1	1	0	1	1	0	1	1	1	0	1	1	1	1	1	1	1	1	1	0	1	1	1	1	1	0
3177_00_18_3_1_03194	_00341	Thiol:disulfide_interchange_protein_DsbA_precursor	#N/A	#N/A	40	1	1	1	1	0	1	1	1	1	1	1	1	0	1	1	1	1	1	1	1	0	1	1	0	1	1	1	1	1	1	1	1	1	1	1	0	0	1	1	0	1	1	0	0
27134_00_90_15_03527	_00342	hypothetical_protein	-3.8805	0.0009619	18	1	0	1	0	0	1	0	1	0	1	0	0	0	0	0	0	1	0	1	0	0	1	1	0	0	0	0	1	0	0	1	0	1	1	0	0	0	1	1	0	1	0	0	0
77224_071316B_02900	_00343	Bacterial_extracellular_solute-binding_proteins,_family_3	-5.1997	0.0005016	16	1	0	1	0	0	1	0	1	0	1	0	0	0	0	0	0	1	0	1	0	0	1	1	0	0	0	0	0	0	0	1	0	1	1	0	0	0	0	1	0	1	0	0	0
11608_00_78_3_01696	_00344	Methyl-accepting_chemotaxis_protein_PctC	#N/A	#N/A	22	1	0	1	0	0	1	0	1	0	1	1	0	1	0	0	1	1	0	1	0	0	1	1	0	0	0	0	0	1	0	1	0	1	1	0	1	0	0	1	0	1	0	1	0
41019_06_29_16_C_02497	_00345	Carboxymuconolactone_decarboxylase_family_protein	#N/A	#N/A	26	1	1	1	1	0	1	1	1	0	1	0	0	1	0	1	0	1	0	1	1	1	1	1	1	1	0	0	0	0	1	1	0	1	1	0	0	0	0	1	0	1	0	0	0
41020_06_29_16_C_02498	_00346	transcriptional_activator_FtrA	#N/A	#N/A	26	1	1	1	1	0	1	1	1	0	1	0	0	1	0	1	0	1	0	1	1	1	1	1	1	1	0	0	0	0	1	1	0	1	1	0	0	0	0	1	0	1	0	0	0
21407_00_90_10_02840	_00347	Melibiose_operon_regulatory_protein	#N/A	#N/A	28	1	1	1	1	1	1	1	1	1	1	0	0	0	1	0	0	1	0	1	0	1	1	1	1	0	1	0	1	0	1	0	0	1	0	0	0	0	0	1	0	1	0	0	0
30034_01_65_5_1_00985	_00349	hypothetical_protein	#N/A	#N/A	21	1	1	1	1	1	1	0	1	0	1	0	0	0	0	0	0	1	0	1	0	1	1	1	1	0	1	0	0	0	0	0	0	1	0	0	1	0	0	1	0	1	0	0	0
4000_00_18_3_1_04030	_00350	Fatty_acid_hydroxylase_superfamily_protein	#N/A	#N/A	43	1	1	1	1	0	1	1	1	1	1	1	0	1	1	1	0	1	1	1	1	1	1	1	1	1	1	1	1	1	1	1	1	1	1	1	1	1	1	1	0	1	0	1	0
4001_00_18_3_1_04031	_00351	hypothetical_protein	#N/A	#N/A	41	1	1	1	1	0	1	1	1	1	1	1	0	1	1	1	0	1	1	1	1	1	1	1	1	1	1	1	0	1	1	1	1	1	1	1	1	1	1	0	0	1	0	1	0
7409_00_69_1_02244	_00352	HTH-type_transcriptional_regulator_VirS	#N/A	#N/A	38	1	1	1	1	1	1	1	1	1	1	0	0	1	1	1	0	1	0	1	1	1	1	1	1	1	1	0	0	0	1	1	1	1	1	1	1	1	0	1	0	1	0	1	0
77214_071316B_02890	_00353	Bacterial_extracellular_solute-binding_proteins,_family_3	-3.90231	0.004888	15	1	0	1	0	0	1	0	1	0	1	0	0	0	0	0	0	1	0	1	0	0	1	1	0	0	0	0	0	0	0	1	0	1	1	0	0	0	0	1	0	1	0	0	0
77213_071316B_02889	_00354	hypothetical_protein	-3.61492	0.00345	17	1	0	1	0	0	1	0	1	0	1	0	1	0	0	0	0	1	0	1	0	0	1	1	0	0	0	0	0	0	0	1	0	1	1	0	0	0	0	1	0	1	0	0	0
77212_071316B_02888	_00355	hypothetical_protein	-5.1997	0.0005016	16	1	0	1	0	0	1	0	1	0	1	0	0	0	0	0	0	1	0	1	0	0	1	1	0	0	0	0	0	0	0	1	0	1	1	0	0	0	0	1	0	1	0	0	0
77211_071316B_02887	_00356	hypothetical_protein	-5.1997	0.0005016	16	1	0	1	0	0	1	0	1	0	1	0	0	0	0	0	0	1	0	1	0	0	1	1	0	0	0	0	0	0	0	1	0	1	1	0	0	0	0	1	0	1	0	0	0
2814_00_18_3_1_02827	_00357	Cytochrome_c551_peroxidase_precursor	#N/A	#N/A	25	1	0	1	0	1	1	0	1	0	1	1	0	0	0	0	0	1	1	1	0	0	1	1	0	0	1	1	1	1	0	1	0	1	1	0	0	0	1	1	0	1	1	0	0
77208_071316B_02884	_00358	Styrene_monooxygenase_StyA	-5.1997	0.0005016	16	1	0	1	0	0	1	0	1	0	1	0	0	0	0	0	0	1	0	1	0	0	1	1	0	0	0	0	0	0	0	1	0	1	1	0	0	0	0	1	0	1	0	0	0
21813_00_90_10_03247	_00364	6-hydroxynicotinate_3-monooxygenase_precursor	#N/A	#N/A	7	1	0	1	0	0	0	0	0	0	0	0	1	0	0	0	0	0	0	1	0	0	1	0	0	0	0	0	0	0	0	1	0	0	0	0	0	0	0	0	0	0	0	0	0
167321_O_00_16_10_00992	_00367	hypothetical_protein	#N/A	#N/A	35	1	1	1	1	1	1	0	1	0	1	1	1	0	0	1	1	1	1	1	1	0	1	1	0	1	1	1	1	1	0	1	0	1	1	0	0	0	1	1	1	1	1	0	1
2242_00_18_3_1_02254	_00369	OmpA-like_transmembrane_domain_protein	-3.84547	0.0004963	19	1	0	1	0	0	1	0	1	0	1	1	0	0	0	0	0	1	1	0	0	0	0	1	0	0	1	1	1	0	0	1	0	1	1	0	0	0	0	1	0	1	0	0	0
77198_071316B_02874	_00370	hypothetical_protein	-8.98749	0.002173	14	1	0	1	0	0	1	0	1	0	1	0	0	0	0	0	0	1	0	0	0	0	0	1	0	0	0	0	0	0	0	1	0	1	1	0	0	0	0	1	0	1	0	0	0
19733_00_90_10_01137	_00374	Major_Facilitator_Superfamily_protein	#N/A	#N/A	6	1	0	0	0	0	0	0	0	1	0	0	0	0	0	0	0	0	0	1	0	0	1	0	0	0	1	0	0	0	0	0	0	0	0	0	0	0	0	0	0	0	0	0	0
3168_00_18_3_1_03185	_00375	hypothetical_protein	#N/A	#N/A	21	1	0	0	0	0	0	1	0	1	0	1	0	0	1	1	0	0	1	1	1	0	1	0	0	1	1	1	1	1	1	0	0	0	0	0	0	0	1	0	0	0	1	0	0
77556_071316B_03233	_00383	Tryptophan_operon_leader_peptide	-5.1997	0.0005016	16	1	0	1	0	0	1	0	1	0	1	0	0	0	0	0	0	1	0	1	0	0	1	1	0	0	0	0	0	0	0	1	0	1	1	0	0	0	0	1	0	1	0	0	0
77559_071316B_03236	_00386	hypothetical_protein	-5.1997	0.0005016	16	1	0	1	0	0	1	0	1	0	1	0	0	0	0	0	0	1	0	1	0	0	1	1	0	0	0	0	0	0	0	1	0	1	1	0	0	0	0	1	0	1	0	0	0
77560_071316B_03237	_00387	Phytochrome-like_protein_cph2	-5.1997	0.0005016	16	1	0	1	0	0	1	0	1	0	1	0	0	0	0	0	0	1	0	1	0	0	1	1	0	0	0	0	0	0	0	1	0	1	1	0	0	0	0	1	0	1	0	0	0
8839_00_69_1_03691	_00397	Alpha-ketoglutarate-dependent_taurine_dioxygenase	#N/A	#N/A	27	1	0	1	0	0	1	1	1	1	1	0	1	0	1	0	0	1	0	1	0	0	1	1	0	0	0	0	0	0	1	1	1	1	1	1	0	1	0	1	0	1	0	0	0
77571_071316B_03248	_00398	hypothetical_protein	-3.61492	0.00345	17	1	0	1	0	0	1	0	1	0	1	0	1	0	0	0	0	1	0	1	0	0	1	1	0	0	0	0	0	0	0	1	0	1	1	0	0	0	0	1	0	1	0	0	0
77572_071316B_03249	_00399	hypothetical_protein	-3.61492	0.00345	17	1	0	1	0	0	1	0	1	0	1	0	1	0	0	0	0	1	0	1	0	0	1	1	0	0	0	0	0	0	0	1	0	1	1	0	0	0	0	1	0	1	0	0	0
77573_071316B_03250	_00400	Insulinase_(Peptidase_family_M16)	-5.1997	0.0005016	16	1	0	1	0	0	1	0	1	0	1	0	0	0	0	0	0	1	0	1	0	0	1	1	0	0	0	0	0	0	0	1	0	1	1	0	0	0	0	1	0	1	0	0	0
168426_O_00_16_10_02126	_00402	Response_regulator_PleD	#N/A	#N/A	34	1	1	1	1	1	1	1	1	1	0	1	0	1	1	1	0	0	1	0	1	1	0	0	1	1	1	1	0	1	1	0	1	0	0	1	1	1	0	0	1	0	1	1	1
168428_O_00_16_10_02128	_00404	hypothetical_protein	#N/A	#N/A	27	1	1	1	1	1	1	0	1	0	1	0	1	0	0	0	1	1	0	1	0	0	1	1	0	0	1	0	1	0	0	1	0	1	1	0	0	0	1	1	1	1	0	0	1
2935_00_18_3_1_02948	_00408	hypothetical_protein	#N/A	#N/A	45	1	1	1	1	1	1	1	1	1	1	1	1	1	1	1	0	1	1	1	1	1	1	1	1	1	1	1	0	1	1	1	1	1	1	1	1	1	0	1	1	1	1	1	0
2933_00_18_3_1_02946	_00410	Cyclic_di-GMP_phosphodiesterase_response_regulator_RpfG	#N/A	#N/A	44	1	1	1	1	1	1	1	1	1	1	1	1	1	1	0	1	1	1	1	0	1	1	1	1	0	1	1	0	1	1	1	1	1	1	1	1	1	0	1	1	1	1	1	0
2927_00_18_3_1_02940	_00412	putative_HTH-type_transcriptional_regulator_YdcR	#N/A	#N/A	45	1	1	1	1	1	1	1	1	1	1	1	0	1	1	1	1	1	1	1	1	1	1	1	1	1	1	1	0	1	1	1	1	1	1	1	1	1	0	1	1	1	1	1	0
2925_00_18_3_1_02938	_00413	hypothetical_protein	#N/A	#N/A	28	1	1	1	1	1	1	0	1	0	1	1	0	0	0	1	0	1	1	1	1	0	1	1	0	1	1	1	0	1	0	1	0	1	1	0	0	0	0	1	1	1	0	0	0
30829_01_65_5_1_01790	_00414	hypothetical_protein	#N/A	#N/A	17	1	1	1	1	0	1	0	1	0	1	0	0	0	0	0	0	1	0	1	0	0	1	0	0	0	1	0	0	0	0	1	0	1	1	0	0	0	0	1	0	0	0	0	0
7421_00_69_1_02257	_00417	hypothetical_protein	#N/A	#N/A	38	1	1	1	1	0	1	1	1	1	1	0	1	1	1	0	1	1	0	1	0	1	1	1	1	0	1	0	0	0	1	1	1	1	1	1	1	1	0	1	1	1	1	1	0
77590_071316B_03267	_00418	hypothetical_protein	-3.90231	0.004888	15	1	0	1	0	0	1	0	1	0	1	0	0	0	0	0	0	1	0	1	0	0	1	1	0	0	0	0	0	0	0	1	0	1	1	0	0	0	0	1	0	1	0	0	0
4198_00_18_3_1_04228	_00419	Tyrosine-specific_transport_protein	#N/A	#N/A	45	1	1	1	1	1	1	1	1	1	1	1	1	1	1	1	0	1	1	1	1	1	1	1	1	1	1	1	0	1	1	1	1	1	1	1	1	1	0	1	1	1	1	1	0
167163_O_00_16_10_00834	_00433	5'-nucleotidase	#N/A	#N/A	44	1	1	1	1	1	1	1	1	1	1	1	1	0	1	1	1	1	1	1	1	1	1	1	0	1	1	1	1	1	1	1	1	1	1	1	0	1	1	1	1	1	0	0	1
14849_00_84_1_00102	_00436	putative_diguanylate_cyclase_AdrA	#N/A	#N/A	18	1	1	1	1	0	1	0	1	0	1	0	0	0	0	0	0	1	0	0	0	0	0	1	0	0	1	0	0	0	0	1	0	1	1	0	0	0	0	1	0	1	0	0	0
77625_071316B_03302	_00453	Methyl-accepting_chemotaxis_protein_PctB	-5.1997	0.0005016	16	1	0	1	0	0	1	0	1	0	1	0	0	0	0	0	0	1	0	1	0	0	1	1	0	0	0	0	0	0	0	1	0	1	1	0	0	0	0	1	0	1	0	0	0
4960_00_18_3_1_05014	_00455	DNA_protection_during_starvation_protein	#N/A	#N/A	28	1	0	1	0	1	1	0	1	0	1	1	1	0	0	1	0	1	1	1	1	0	1	1	0	1	0	1	1	1	0	1	0	1	1	0	0	0	1	1	0	1	0	0	0
3887_00_18_3_1_03915	_00458	EamA-like_transporter_family_protein	#N/A	#N/A	29	1	1	1	1	1	1	0	1	0	1	1	0	0	0	1	1	1	1	1	1	0	1	1	0	1	1	1	0	1	0	1	0	1	1	0	0	0	0	1	1	1	0	0	0
168911_O_00_16_10_02615	_00459	hypothetical_protein	#N/A	#N/A	43	1	1	1	1	1	1	1	1	1	1	1	1	1	1	0	1	1	0	1	0	1	1	1	1	0	1	0	0	1	1	1	1	1	1	1	1	1	0	1	1	1	1	1	1
43036_06_29_16_C_04552	_00466	hypothetical_protein	#N/A	#N/A	5	1	0	0	0	1	0	0	0	0	1	0	0	0	0	1	0	0	0	0	0	0	0	0	0	0	0	0	0	0	0	0	0	0	0	0	0	0	0	0	0	0	0	0	0
77654_071316B_03331	_00471	aminoalkylphosphonic_acid_N-acetyltransferase	-4.0595	0.004268	14	1	0	1	0	0	1	0	1	0	1	0	0	0	0	0	0	1	0	1	0	0	1	1	0	0	0	0	0	0	0	0	0	1	1	0	0	0	0	0	0	1	0	0	0
140451_AIC_3_03543	_00476	hypothetical_protein	#N/A	#N/A	4	1	0	0	0	0	0	0	0	0	0	0	0	0	0	0	0	0	0	1	0	0	1	0	0	0	0	0	0	0	0	0	0	0	0	0	0	1	0	0	0	0	0	0	0
130470_99_8_1_02925	_00481	hypothetical_protein	#N/A	#N/A	5	1	1	0	1	0	0	0	0	0	0	0	0	0	0	0	1	0	0	0	0	0	0	0	0	0	0	0	0	0	0	0	0	0	1	0	0	0	0	0	0	0	0	0	0
82382_08_01_16_A_02790	_00482	hypothetical_protein	#N/A	#N/A	6	1	0	0	0	0	1	0	1	0	0	0	0	0	0	0	0	0	0	1	0	0	1	0	0	0	0	0	0	0	0	0	0	0	0	0	0	0	0	0	0	0	0	0	0
19946_00_90_10_01352	_00485	Blasticidin-S_deaminase	#N/A	#N/A	13	1	0	0	0	0	1	0	1	1	1	0	0	0	1	0	0	1	0	0	1	0	0	0	0	1	0	0	0	0	0	0	0	1	1	0	0	0	0	0	0	0	0	0	0
1392_00_18_3_1_01396	_00486	hypothetical_protein	#N/A	#N/A	8	1	0	1	0	0	0	0	0	0	0	1	0	0	0	0	0	0	1	0	0	0	0	0	0	1	0	1	0	1	0	1	0	0	0	0	0	0	0	0	0	0	0	0	0
67607_07_146_1_01815	_00490	Isochorismatase_family_protein_YecD	-4.73557	0.001194	9	1	0	1	0	0	0	0	0	0	0	0	0	0	0	0	0	1	0	0	0	0	0	1	0	0	0	0	0	0	0	0	0	1	1	0	0	0	0	1	0	1	0	0	0
6601_00_69_1_01425	_00493	hypothetical_protein	#N/A	#N/A	38	1	0	1	0	0	1	1	1	1	1	0	1	1	1	1	0	1	0	1	1	1	1	1	1	1	0	0	1	0	1	1	1	1	1	1	1	1	1	0	1	1	1	1	0
20360_00_90_10_01776	_00494	putative_acetyltransferase	#N/A	#N/A	25	1	0	1	0	0	1	1	1	1	1	0	0	0	1	0	0	1	0	1	0	0	1	1	1	0	0	0	1	0	1	1	0	1	1	0	0	1	0	1	0	1	0	0	0
3036_00_18_3_1_03053	_00495	2-hydroxypropyl-CoM_lyase	#N/A	#N/A	43	1	1	1	1	0	1	1	1	1	1	1	0	1	1	1	0	1	1	1	1	1	1	1	1	1	1	1	0	1	1	1	1	1	1	1	1	1	0	1	1	1	1	1	0
3037_00_18_3_1_03054	_00496	hypothetical_protein	#N/A	#N/A	43	1	1	1	1	0	1	1	1	1	1	1	0	1	1	1	0	1	1	1	1	1	1	1	1	1	1	1	0	1	1	1	1	1	1	1	1	1	0	1	1	1	1	1	0
8451_00_69_1_03303	_00497	Sulfite_exporter_TauE/SafE	#N/A	#N/A	31	1	0	1	0	0	1	1	1	1	1	0	0	1	1	0	0	1	0	1	0	1	1	1	1	0	0	0	0	0	1	1	1	1	1	1	1	1	0	1	0	1	0	1	0
18484_00_84_1_03807	_00498	Acetyltransferase_(GNAT)_family_protein	#N/A	#N/A	28	1	1	1	1	0	1	0	1	1	1	0	1	0	1	1	0	1	0	1	1	1	1	1	0	1	1	0	0	0	0	1	0	1	1	0	0	0	0	1	0	1	0	0	0
169926_O_00_16_10_03655	_00500	hypothetical_protein	#N/A	#N/A	38	1	1	1	1	0	1	1	1	0	1	0	0	1	0	1	0	1	0	1	1	1	1	1	1	1	1	0	1	0	1	1	1	1	1	1	1	1	0	1	0	1	1	1	1
2709_00_18_3_1_02722	_00502	Inner_membrane_protein_YkgB	#N/A	#N/A	40	1	0	1	0	1	1	1	1	1	1	1	1	1	1	1	0	1	1	1	1	1	1	1	1	1	0	1	0	1	1	1	1	1	1	1	1	1	0	1	0	1	0	1	0
2247_00_18_3_1_02259	_00503	hypothetical_protein	#N/A	#N/A	21	1	0	1	0	0	1	0	1	0	1	1	0	0	0	0	0	1	1	1	0	0	1	1	0	0	0	1	0	1	0	1	0	1	1	0	0	0	0	1	0	1	1	0	0
34941_01_65_5_4_01050	_00505	hypothetical_protein	#N/A	#N/A	20	1	0	1	0	0	1	0	1	0	1	0	0	0	0	1	0	1	0	1	1	0	1	1	0	1	0	0	0	1	0	1	0	1	1	0	0	0	0	1	0	1	0	0	0
901_00_18_3_1_00902	_00506	hypothetical_protein	#N/A	#N/A	28	1	0	1	0	0	0	0	0	1	1	1	0	0	1	0	0	1	1	1	0	1	1	1	0	0	1	1	1	0	1	1	1	1	1	1	0	1	0	1	0	1	0	0	0
43126_06_29_16_C_04648	_00507	hypothetical_protein	#N/A	#N/A	18	1	0	1	0	0	1	0	1	0	1	0	0	0	0	1	0	1	0	1	0	0	1	1	0	1	0	0	0	0	0	1	0	1	1	0	0	0	0	1	0	1	0	0	0
7261_00_69_1_02094	_00508	hypothetical_protein	#N/A	#N/A	24	1	0	0	0	1	1	1	1	1	0	0	0	0	1	0	0	0	0	1	0	1	1	1	0	0	0	0	0	0	1	1	1	0	1	1	1	0	0	1	0	1	0	1	0
57882_07_05_16_A_01409	_00510	Pyridoxamine_5'-phosphate_oxidase	#N/A	#N/A	17	1	0	1	0	1	1	0	1	0	1	0	0	0	0	0	0	1	0	1	0	0	1	1	0	0	0	0	0	0	0	1	0	1	1	0	0	0	0	1	0	1	0	0	0
77672_071316B_03349	_00511	Microcin_C7_self-immunity_protein_MccF	-3.64675	0.001838	17	1	0	1	0	0	1	0	1	0	1	0	0	0	0	0	1	1	0	1	0	0	1	1	0	0	0	0	0	0	0	1	0	1	1	0	0	0	0	1	0	1	0	0	0
30176_01_65_5_1_01128	_00513	hypothetical_protein	-4.4666	0.001642	22	1	1	1	1	0	1	0	1	1	0	0	1	0	1	0	0	1	0	1	0	0	1	1	0	0	1	0	0	0	0	1	0	1	1	0	0	0	0	1	0	1	0	0	0
77676_071316B_03353	_00515	hypothetical_protein	-3.64675	0.001838	17	1	0	1	0	0	1	0	1	0	1	0	0	0	0	0	1	1	0	1	0	0	1	1	0	0	0	0	0	0	0	1	0	1	1	0	0	0	0	1	0	1	0	0	0
48704_07_01_16_B_01646	_00518	putative_N-acetyltransferase_YycN	#N/A	#N/A	27	1	0	1	0	0	1	1	1	1	1	0	0	1	1	0	0	1	0	1	0	0	1	1	0	0	0	0	0	0	1	1	0	1	1	0	1	0	0	1	0	1	1	1	0
142592_AIC_5_01361	_00519	hypothetical_protein	#N/A	#N/A	3	1	0	0	0	0	0	0	0	0	0	0	0	0	0	0	0	0	0	1	0	0	1	0	0	0	0	0	0	0	0	0	0	0	0	0	0	0	0	0	0	0	0	0	0
77681_071316B_03358	_00520	hypothetical_protein	#N/A	#N/A	19	1	0	1	0	0	1	0	1	0	1	0	1	0	0	0	0	1	0	1	1	0	1	1	0	1	0	0	0	0	0	1	0	1	1	0	0	0	0	1	0	1	0	0	0
22457_00_90_10_03900	_00524	ribosomal-protein-S5-alanine_N-acetyltransferase	#N/A	#N/A	32	1	1	1	1	0	1	1	1	1	1	0	0	1	1	0	0	1	0	1	0	0	1	1	0	0	1	0	1	0	1	1	1	1	1	0	0	0	1	1	1	1	1	0	0
6471_00_69_1_01295	_00525	hypothetical_protein	#N/A	#N/A	31	1	0	1	0	0	1	1	1	1	1	1	0	1	1	0	0	1	0	1	1	0	1	1	0	0	1	0	0	1	1	1	1	1	1	1	0	1	0	1	0	1	0	0	0
29719_01_65_5_1_00670	_00526	hypothetical_protein	#N/A	#N/A	20	1	1	1	1	0	1	0	1	0	1	0	0	0	0	0	1	1	0	1	0	0	1	1	0	0	1	0	0	0	0	1	0	1	1	0	0	0	0	1	0	1	0	0	0
32099_01_65_5_1_03070	_00527	Acetyltransferase_(GNAT)_family_protein	#N/A	#N/A	21	1	1	1	1	0	1	0	1	0	1	0	0	0	0	0	0	1	0	1	0	0	1	1	0	0	1	0	0	0	0	1	0	1	1	0	0	1	0	1	0	1	1	0	0
22456_00_90_10_03899	_00528	Acetyltransferase_(GNAT)_family_protein	#N/A	#N/A	27	1	1	1	1	0	1	0	1	1	1	0	1	0	1	0	0	1	0	1	0	0	1	1	0	0	1	0	1	1	0	1	0	1	1	0	0	0	1	1	0	1	1	0	0
22395_00_90_10_03837	_00531	serine/threonine_protein_kinase	-2.57628	0.004676	15	1	0	1	0	0	1	1	1	0	1	0	0	0	1	0	0	0	0	0	1	0	0	1	0	1	0	0	0	0	0	0	0	0	1	0	0	0	0	1	0	1	0	0	0
3053_00_18_3_1_03070	_00532	dTDP-3-amino-3,6-dideoxy-alpha-D-galactopyranose_3-N-acetyltransferase	#N/A	#N/A	24	1	0	1	0	0	1	0	1	0	1	1	0	0	0	0	0	1	1	0	0	0	0	1	0	0	0	0	1	0	1	1	1	1	1	1	0	1	0	1	1	1	0	0	0
30740_01_65_5_1_01701	_00534	Riboflavin_transporter	#N/A	#N/A	23	1	1	1	1	1	1	0	1	1	1	0	0	0	1	0	0	1	0	1	0	0	1	1	0	0	1	0	0	0	0	1	0	1	1	0	0	0	0	1	0	1	0	0	0
169927_O_00_16_10_03656	_00535	hypothetical_protein	-3.61108	0.001463	18	1	0	1	0	0	1	0	1	0	1	0	0	0	0	0	0	1	0	1	0	0	1	1	0	0	0	0	0	0	0	1	0	1	1	1	0	0	0	1	0	1	0	0	1
1098_00_18_3_1_01099	_00554	Sporulation-control_protein_spo0M	#N/A	#N/A	45	1	1	1	1	1	1	1	1	1	1	1	1	1	1	1	0	1	1	1	1	1	1	1	1	1	1	1	0	1	1	1	1	1	1	1	1	1	0	1	1	1	1	1	0
1099_00_18_3_1_01100	_00555	hypothetical_protein	#N/A	#N/A	42	1	1	1	1	1	1	1	1	1	1	1	1	1	1	1	0	1	1	1	1	1	1	1	1	1	1	0	1	1	1	1	0	1	1	0	0	0	1	1	1	1	1	1	0
2716_00_18_3_1_02729	_00562	Cyclic_di-GMP_phosphodiesterase_response_regulator_RpfG	#N/A	#N/A	30	1	1	1	1	1	1	0	1	0	0	1	1	0	0	1	1	1	1	1	1	0	1	1	0	1	1	1	0	1	0	1	0	1	1	0	0	0	0	1	1	1	1	0	0
1135_00_18_3_1_01136	_00569	Flavin_reductase_like_domain_protein	#N/A	#N/A	41	1	1	1	1	1	1	1	1	1	1	1	0	1	1	0	0	1	1	1	0	1	1	1	1	0	1	1	0	1	1	1	1	1	1	1	1	1	0	1	1	1	1	1	0
77736_071316B_03413	_00578	hypothetical_protein	-3.90231	0.004888	15	1	0	1	0	0	1	0	1	0	1	0	0	0	0	0	0	1	0	1	0	0	1	1	0	0	0	0	0	0	0	1	0	1	1	0	0	0	0	1	0	1	0	0	0
7383_00_69_1_02218	_00580	putative_diguanylate_cyclase_YdaM	#N/A	#N/A	38	1	1	1	1	0	1	1	1	1	1	0	1	1	1	0	1	1	0	1	0	1	1	1	1	0	1	0	0	0	1	1	1	1	1	1	1	1	0	1	1	1	1	1	0
4991_00_18_3_1_05045	_00584	putative_ABC_transporter_ATP-binding_protein_YlmA	#N/A	#N/A	31	1	1	1	1	1	1	0	1	0	1	1	0	0	0	1	1	1	1	1	1	0	1	1	0	1	1	1	1	1	0	1	0	1	1	0	0	0	1	1	1	1	0	0	0
77743_071316B_03420	_00585	hypothetical_protein	-3.61492	0.00345	17	1	0	1	0	0	1	0	1	0	1	0	1	0	0	0	0	1	0	1	0	0	1	1	0	0	0	0	0	0	0	1	0	1	1	0	0	0	0	1	0	1	0	0	0
3357_00_18_3_1_03374	_00586	Autoinducer_2_sensor_kinase/phosphatase_LuxQ	#N/A	#N/A	24	1	0	1	0	0	1	0	1	1	1	0	1	0	1	0	0	1	1	1	0	0	1	1	0	0	0	0	0	0	0	1	0	1	1	0	0	0	1	1	0	1	1	0	0
168701_O_00_16_10_02405	_00590	hypothetical_protein	#N/A	#N/A	21	1	1	1	1	0	1	0	1	0	1	0	0	0	0	0	0	1	0	1	0	0	1	1	0	0	1	0	0	0	0	1	0	1	1	0	0	0	0	1	0	1	0	0	1
32560_01_65_5_1_03533	_00592	haloalkane_dehalogenase	#N/A	#N/A	21	1	1	1	1	0	1	0	1	0	1	0	1	0	0	0	0	1	0	1	0	0	1	1	0	0	1	0	0	0	0	1	0	1	1	0	0	0	0	1	1	1	0	0	0
7373_00_69_1_02208	_00595	hypothetical_protein	#N/A	#N/A	40	1	1	1	1	1	1	1	1	1	1	0	0	1	1	0	1	1	0	1	0	1	1	1	1	0	1	0	1	0	1	1	1	1	1	1	1	1	1	1	1	1	1	1	0
167300_O_00_16_10_00971	_00596	Putative_cyclic-di-GMP_phosphodiesterase_AdrB	#N/A	#N/A	29	1	0	1	0	0	1	0	1	1	1	1	1	0	1	1	0	1	1	1	1	0	1	1	0	1	0	1	0	1	0	1	0	1	1	0	0	0	0	1	0	1	0	0	1
2865_00_18_3_1_02878	_00605	Serine/threonine-protein_kinase_PrkC	#N/A	#N/A	24	1	1	1	1	0	0	0	0	0	1	1	1	0	0	0	0	1	1	0	0	0	1	1	0	0	1	1	1	1	0	1	0	1	1	0	0	0	1	1	1	1	0	0	0
167578_O_00_16_10_01254	_00626	hypothetical_protein	#N/A	#N/A	24	1	1	1	1	0	1	0	1	0	1	0	1	0	0	0	1	1	0	1	0	0	1	1	0	0	1	0	0	0	0	1	0	1	1	0	0	0	0	1	1	1	0	0	1
5101_00_18_3_1_05166	_00641	Poly(beta-D-mannuronate)_C5_epimerase_5	-3.32894	0.003002	18	1	0	1	0	0	1	0	1	0	1	0	1	0	0	0	0	1	1	1	0	0	1	1	0	0	0	0	0	0	0	1	0	1	1	0	0	0	0	1	0	1	0	0	0
3494_00_18_3_1_03511	_00643	Methyl-accepting_chemotaxis_protein_PctB	#N/A	#N/A	44	1	1	1	1	1	1	1	1	1	1	1	0	1	1	1	0	1	1	1	1	1	1	1	1	1	1	1	0	1	1	1	1	1	1	1	1	1	0	1	1	1	1	1	0
167551_O_00_16_10_01227	_00654	Phosphoenolpyruvate_synthase	#N/A	#N/A	37	1	0	1	0	1	1	1	1	1	1	0	0	1	1	0	0	1	0	1	0	1	1	1	1	0	0	0	1	0	1	1	1	1	1	1	1	1	1	1	0	1	1	1	1
3457_00_18_3_1_03474	_00679	HDOD_domain_protein	#N/A	#N/A	38	1	1	1	1	0	1	1	1	1	1	1	0	1	1	0	1	0	1	1	0	1	1	1	1	0	1	1	0	1	1	1	1	0	0	1	1	1	0	1	1	1	1	1	0
33447_01_65_5_1_04436	_00681	Homoserine/homoserine_lactone_efflux_protein	#N/A	#N/A	25	1	1	1	1	1	1	1	1	0	1	0	0	0	0	0	0	1	0	1	0	0	1	1	0	0	1	0	0	0	1	1	0	1	1	0	0	0	0	1	1	1	0	0	0
2167_00_18_3_1_02179	_00682	hypothetical_protein	#N/A	#N/A	45	1	1	1	1	1	1	1	1	1	1	1	1	1	1	1	0	1	1	1	1	1	1	1	1	1	1	1	1	1	1	1	1	1	1	1	1	1	1	1	0	1	0	1	0
33138_01_65_5_1_04118	_00684	Bacterial_extracellular_solute-binding_proteins,_family_3	#N/A	#N/A	20	1	1	1	1	0	1	0	1	0	1	0	0	0	0	0	1	1	0	1	0	0	1	1	0	0	1	0	0	0	0	1	0	1	1	0	0	0	0	1	0	1	0	0	0
55964_07_03_16_B_04342	_00685	hypothetical_protein	-5.9728	5.533e-05	18	1	0	1	0	0	1	0	1	0	0	0	1	0	1	0	0	1	0	1	1	0	1	1	0	0	0	0	0	0	0	1	0	1	1	0	0	0	0	1	0	1	0	0	0
79140_071316B_04851	_00688	hypothetical_protein	-3.61492	0.00345	17	1	0	1	0	0	1	0	1	0	1	0	1	0	0	0	0	1	0	1	0	0	1	1	0	0	0	0	0	0	0	1	0	1	1	0	0	0	0	1	0	1	0	0	0
79139_071316B_04850	_00689	Autoinducer_2-binding_protein_LsrB_precursor	-3.61492	0.00345	17	1	0	1	0	0	1	0	1	0	1	0	1	0	0	0	0	1	0	1	0	0	1	1	0	0	0	0	0	0	0	1	0	1	1	0	0	0	0	1	0	1	0	0	0
7258_00_69_1_02091	_00692	topology_modulation_protein	#N/A	#N/A	36	1	1	1	1	0	1	1	1	0	1	0	0	1	0	1	1	1	0	1	1	1	1	1	1	1	1	0	0	0	1	1	1	1	1	1	1	1	0	1	0	1	1	1	0
76298_071316B_01967	_00693	hypothetical_protein	#N/A	#N/A	7	1	0	1	0	0	0	0	0	0	1	0	0	0	0	0	0	1	0	0	0	0	0	1	0	0	0	0	0	0	0	0	0	1	0	0	0	0	0	0	0	1	0	0	0
1084_00_18_3_1_01085	_00694	hypothetical_protein	#N/A	#N/A	18	1	0	1	0	0	1	0	1	0	1	0	0	0	0	0	0	1	1	1	0	0	1	1	0	0	0	1	0	0	0	1	0	1	1	0	0	0	0	1	0	1	0	0	0
167160_O_00_16_10_00831	_00695	Alanine_racemase	#N/A	#N/A	24	1	0	1	0	0	1	0	1	0	1	0	0	0	0	1	0	1	0	1	1	1	1	1	1	1	0	0	0	0	0	1	0	1	1	0	1	0	0	1	0	1	0	0	1
20335_00_90_10_01751	_00697	Retinal_pigment_epithelial_membrane_protein	#N/A	#N/A	20	1	0	1	0	0	1	0	1	1	1	0	1	0	1	0	0	1	0	1	0	0	1	1	0	0	0	0	0	0	0	1	0	1	1	0	0	0	0	1	0	1	0	0	0
20336_00_90_10_01752	_00698	putative_xylitol_oxidase	#N/A	#N/A	20	1	0	1	0	0	1	0	1	1	1	0	1	0	1	0	0	1	0	1	0	0	1	1	0	0	0	0	0	0	0	1	0	1	1	0	0	0	0	1	0	1	0	0	0
20337_00_90_10_01753	_00699	hypothetical_protein	#N/A	#N/A	20	1	0	1	0	0	1	0	1	1	1	0	1	0	1	0	0	1	0	1	0	0	1	1	0	0	0	0	0	0	0	1	0	1	1	0	0	0	0	1	0	1	0	0	0
47946_07_01_16_B_00863	_00700	hypothetical_protein	-5.16223	0.0001286	17	1	0	1	0	0	1	0	1	0	1	0	0	0	0	0	0	1	0	1	0	0	1	1	0	0	0	0	0	0	0	1	0	1	1	0	1	0	0	1	0	1	0	0	0
47945_07_01_16_B_00862	_00701	Hemolysin_precursor	-5.16223	0.0001286	17	1	0	1	0	0	1	0	1	0	1	0	0	0	0	0	0	1	0	1	0	0	1	1	0	0	0	0	0	0	0	1	0	1	1	0	1	0	0	1	0	1	0	0	0
76307_071316B_01976	_00702	Surface_presentation_of_antigens_protein_SpaK	-5.1997	0.0005016	16	1	0	1	0	0	1	0	1	0	1	0	0	0	0	0	0	1	0	1	0	0	1	1	0	0	0	0	0	0	0	1	0	1	1	0	0	0	0	1	0	1	0	0	0
76308_071316B_01977	_00703	hypothetical_protein	-4.07246	0.003957	15	1	0	1	0	0	1	0	1	0	1	0	0	0	0	0	0	1	0	1	0	0	1	1	0	0	0	0	0	0	0	1	0	1	1	0	0	0	0	1	0	1	0	0	0
76309_071316B_01978	_00704	secreted_effector_protein_SifB	-5.1997	0.0005016	16	1	0	1	0	0	1	0	1	0	1	0	0	0	0	0	0	1	0	1	0	0	1	1	0	0	0	0	0	0	0	1	0	1	1	0	0	0	0	1	0	1	0	0	0
76310_071316B_01979	_00705	type_III_secretion_system_protein_SsaQ	-3.61492	0.00345	17	1	0	1	0	0	1	0	1	0	1	0	1	0	0	0	0	1	0	1	0	0	1	1	0	0	0	0	0	0	0	1	0	1	1	0	0	0	0	1	0	1	0	0	0
76311_071316B_01980	_00706	hypothetical_protein	-3.61492	0.00345	17	1	0	1	0	0	1	0	1	0	1	0	1	0	0	0	0	1	0	1	0	0	1	1	0	0	0	0	0	0	0	1	0	1	1	0	0	0	0	1	0	1	0	0	0
76312_071316B_01981	_00707	hypothetical_protein	-3.61492	0.00345	17	1	0	1	0	0	1	0	1	0	1	0	1	0	0	0	0	1	0	1	0	0	1	1	0	0	0	0	0	0	0	1	0	1	1	0	0	0	0	1	0	1	0	0	0
76315_071316B_01984	_00710	hypothetical_protein	-3.61492	0.00345	17	1	0	1	0	0	1	0	1	0	1	0	1	0	0	0	0	1	0	1	0	0	1	1	0	0	0	0	0	0	0	1	0	1	1	0	0	0	0	1	0	1	0	0	0
76316_071316B_01985	_00711	SicP_binding_protein	-5.1997	0.0005016	16	1	0	1	0	0	1	0	1	0	1	0	0	0	0	0	0	1	0	1	0	0	1	1	0	0	0	0	0	0	0	1	0	1	1	0	0	0	0	1	0	1	0	0	0
76317_071316B_01986	_00712	Chaperone_protein_sicP	-3.61492	0.00345	17	1	0	1	0	0	1	0	1	0	1	0	1	0	0	0	0	1	0	1	0	0	1	1	0	0	0	0	0	0	0	1	0	1	1	0	0	0	0	1	0	1	0	0	0
76318_071316B_01987	_00713	HrpJ-like_domain_protein	-3.61492	0.00345	17	1	0	1	0	0	1	0	1	0	1	0	1	0	0	0	0	1	0	1	0	0	1	1	0	0	0	0	0	0	0	1	0	1	1	0	0	0	0	1	0	1	0	0	0
76319_071316B_01988	_00714	hypothetical_protein	-3.61492	0.00345	17	1	0	1	0	0	1	0	1	0	1	0	1	0	0	0	0	1	0	1	0	0	1	1	0	0	0	0	0	0	0	1	0	1	1	0	0	0	0	1	0	1	0	0	0
76320_071316B_01989	_00715	hypothetical_protein	-3.61492	0.00345	17	1	0	1	0	0	1	0	1	0	1	0	1	0	0	0	0	1	0	1	0	0	1	1	0	0	0	0	0	0	0	1	0	1	1	0	0	0	0	1	0	1	0	0	0
76322_071316B_01991	_00717	hypothetical_protein	-3.61492	0.00345	17	1	0	1	0	0	1	0	1	0	1	0	1	0	0	0	0	1	0	1	0	0	1	1	0	0	0	0	0	0	0	1	0	1	1	0	0	0	0	1	0	1	0	0	0
76323_071316B_01992	_00718	hypothetical_protein	-3.61492	0.00345	17	1	0	1	0	0	1	0	1	0	1	0	1	0	0	0	0	1	0	1	0	0	1	1	0	0	0	0	0	0	0	1	0	1	1	0	0	0	0	1	0	1	0	0	0
76324_071316B_01993	_00719	Type_III_secretion_needle_MxiH_like_protein	-3.61492	0.00345	17	1	0	1	0	0	1	0	1	0	1	0	1	0	0	0	0	1	0	1	0	0	1	1	0	0	0	0	0	0	0	1	0	1	1	0	0	0	0	1	0	1	0	0	0
76325_071316B_01994	_00720	Exoenzyme_S_synthesis_regulatory_protein_ExsA	-3.61492	0.00345	17	1	0	1	0	0	1	0	1	0	1	0	1	0	0	0	0	1	0	1	0	0	1	1	0	0	0	0	0	0	0	1	0	1	1	0	0	0	0	1	0	1	0	0	0
12478_00_78_3_02578	_00721	SnoaL-like_domain_protein	#N/A	#N/A	25	1	1	1	1	0	1	0	1	0	1	1	0	0	0	0	0	1	0	1	0	0	1	1	0	1	1	1	0	1	1	1	0	1	1	0	0	0	0	1	0	1	0	0	0
12477_00_78_3_02577	_00722	HTH-type_transcriptional_activator_HxlR	#N/A	#N/A	24	1	1	0	1	0	1	0	1	0	1	1	0	0	0	0	0	1	0	1	0	0	1	1	0	1	1	1	0	1	1	1	0	1	1	0	0	0	0	1	0	1	0	0	0
76328_071316B_01997	_00723	Alpha-pyrone_synthesis_polyketide_synthase-like_Pks11	-3.90231	0.004888	15	1	0	1	0	0	1	0	1	0	1	0	0	0	0	0	0	1	0	1	0	0	1	1	0	0	0	0	0	0	0	1	0	1	1	0	0	0	0	1	0	1	0	0	0
81979_08_01_16_A_02385	_00724	hypothetical_protein	-5.0068	2.759e-05	13	1	0	1	0	0	1	0	1	0	0	0	0	0	0	0	0	1	0	1	0	0	1	0	0	0	0	0	0	0	0	1	0	1	1	0	0	0	0	1	0	0	0	0	0
1398_00_18_3_1_01402	_00725	hypothetical_protein	#N/A	#N/A	42	1	0	1	0	0	1	1	1	1	1	1	1	1	1	1	0	1	1	1	1	1	1	1	1	1	0	1	1	1	1	1	1	1	1	1	1	0	1	1	1	1	1	1	0
18582_00_84_1_03905	_00726	Metallo-beta-lactamase_L1_precursor	#N/A	#N/A	27	1	1	1	1	0	1	0	1	1	1	0	0	0	1	1	0	1	0	1	1	0	1	1	0	1	0	0	0	0	0	1	0	1	1	0	0	1	0	1	0	1	0	0	0
76332_071316B_02001	_00727	anthranilate_synthase_component_II	-5.1997	0.0005016	16	1	0	1	0	0	1	0	1	0	1	0	0	0	0	0	0	1	0	1	0	0	1	1	0	0	0	0	0	0	0	1	0	1	1	0	0	0	0	1	0	1	0	0	0
81984_08_01_16_A_02390	_00728	hypothetical_protein	#N/A	#N/A	3	1	0	0	0	0	1	0	1	0	0	0	0	0	0	0	0	0	0	0	0	0	0	0	0	0	0	0	0	0	0	0	0	0	0	0	0	0	0	0	0	0	0	0	0
76333_071316B_02002	_00729	HDOD_domain_protein	-3.06045	0.0005453	9	1	0	1	0	0	1	0	1	0	0	0	0	0	0	0	0	0	0	1	0	0	1	1	0	0	0	0	0	0	0	0	0	0	0	0	0	0	0	0	0	1	0	0	0
76334_071316B_02003	_00730	hypothetical_protein	-5.1997	0.0005016	16	1	0	1	0	0	1	0	1	0	1	0	0	0	0	0	0	1	0	1	0	0	1	1	0	0	0	0	0	0	0	1	0	1	1	0	0	0	0	1	0	1	0	0	0
76335_071316B_02004	_00731	Chaperone_protein_IpgC	-3.61492	0.00345	17	1	0	1	0	0	1	0	1	0	1	0	1	0	0	0	0	1	0	1	0	0	1	1	0	0	0	0	0	0	0	1	0	1	1	0	0	0	0	1	0	1	0	0	0
76336_071316B_02005	_00732	Secreted_effector_protein_SseD	-3.61492	0.00345	17	1	0	1	0	0	1	0	1	0	1	0	1	0	0	0	0	1	0	1	0	0	1	1	0	0	0	0	0	0	0	1	0	1	1	0	0	0	0	1	0	1	0	0	0
76337_071316B_02006	_00733	Secreted_effector_protein_SseC	-3.61492	0.00345	17	1	0	1	0	0	1	0	1	0	1	0	1	0	0	0	0	1	0	1	0	0	1	1	0	0	0	0	0	0	0	1	0	1	1	0	0	0	0	1	0	1	0	0	0
76338_071316B_02007	_00734	Anaphase-promoting_complex,_cyclosome,_subunit_3	-3.61492	0.00345	17	1	0	1	0	0	1	0	1	0	1	0	1	0	0	0	0	1	0	1	0	0	1	1	0	0	0	0	0	0	0	1	0	1	1	0	0	0	0	1	0	1	0	0	0
76339_071316B_02008	_00735	Secreted_effector_protein_SseB	-3.61492	0.00345	17	1	0	1	0	0	1	0	1	0	1	0	1	0	0	0	0	1	0	1	0	0	1	1	0	0	0	0	0	0	0	1	0	1	1	0	0	0	0	1	0	1	0	0	0
76340_071316B_02009	_00736	Secreted_effector_protein_SseB	-3.61492	0.00345	17	1	0	1	0	0	1	0	1	0	1	0	1	0	0	0	0	1	0	1	0	0	1	1	0	0	0	0	0	0	0	1	0	1	1	0	0	0	0	1	0	1	0	0	0
76341_071316B_02010	_00737	hypothetical_protein	-3.61492	0.00345	17	1	0	1	0	0	1	0	1	0	1	0	1	0	0	0	0	1	0	1	0	0	1	1	0	0	0	0	0	0	0	1	0	1	1	0	0	0	0	1	0	1	0	0	0
76342_071316B_02011	_00738	hypothetical_protein	-3.61492	0.00345	17	1	0	1	0	0	1	0	1	0	1	0	1	0	0	0	0	1	0	1	0	0	1	1	0	0	0	0	0	0	0	1	0	1	1	0	0	0	0	1	0	1	0	0	0
30749_01_65_5_1_01710	_00739	Yop_proteins_translocation_protein_D	#N/A	#N/A	24	1	1	1	1	0	1	0	1	0	1	0	1	0	0	1	0	1	0	1	1	0	1	1	0	1	1	1	0	0	0	1	0	1	1	0	0	0	0	1	0	1	0	0	0
30748_01_65_5_1_01709	_00740	Type_III_secretion_system_outer_membrane_protein_SpiA_precursor	#N/A	#N/A	24	1	1	1	1	0	1	0	1	0	1	0	1	0	0	1	0	1	0	1	1	0	1	1	0	1	1	1	0	0	0	1	0	1	1	0	0	0	0	1	0	1	0	0	0
76345_071316B_02014	_00741	hypothetical_protein	-3.61492	0.00345	17	1	0	1	0	0	1	0	1	0	1	0	1	0	0	0	0	1	0	1	0	0	1	1	0	0	0	0	0	0	0	1	0	1	1	0	0	0	0	1	0	1	0	0	0
76346_071316B_02015	_00742	Sensor_protein_TorS	-3.61492	0.00345	17	1	0	1	0	0	1	0	1	0	1	0	1	0	0	0	0	1	0	1	0	0	1	1	0	0	0	0	0	0	0	1	0	1	1	0	0	0	0	1	0	1	0	0	0
142849_AIC_5_01618	_00743	Bacterial_Ig-like_domain_(group_2)	#N/A	#N/A	7	1	1	1	1	0	0	0	0	0	0	0	0	0	0	0	0	0	0	1	0	0	1	0	0	0	0	0	0	0	0	0	0	0	1	0	0	0	0	0	0	0	0	0	0
142850_AIC_5_01619	_00744	Bacterial_Ig-like_domain_(group_2)	#N/A	#N/A	8	1	1	1	1	0	0	0	0	0	0	0	0	0	0	0	0	0	0	1	0	0	1	0	0	0	0	0	0	0	0	0	0	0	1	0	0	0	0	0	1	0	0	0	0
142851_AIC_5_01620	_00745	hypothetical_protein	#N/A	#N/A	7	1	1	1	1	0	0	0	0	0	0	0	0	0	0	0	0	0	0	1	0	0	1	0	0	0	0	0	0	0	0	0	0	0	1	0	0	0	0	0	0	0	0	0	0
142852_AIC_5_01621	_00746	autolysin	#N/A	#N/A	7	1	1	1	1	0	0	0	0	0	0	0	0	0	0	0	0	0	0	1	0	0	1	0	0	0	0	0	0	0	0	0	0	0	1	0	0	0	0	0	0	0	0	0	0
138949_AIC_3_02027	_00750	hypothetical_protein	#N/A	#N/A	8	1	1	1	1	0	0	0	0	0	0	0	0	0	0	0	0	0	0	1	0	0	1	0	0	0	0	0	0	0	0	0	0	0	1	0	0	1	0	0	0	0	0	0	0
3326_00_18_3_1_03343	_00751	hypothetical_protein	#N/A	#N/A	15	1	1	1	1	0	0	0	0	0	0	0	0	1	0	0	0	0	1	1	0	1	1	0	1	0	0	1	0	0	0	0	1	0	1	1	0	1	0	0	0	0	0	0	0
76348_071316B_02017	_00753	Transcriptional_regulatory_protein_LiaR	-3.61492	0.00345	17	1	0	1	0	0	1	0	1	0	1	0	1	0	0	0	0	1	0	1	0	0	1	1	0	0	0	0	0	0	0	1	0	1	1	0	0	0	0	1	0	1	0	0	0
30764_01_65_5_1_01725	_00756	Flagellar_biosynthetic_protein_FliQ	#N/A	#N/A	24	1	1	1	1	0	1	0	1	0	1	0	1	0	0	1	0	1	0	1	1	0	1	1	0	1	1	1	0	0	0	1	0	1	1	0	0	0	0	1	0	1	0	0	0
3454_00_18_3_1_03471	_00759	hypothetical_protein	#N/A	#N/A	28	1	1	1	1	0	1	0	1	0	1	1	1	0	0	1	0	1	1	1	1	0	1	1	0	1	1	1	0	1	0	1	0	1	1	0	0	0	0	1	1	1	0	0	0
169275_O_00_16_10_02983	_00766	Cytochrome_oxidase_maturation_protein_cbb3-type	#N/A	#N/A	35	1	1	1	1	1	1	0	1	0	1	1	1	0	0	1	1	1	1	1	1	0	1	1	0	1	1	1	1	1	0	1	0	1	1	0	0	0	1	1	1	1	1	0	1
23167_00_90_10_04616	_00779	putative_diguanylate_cyclase_AdrA	#N/A	#N/A	30	1	1	1	1	0	1	1	1	1	1	0	0	0	1	0	0	1	0	1	0	1	1	1	1	0	1	0	0	0	1	1	0	1	1	0	0	0	0	1	1	1	1	0	0
169289_O_00_16_10_02997	_00781	Ammonia_channel_precursor	#N/A	#N/A	42	1	1	1	1	1	1	1	1	1	1	0	0	1	1	1	1	1	0	1	0	1	1	1	1	1	1	0	1	0	1	1	1	1	1	1	1	1	1	1	0	1	1	1	1
76378_071316B_02047	_00782	hypothetical_protein	-4.32104	8.128e-05	12	1	0	1	0	0	1	0	1	0	0	0	0	0	0	0	0	1	0	1	0	0	1	1	0	0	0	0	0	0	0	1	0	1	0	0	0	0	0	1	0	1	0	0	0
3426_00_18_3_1_03443	_00790	hypothetical_protein	#N/A	#N/A	43	1	1	1	1	1	1	1	1	1	1	1	0	0	1	1	0	1	1	1	1	1	1	1	1	1	1	1	1	1	1	1	1	1	1	1	0	1	1	1	1	1	1	0	0
7815_00_69_1_02663	_00793	Methyl-accepting_chemotaxis_protein_PctB	#N/A	#N/A	34	1	1	1	1	0	1	1	1	1	1	1	1	0	1	0	1	1	0	1	0	0	1	1	0	0	1	0	0	1	1	1	1	1	1	1	0	0	0	1	1	1	1	0	0
76392_071316B_02061	_00796	HTH-type_transcriptional_regulator_DmlR	#N/A	#N/A	17	1	0	1	0	0	1	0	1	0	1	0	0	0	0	0	0	1	0	1	0	0	1	1	0	0	0	0	0	0	0	1	0	1	1	0	0	0	0	1	1	1	0	0	0
76394_071316B_02063	_00798	Protease_LasA_precursor	-3.2029	0.002953	14	1	0	1	0	0	1	0	1	0	1	0	1	0	0	0	0	0	0	1	0	0	1	1	0	0	0	0	0	0	0	1	0	0	1	0	0	0	0	1	0	1	0	0	0
8837_00_69_1_03689	_00799	HTH-type_transcriptional_regulator_DmlR	#N/A	#N/A	39	1	1	1	1	1	1	1	1	0	1	0	1	1	0	1	0	1	0	1	1	1	1	1	1	1	1	1	0	0	1	1	1	1	1	1	1	1	0	1	0	1	1	1	0
76400_071316B_02069	_00804	hypothetical_protein	-3.61492	0.00345	17	1	0	1	0	0	1	0	1	0	1	0	1	0	0	0	0	1	0	1	0	0	1	1	0	0	0	0	0	0	0	1	0	1	1	0	0	0	0	1	0	1	0	0	0
76401_071316B_02070	_00805	4-cresol_dehydrogenase_[hydroxylating]_flavoprotein_subunit	-3.61492	0.00345	17	1	0	1	0	0	1	0	1	0	1	0	1	0	0	0	0	1	0	1	0	0	1	1	0	0	0	0	0	0	0	1	0	1	1	0	0	0	0	1	0	1	0	0	0
76402_071316B_02071	_00806	Glutamate_synthase_[NADPH]_large_chain	-3.61492	0.00345	17	1	0	1	0	0	1	0	1	0	1	0	1	0	0	0	0	1	0	1	0	0	1	1	0	0	0	0	0	0	0	1	0	1	1	0	0	0	0	1	0	1	0	0	0
103071_19105_02781	_00807	Transcriptional_activator_CadC	#N/A	#N/A	7	1	0	0	0	0	0	0	0	0	0	0	0	0	0	0	0	1	0	0	0	0	0	0	0	0	0	0	0	0	0	1	0	1	1	0	0	0	0	1	0	0	0	0	0
103070_19105_02780	_00808	Efflux_pump_membrane_transporter_BepE	#N/A	#N/A	7	1	0	0	0	0	0	0	0	0	0	0	0	0	0	0	0	1	0	0	0	0	0	0	0	0	0	0	0	0	0	1	0	1	1	0	0	0	0	1	0	0	0	0	0
103069_19105_02779	_00809	Toluene_efflux_pump_periplasmic_linker_protein_TtgG_precursor	#N/A	#N/A	7	1	0	0	0	0	0	0	0	0	0	0	0	0	0	0	0	1	0	0	0	0	0	0	0	0	0	0	0	0	0	1	0	1	1	0	0	0	0	1	0	0	0	0	0
103068_19105_02778	_00810	Bacterial_regulatory_proteins,_tetR_family	#N/A	#N/A	7	1	0	0	0	0	0	0	0	0	0	0	0	0	0	0	0	1	0	0	0	0	0	0	0	0	0	0	0	0	0	1	0	1	1	0	0	0	0	1	0	0	0	0	0
76403_071316B_02072	_00811	Gluconate_5-dehydrogenase	-5.1997	0.0005016	16	1	0	1	0	0	1	0	1	0	1	0	0	0	0	0	0	1	0	1	0	0	1	1	0	0	0	0	0	0	0	1	0	1	1	0	0	0	0	1	0	1	0	0	0
166456_O_00_16_10_00118	_00812	Peroxyureidoacrylate/ureidoacrylate_amidohydrolase_RutB	#N/A	#N/A	17	1	0	1	0	0	1	0	1	0	1	0	0	0	0	0	0	1	0	1	0	0	1	1	0	0	0	0	1	0	0	1	0	1	1	0	0	0	0	1	0	1	0	0	1
76405_071316B_02074	_00813	hypothetical_protein	-5.1997	0.0005016	16	1	0	1	0	0	1	0	1	0	1	0	0	0	0	0	0	1	0	1	0	0	1	1	0	0	0	0	0	0	0	1	0	1	1	0	0	0	0	1	0	1	0	0	0
76407_071316B_02076	_00815	hypothetical_protein	-3.61492	0.00345	17	1	0	1	0	0	1	0	1	0	1	0	1	0	0	0	0	1	0	1	0	0	1	1	0	0	0	0	0	0	0	1	0	1	1	0	0	0	0	1	0	1	0	0	0
44526_06_82_2_01403	_00816	ECF_RNA_polymerase_sigma_factor_SigK	#N/A	#N/A	19	1	0	1	0	0	1	0	1	0	1	0	1	0	0	0	0	1	0	1	0	1	1	1	1	0	0	0	0	0	0	1	0	1	1	0	0	0	0	1	0	1	0	0	0
76409_071316B_02078	_00817	Secreted_repeat_of_unknown_function	-3.61492	0.00345	17	1	0	1	0	0	1	0	1	0	1	0	1	0	0	0	0	1	0	1	0	0	1	1	0	0	0	0	0	0	0	1	0	1	1	0	0	0	0	1	0	1	0	0	0
76410_071316B_02079	_00818	PBP_superfamily_domain_protein	-3.61492	0.00345	17	1	0	1	0	0	1	0	1	0	1	0	1	0	0	0	0	1	0	1	0	0	1	1	0	0	0	0	0	0	0	1	0	1	1	0	0	0	0	1	0	1	0	0	0
10667_00_78_3_00748	_00827	TadE-like_protein	-2.95858	0.001606	17	1	0	1	0	0	1	0	1	0	1	1	0	0	0	0	1	1	0	0	0	0	0	1	0	0	1	0	0	1	0	0	0	1	1	0	0	0	0	1	1	1	0	0	0
10666_00_78_3_00747	_00828	TadE-like_protein	#N/A	#N/A	18	1	0	1	0	0	1	0	1	0	1	1	0	0	0	0	1	1	0	0	0	0	0	1	0	0	1	0	0	1	0	0	0	1	1	0	0	0	0	1	1	1	1	0	0
10665_00_78_3_00746	_00829	von_Willebrand_factor_type_A_domain_protein	#N/A	#N/A	18	1	0	1	0	0	1	0	1	0	1	1	0	0	0	0	1	1	0	0	0	0	0	1	0	0	1	0	0	1	0	0	0	1	1	0	0	0	0	1	1	1	1	0	0
3030_00_18_3_1_03047	_00830	putative_acetyltransferase	#N/A	#N/A	37	1	1	1	1	1	1	1	1	1	1	0	1	0	1	0	1	1	1	1	0	0	1	1	0	0	1	1	1	0	1	1	1	1	1	1	0	1	0	1	1	1	1	0	0
3388_00_18_3_1_03405	_00843	STAS_domain_protein	#N/A	#N/A	45	1	1	1	1	0	1	1	1	1	1	1	1	1	1	1	0	1	1	1	1	1	1	1	1	1	1	1	0	1	1	1	1	1	1	1	1	1	1	1	1	1	1	1	0
3387_00_18_3_1_03404	_00844	Peptidoglycan-associated_lipoprotein_precursor	#N/A	#N/A	45	1	1	1	1	0	1	1	1	1	1	1	1	1	1	1	0	1	1	1	1	1	1	1	1	1	1	1	0	1	1	1	1	1	1	1	1	1	1	1	1	1	1	1	0
3386_00_18_3_1_03403	_00845	Polysialic_acid_transport_protein_KpsD_precursor	#N/A	#N/A	45	1	1	1	1	0	1	1	1	1	1	1	1	1	1	1	0	1	1	1	1	1	1	1	1	1	1	1	0	1	1	1	1	1	1	1	1	1	1	1	1	1	1	1	0
3385_00_18_3_1_03402	_00846	Tyrosine-protein_kinase_YwqD	#N/A	#N/A	44	1	1	1	1	0	1	1	1	1	1	1	1	1	1	1	0	1	1	1	1	1	1	1	1	1	1	1	0	1	1	1	1	1	1	1	1	1	1	1	1	1	1	1	0
32801_01_65_5_1_03774	_00848	Aerobic_respiration_control_sensor_protein_ArcB	#N/A	#N/A	22	1	1	1	1	0	1	0	1	0	1	0	1	0	0	0	0	1	0	1	0	0	1	1	0	0	1	0	0	0	0	1	1	1	1	0	0	0	0	1	1	1	0	0	0
3383_00_18_3_1_03400	_00849	Regulatory_protein_LuxO	#N/A	#N/A	45	1	1	1	1	0	1	1	1	1	1	1	1	1	1	1	0	1	1	1	1	1	1	1	1	1	1	1	0	1	1	1	1	1	1	1	1	1	1	1	1	1	1	1	0
3382_00_18_3_1_03399	_00850	GDP-mannose-dependent_alpha-mannosyltransferase	#N/A	#N/A	45	1	1	1	1	0	1	1	1	1	1	1	1	1	1	1	0	1	1	1	1	1	1	1	1	1	1	1	0	1	1	1	1	1	1	1	1	1	1	1	1	1	1	1	0
3381_00_18_3_1_03398	_00851	Lipopolysaccharide_core_biosynthesis_protein_RfaG	#N/A	#N/A	29	1	1	1	1	0	1	0	1	0	1	1	1	0	0	1	0	1	1	1	1	0	1	1	0	1	1	1	0	1	0	1	0	1	1	0	0	0	0	1	1	1	1	0	0
3380_00_18_3_1_03397	_00852	Glycosyltransferase_Gtf1	#N/A	#N/A	30	1	1	1	1	0	1	0	1	0	1	1	1	0	0	1	0	1	1	1	1	0	1	1	0	1	1	1	0	1	0	1	0	1	1	0	0	0	1	1	1	1	1	0	0
3378_00_18_3_1_03395	_00854	O-Antigen_ligase	#N/A	#N/A	45	1	1	1	1	0	1	1	1	1	1	1	1	1	1	1	0	1	1	1	1	1	1	1	1	1	1	1	0	1	1	1	1	1	1	1	1	1	1	1	1	1	1	1	0
7780_00_69_1_02628	_00855	Galactoside_O-acetyltransferase	#N/A	#N/A	38	1	1	1	1	0	1	1	1	1	1	0	1	1	1	0	0	1	0	1	0	1	1	1	1	0	1	0	0	0	1	1	1	1	1	1	1	1	1	1	1	1	1	1	0
3377_00_18_3_1_03394	_00856	Putative_teichuronic_acid_biosynthesis_glycosyltransferase_TuaH	#N/A	#N/A	45	1	1	1	1	0	1	1	1	1	1	1	1	1	1	1	0	1	1	1	1	1	1	1	1	1	1	1	0	1	1	1	1	1	1	1	1	1	1	1	1	1	1	1	0
3373_00_18_3_1_03390	_00858	D-inositol_3-phosphate_glycosyltransferase	#N/A	#N/A	45	1	1	1	1	0	1	1	1	1	1	1	1	1	1	1	0	1	1	1	1	1	1	1	1	1	1	1	0	1	1	1	1	1	1	1	1	1	1	1	1	1	1	1	0
3372_00_18_3_1_03389	_00859	Poly-beta-1,6-N-acetyl-D-glucosamine_synthase	#N/A	#N/A	45	1	1	1	1	0	1	1	1	1	1	1	1	1	1	1	0	1	1	1	1	1	1	1	1	1	1	1	0	1	1	1	1	1	1	1	1	1	1	1	1	1	1	1	0
3371_00_18_3_1_03388	_00860	Putative_undecaprenyl-phosphate_N-acetylgalactosaminyl_1-phosphate_transferase	#N/A	#N/A	45	1	1	1	1	0	1	1	1	1	1	1	1	1	1	1	0	1	1	1	1	1	1	1	1	1	1	1	0	1	1	1	1	1	1	1	1	1	1	1	1	1	1	1	0
224_00_18_3_1_00224	_00863	hypothetical_protein	#N/A	#N/A	21	1	0	1	0	0	1	0	1	0	1	1	1	0	0	0	0	1	1	1	0	0	1	1	0	0	0	1	0	1	0	1	0	1	1	0	0	0	0	1	0	1	0	0	0
167694_O_00_16_10_01373	_00864	hypothetical_protein	#N/A	#N/A	18	1	0	1	0	0	1	0	1	0	1	0	1	0	0	0	0	1	0	1	0	0	1	1	0	0	0	0	0	0	0	1	0	1	1	0	0	0	0	1	0	1	0	0	1
76455_071316B_02126	_00865	Necrosis_inducing_protein_(NPP1)	-5.1997	0.0005016	16	1	0	1	0	0	1	0	1	0	1	0	0	0	0	0	0	1	0	1	0	0	1	1	0	0	0	0	0	0	0	1	0	1	1	0	0	0	0	1	0	1	0	0	0
22943_00_90_10_04388	_00866	L-ornithine_5-monooxygenase	#N/A	#N/A	22	1	1	1	1	0	1	0	1	0	1	0	0	1	0	0	0	1	0	1	0	0	1	1	0	0	1	0	0	0	0	1	0	1	1	0	1	0	0	1	0	1	0	1	0
30313_01_65_5_1_01265	_00867	N(6)-hydroxylysine_O-acetyltransferase	#N/A	#N/A	22	1	1	1	1	0	1	0	1	0	1	0	0	1	0	0	0	1	0	1	0	0	1	1	0	0	1	0	0	0	0	1	0	1	1	0	1	0	0	1	0	1	0	1	0
30311_01_65_5_1_01263	_00869	Linear_gramicidin_synthase_subunit_B	-7.057	0.002155	23	1	1	1	1	0	1	0	1	0	1	0	0	1	0	0	0	1	0	1	0	0	1	1	0	0	1	0	0	0	0	1	0	1	1	0	1	0	1	1	0	1	0	1	0
18164_00_84_1_03479	_00871	MbtH-like_protein	#N/A	#N/A	24	1	1	1	1	0	1	0	1	0	1	0	0	1	0	0	0	1	0	1	0	0	1	1	0	0	1	0	1	0	0	1	0	1	1	0	1	0	0	1	0	1	0	1	0
30308_01_65_5_1_01260	_00872	ABC_transporter_ATP-binding_protein_YojI	#N/A	#N/A	24	1	1	1	1	0	1	1	1	0	1	0	0	1	0	0	0	1	0	1	0	0	1	1	0	0	1	0	0	0	1	1	0	1	1	0	1	0	0	1	0	1	0	1	0
166598_O_00_16_10_00265	_00878	Carbohydrate_diacid_regulator	#N/A	#N/A	33	1	1	1	1	1	1	0	1	0	1	0	1	0	0	1	1	1	1	1	1	0	1	1	0	1	1	1	1	0	0	1	0	1	1	0	0	1	1	1	1	1	0	0	1
1341_00_18_3_1_01345	_00879	hypothetical_protein	#N/A	#N/A	14	1	1	1	1	0	1	0	1	0	0	0	0	0	0	0	0	0	1	0	0	0	0	1	0	0	1	0	0	0	0	1	0	0	1	0	0	0	0	1	0	1	0	0	0
1340_00_18_3_1_01344	_00880	hypothetical_protein	#N/A	#N/A	14	1	1	1	1	0	1	0	1	0	0	0	0	0	0	0	0	0	1	0	0	0	0	1	0	0	1	0	0	0	0	1	0	0	1	0	0	0	0	1	0	1	0	0	0
643_00_18_3_1_00643	_00882	Inner_membrane_transport_protein_YdhP	#N/A	#N/A	40	1	1	1	1	0	1	1	1	1	1	1	0	1	1	0	0	1	1	1	0	1	1	1	1	0	1	1	1	1	1	1	1	1	1	1	1	1	1	1	0	1	0	1	0
167599_O_00_16_10_01275	_00885	Outer_membrane_protein_OmpV_precursor	#N/A	#N/A	25	1	0	1	0	0	1	0	1	0	1	1	1	0	0	1	0	1	0	1	1	0	1	1	0	1	0	1	0	1	0	1	0	1	1	0	0	0	0	1	0	1	1	0	1
1344_00_18_3_1_01348	_00888	Tryptophan-specific_transport_protein	#N/A	#N/A	21	1	1	1	1	0	1	0	1	1	0	0	0	0	0	0	1	0	1	0	0	0	0	1	0	0	1	0	1	0	0	1	0	0	1	1	0	0	1	1	0	1	0	0	0
76479_071316B_02150	_00889	hypothetical_protein	#N/A	#N/A	10	1	0	1	0	0	1	0	1	0	0	0	0	0	0	0	0	0	0	0	0	0	0	1	0	0	0	0	0	0	0	1	0	0	1	0	0	0	0	1	0	1	0	0	0
1339_00_18_3_1_01343	_00890	ParB-like_nuclease_domain_protein	#N/A	#N/A	17	1	1	1	1	0	1	0	1	1	0	0	0	0	0	0	0	0	1	0	0	0	0	1	0	0	1	0	0	0	0	1	0	0	1	1	0	0	0	1	0	1	0	0	0
9187_00_69_1_04039	_00891	sulfate_adenylyltransferase_subunit_2	#N/A	#N/A	16	1	1	1	1	0	1	0	1	1	0	0	0	0	0	0	0	0	0	0	0	0	0	1	0	0	1	0	0	0	0	1	0	0	1	1	0	0	0	1	0	1	0	0	0
32827_01_65_5_1_03802	_00892	hypothetical_protein	-5.45551	0.0003137	11	1	0	1	0	0	1	0	1	0	0	0	0	0	0	0	0	0	0	0	0	0	0	1	0	0	1	0	0	0	0	1	0	0	1	0	0	0	0	1	0	1	0	0	0
76483_071316B_02154	_00893	hypothetical_protein	-5.1997	0.0005016	16	1	0	1	0	0	1	0	1	0	1	0	0	0	0	0	0	1	0	1	0	0	1	1	0	0	0	0	0	0	0	1	0	1	1	0	0	0	0	1	0	1	0	0	0
76486_071316B_02157	_00895	Coagulase/fibrinolysin_precursor	-3.61492	0.00345	17	1	0	1	0	0	1	0	1	0	1	0	1	0	0	0	0	1	0	1	0	0	1	1	0	0	0	0	0	0	0	1	0	1	1	0	0	0	0	1	0	1	0	0	0
76487_071316B_02158	_00896	Phytochelatin_synthase	-5.1997	0.0005016	16	1	0	1	0	0	1	0	1	0	1	0	0	0	0	0	0	1	0	1	0	0	1	1	0	0	0	0	0	0	0	1	0	1	1	0	0	0	0	1	0	1	0	0	0
2829_00_18_3_1_02842	_00897	Sulfoxide_reductase_heme-binding_subunit_YedZ	#N/A	#N/A	23	1	0	1	0	0	1	0	1	0	1	1	0	0	0	0	1	1	1	1	0	0	1	1	0	0	0	1	1	1	0	1	0	1	1	0	0	0	1	1	0	1	0	0	0
2828_00_18_3_1_02841	_00898	Sulfoxide_reductase_catalytic_subunit_YedY_precursor	#N/A	#N/A	23	1	0	1	0	0	1	0	1	0	1	1	0	0	0	0	1	1	1	1	0	0	1	1	0	0	0	1	1	1	0	1	0	1	1	0	0	0	1	1	0	1	0	0	0
76490_071316B_02161	_00899	hypothetical_protein	#N/A	#N/A	13	1	0	0	0	0	1	0	1	0	1	0	0	0	0	0	0	0	0	1	0	0	1	1	0	0	0	0	0	0	0	1	0	0	1	0	0	0	0	1	0	1	0	0	0
169479_O_00_16_10_03191	_00908	hypothetical_protein	#N/A	#N/A	22	1	1	1	1	0	1	0	1	0	1	0	1	0	0	0	0	1	0	1	0	0	1	1	0	0	1	0	0	0	0	1	0	1	1	0	0	0	0	1	1	1	0	0	1
2102_00_18_3_1_02113	_00919	FhuE_receptor_precursor	#N/A	#N/A	45	1	1	1	1	0	1	1	1	1	1	1	1	1	1	1	0	1	1	1	1	1	1	1	1	1	1	1	1	1	1	1	1	1	1	1	1	1	0	1	1	1	1	1	0
76511_071316B_02182	_00920	hypothetical_protein	#N/A	#N/A	14	1	0	1	0	0	1	0	1	0	1	0	0	0	0	0	0	1	0	1	0	0	1	1	0	0	0	0	0	0	0	0	0	1	1	0	0	0	0	1	0	1	0	0	0
2101_00_18_3_1_02112	_00921	Sensor_protein_CpxA	#N/A	#N/A	43	1	1	1	1	0	1	1	1	1	1	1	0	1	1	1	0	1	1	1	1	1	1	1	1	1	1	1	0	1	1	1	1	1	1	1	1	1	0	1	1	1	1	1	0
2100_00_18_3_1_02111	_00922	Transcriptional_regulatory_protein_YycF	#N/A	#N/A	43	1	1	1	1	0	1	1	1	1	1	1	0	1	1	1	0	1	1	1	1	1	1	1	1	1	1	1	0	1	1	1	1	1	1	1	1	1	0	1	1	1	1	1	0
76518_071316B_02189	_00927	hypothetical_protein	-5.1997	0.0005016	16	1	0	1	0	0	1	0	1	0	1	0	0	0	0	0	0	1	0	1	0	0	1	1	0	0	0	0	0	0	0	1	0	1	1	0	0	0	0	1	0	1	0	0	0
2793_00_18_3_1_02806	_00928	HTH-type_transcriptional_repressor_of_iron_proteins_A	#N/A	#N/A	30	1	0	1	0	1	1	0	1	0	1	1	1	0	0	1	1	1	1	1	1	1	1	1	0	1	0	1	1	1	1	1	1	1	1	0	0	0	0	1	0	1	0	0	0
169598_O_00_16_10_03314	_00939	hypothetical_protein	#N/A	#N/A	27	1	1	1	1	1	1	0	1	0	1	0	1	0	0	0	1	1	0	1	0	0	1	1	0	0	1	0	1	0	0	1	0	1	1	0	0	0	1	1	1	1	0	0	1
76537_071316B_02208	_00946	hypothetical_protein	-3.2506	0.002445	13	1	0	1	0	0	1	0	1	0	1	0	0	0	0	0	0	1	0	0	0	0	0	1	0	0	0	0	0	0	0	0	0	1	1	0	0	0	0	1	1	1	0	0	0
5103_00_18_3_1_05168	_00947	Outer_membrane_efflux_protein_BepC_precursor	#N/A	#N/A	43	1	1	1	1	1	1	1	1	1	1	0	1	1	1	1	0	1	1	1	1	1	1	1	1	0	1	1	0	1	1	1	1	1	1	1	1	1	0	1	1	1	1	1	0
168896_O_00_16_10_02600	_00959	hypothetical_protein	#N/A	#N/A	44	1	1	1	1	1	1	1	1	1	1	0	1	1	1	0	0	1	0	1	1	1	1	1	1	1	1	0	1	0	1	1	1	1	1	1	1	1	1	1	1	1	1	1	1
8325_00_69_1_03175	_00962	hypothetical_protein	#N/A	#N/A	32	1	1	1	1	0	1	1	1	1	1	0	0	1	1	0	0	1	0	1	0	0	1	1	0	0	1	0	0	0	1	1	1	1	1	1	1	0	0	1	1	1	0	1	0
76554_071316B_02225	_00963	hypothetical_protein	-3.61492	0.00345	17	1	0	1	0	0	1	0	1	0	1	0	1	0	0	0	0	1	0	1	0	0	1	1	0	0	0	0	0	0	0	1	0	1	1	0	0	0	0	1	0	1	0	0	0
30935_01_65_5_1_01896	_00964	hypothetical_protein	#N/A	#N/A	21	1	1	1	1	0	1	0	1	0	1	0	1	0	0	0	0	1	0	1	0	0	1	1	0	0	1	0	0	0	0	1	0	1	1	0	0	0	0	1	1	1	0	0	0
8326_00_69_1_03176	_00966	Efflux_pump_membrane_transporter_BepE	#N/A	#N/A	33	1	1	1	1	1	1	1	1	1	1	0	0	1	1	0	0	1	0	1	0	0	1	1	0	0	1	0	0	0	1	1	1	1	1	1	1	0	0	1	1	1	0	1	0
8327_00_69_1_03177	_00967	Multidrug_resistance_protein_MdtA_precursor	#N/A	#N/A	33	1	1	1	1	1	1	1	1	1	1	0	0	1	1	0	0	1	0	1	0	0	1	1	0	0	1	0	0	0	1	1	1	1	1	1	1	0	0	1	1	1	0	1	0
30931_01_65_5_1_01892	_00968	hypothetical_protein	#N/A	#N/A	21	1	1	1	1	0	1	0	1	0	1	0	1	0	0	0	0	1	0	1	0	0	1	1	0	0	1	0	0	0	0	1	0	1	1	0	0	0	0	1	1	1	0	0	0
1024_00_18_3_1_01025	_00970	hypothetical_protein	#N/A	#N/A	41	1	1	1	1	0	1	1	1	1	1	1	0	1	1	0	1	1	1	1	0	0	1	1	0	0	1	1	1	1	1	1	1	1	1	1	1	1	1	1	1	1	1	1	0
1023_00_18_3_1_01024	_00971	Poly-beta-1,6-N-acetyl-D-glucosamine_synthase	#N/A	#N/A	41	1	1	1	1	0	1	1	1	1	1	1	0	1	1	0	1	1	1	1	0	0	1	1	0	0	1	1	1	1	1	1	1	1	1	1	1	1	1	1	1	1	1	1	0
562_00_18_3_1_00562	_00975	Sucrose-6-phosphate_hydrolase	#N/A	#N/A	29	1	0	1	0	0	1	1	1	0	1	0	0	1	0	1	0	1	1	0	1	1	0	1	1	1	0	0	1	0	0	0	1	1	1	1	1	1	0	1	1	1	1	1	0
1396_00_18_3_1_01400	_00979	Major_Facilitator_Superfamily_protein	#N/A	#N/A	40	1	1	1	1	0	1	1	1	1	1	1	0	1	1	0	1	1	1	1	0	0	1	1	0	0	1	1	1	1	1	1	1	1	1	1	0	1	1	1	1	1	1	1	0
19765_00_90_10_01169	_00980	Transcriptional_repressor_RcnR	-3.9546	0.000168	19	1	0	1	0	0	1	0	1	1	1	0	0	0	1	0	0	1	0	0	0	0	0	1	0	1	1	0	1	0	0	0	0	1	1	0	0	0	0	1	0	1	0	0	0
19767_00_90_10_01171	_00981	hypothetical_protein	#N/A	#N/A	17	1	0	1	0	0	1	0	1	1	1	0	0	0	1	0	0	1	0	0	0	0	0	1	0	0	0	0	1	0	0	0	0	1	1	0	0	0	0	1	0	1	0	0	0
76574_071316B_02245	_00982	Ethylbenzene_dehydrogenase	-5.1997	0.0005016	16	1	0	1	0	0	1	0	1	0	1	0	0	0	0	0	0	1	0	1	0	0	1	1	0	0	0	0	0	0	0	1	0	1	1	0	0	0	0	1	0	1	0	0	0
76575_071316B_02246	_00983	hypothetical_protein	-5.1997	0.0005016	16	1	0	1	0	0	1	0	1	0	1	0	0	0	0	0	0	1	0	1	0	0	1	1	0	0	0	0	0	0	0	1	0	1	1	0	0	0	0	1	0	1	0	0	0
76576_071316B_02247	_00984	hypothetical_protein	-5.1997	0.0005016	16	1	0	1	0	0	1	0	1	0	1	0	0	0	0	0	0	1	0	1	0	0	1	1	0	0	0	0	0	0	0	1	0	1	1	0	0	0	0	1	0	1	0	0	0
76577_071316B_02248	_00985	Putative_NAD(P)H-dependent_FMN-containing_oxidoreductase_YwqN	-5.1997	0.0005016	16	1	0	1	0	0	1	0	1	0	1	0	0	0	0	0	0	1	0	1	0	0	1	1	0	0	0	0	0	0	0	1	0	1	1	0	0	0	0	1	0	1	0	0	0
76578_071316B_02249	_00986	hypothetical_protein	-5.1997	0.0005016	16	1	0	1	0	0	1	0	1	0	1	0	0	0	0	0	0	1	0	1	0	0	1	1	0	0	0	0	0	0	0	1	0	1	1	0	0	0	0	1	0	1	0	0	0
19962_00_90_10_01368	_00988	Riboflavin_synthase	#N/A	#N/A	20	1	0	1	0	0	1	0	1	1	1	0	1	0	1	0	0	1	0	1	0	0	1	1	0	0	0	0	0	0	0	1	0	1	1	0	0	0	0	1	0	1	0	0	0
76581_071316B_02252	_00989	hypothetical_protein	-4.29946	4.072e-05	12	1	0	1	0	0	0	0	0	0	0	0	0	0	0	0	0	1	0	1	0	0	1	1	0	0	0	0	0	0	0	1	0	1	1	0	0	0	0	1	0	1	0	0	0
76582_071316B_02253	_00990	Bacterial_extracellular_solute-binding_proteins,_family_3	-5.1997	0.0005016	16	1	0	1	0	0	1	0	1	0	1	0	0	0	0	0	0	1	0	1	0	0	1	1	0	0	0	0	0	0	0	1	0	1	1	0	0	0	0	1	0	1	0	0	0
5414_00_69_1_00228	_00991	HTH-type_transcriptional_regulator_DmlR	#N/A	#N/A	35	1	1	1	1	0	1	1	1	1	1	0	0	1	1	0	0	1	0	1	0	1	1	1	1	0	1	0	1	0	1	1	1	1	1	1	1	1	0	1	0	1	0	1	0
321_00_18_3_1_00321	_00992	putative_multidrug_resistance_protein_EmrK	#N/A	#N/A	39	1	1	1	1	0	1	1	1	1	1	1	0	1	1	0	0	1	1	1	0	1	1	1	1	0	1	1	0	1	1	1	1	1	1	1	1	1	0	1	0	1	0	1	0
61_00_18_3_1_00061	_00993	Multidrug_export_protein_EmrB	#N/A	#N/A	44	1	1	1	1	0	1	1	1	1	1	1	0	1	1	1	0	1	1	1	1	1	1	1	1	1	1	1	1	1	1	1	1	1	1	1	1	1	1	1	0	1	0	1	0
76586_071316B_02257	_00994	hypothetical_protein	-5.1997	0.0005016	16	1	0	1	0	0	1	0	1	0	1	0	0	0	0	0	0	1	0	1	0	0	1	1	0	0	0	0	0	0	0	1	0	1	1	0	0	0	0	1	0	1	0	0	0
5121_00_18_3_1_05186	_00995	hypothetical_protein	#N/A	#N/A	23	1	1	1	1	0	1	0	1	0	1	0	0	0	0	0	0	1	1	1	0	0	1	1	0	0	1	0	1	0	0	1	0	1	1	0	0	0	1	1	1	1	0	0	0
3946_00_18_3_1_03974	_00996	hypothetical_protein	#N/A	#N/A	40	1	1	1	1	0	1	1	1	1	1	1	0	1	1	0	0	1	1	1	0	1	1	1	1	0	1	1	0	1	1	1	1	1	1	1	1	1	0	1	1	1	1	1	0
168800_O_00_16_10_02504	_00997	8-oxo-dGTP_diphosphatase	#N/A	#N/A	35	1	1	1	1	0	1	1	1	1	1	1	0	0	1	0	1	1	1	1	0	0	1	1	0	0	1	1	0	1	1	1	1	1	1	1	0	1	0	1	0	1	0	0	1
18854_00_90_10_00251	_00998	Peptide_deformylase_2	#N/A	#N/A	29	1	1	1	1	1	1	0	1	1	1	0	0	0	1	1	0	1	0	1	1	1	1	1	1	1	1	0	0	0	0	1	0	1	1	0	0	0	0	1	0	1	0	0	0
647_00_18_3_1_00647	_01000	hypothetical_protein	#N/A	#N/A	41	1	1	1	1	0	1	1	1	1	1	1	1	1	1	0	1	1	1	1	0	1	1	1	1	0	1	1	1	1	1	1	0	1	1	0	1	1	0	1	1	1	1	1	0
1361_00_18_3_1_01365	_01001	hypothetical_protein	#N/A	#N/A	31	1	0	1	0	0	1	0	1	1	1	1	1	1	1	1	0	1	1	1	1	1	1	1	1	1	0	1	0	0	0	1	0	1	1	0	1	0	0	1	0	1	0	1	0
8253_00_69_1_03101	_01002	Maltoporin_precursor	#N/A	#N/A	31	1	0	1	0	1	1	1	1	1	1	0	0	1	1	0	0	1	0	1	0	1	1	1	1	0	0	0	0	0	1	1	1	1	1	1	0	0	0	1	0	1	1	1	0
8505_00_69_1_03357	_01003	5,6-dimethylbenzimidazole_synthase	#N/A	#N/A	25	1	0	1	0	0	1	1	1	1	1	0	0	0	1	0	0	1	0	1	0	0	1	1	0	0	0	0	0	0	1	1	1	1	1	1	0	0	0	1	0	1	0	0	0
41284_06_29_16_C_02762	_01004	hypothetical_protein	#N/A	#N/A	19	1	0	1	0	0	1	0	1	0	1	0	0	0	0	1	0	1	0	1	1	0	1	1	0	1	0	0	0	0	0	1	0	1	1	0	0	0	0	1	0	1	0	0	0
60710_07_05_16_A_04298	_01005	hypothetical_protein	#N/A	#N/A	17	1	0	1	0	1	1	0	1	0	1	0	0	0	0	0	0	1	0	1	0	0	1	1	0	0	0	0	0	0	0	1	0	1	1	0	0	0	0	1	0	1	0	0	0
29768_01_65_5_1_00719	_01006	Glyoxalase-like_domain_protein	-4.79101	0.0007163	17	1	0	1	0	0	1	0	1	0	1	0	0	0	0	0	0	1	0	1	0	0	1	1	0	0	1	0	0	0	0	1	0	1	1	0	0	0	0	1	0	1	0	0	0
3281_00_18_3_1_03298	_01007	hypothetical_protein	-3.27395	0.003156	18	1	0	1	0	0	1	0	1	0	1	0	0	0	0	0	1	1	1	1	0	0	1	1	0	0	0	0	0	0	0	1	0	1	1	0	0	0	0	1	0	1	0	0	0
76602_071316B_02273	_01010	hypothetical_protein	-3.90231	0.004888	15	1	0	1	0	0	1	0	1	0	1	0	0	0	0	0	0	1	0	1	0	0	1	1	0	0	0	0	0	0	0	1	0	1	1	0	0	0	0	1	0	1	0	0	0
76603_071316B_02274	_01011	hypothetical_protein	-5.1997	0.0005016	16	1	0	1	0	0	1	0	1	0	1	0	0	0	0	0	0	1	0	1	0	0	1	1	0	0	0	0	0	0	0	1	0	1	1	0	0	0	0	1	0	1	0	0	0
168910_O_00_16_10_02614	_01013	Ribosome_recycling_factor	#N/A	#N/A	45	1	0	1	0	0	1	1	1	1	1	1	0	1	1	1	1	1	1	1	1	1	1	1	1	1	1	1	1	1	1	1	1	1	1	1	1	1	1	1	1	1	1	1	1
168813_O_00_16_10_02517	_01014	Cyclic_di-GMP_phosphodiesterase_Gmr	#N/A	#N/A	23	1	1	1	1	0	1	0	1	0	1	0	1	0	0	0	0	1	0	1	0	0	1	1	0	0	1	0	0	0	0	1	0	1	1	0	0	0	0	1	1	1	1	0	1
7981_00_69_1_02829	_01018	hypothetical_protein	#N/A	#N/A	37	1	1	1	1	0	1	1	1	1	1	0	1	1	1	0	0	1	0	1	0	0	1	1	0	0	1	0	1	0	1	1	1	1	1	1	1	1	1	1	1	1	1	1	0
76611_071316B_02282	_01019	hypothetical_protein	-2.62675	0.001274	12	1	0	1	0	0	1	0	1	0	1	0	0	0	0	0	0	0	0	1	0	0	1	1	0	0	0	0	0	0	0	1	0	0	1	0	0	0	0	0	0	1	0	0	0
76615_071316B_02286	_01054	hypothetical_protein	-3.61492	0.00345	17	1	0	1	0	0	1	0	1	0	1	0	1	0	0	0	0	1	0	1	0	0	1	1	0	0	0	0	0	0	0	1	0	1	1	0	0	0	0	1	0	1	0	0	0
65149_07_11_05_04480	_01055	HTH-type_transcriptional_regulator_BenM	-8.091	0.0001679	17	1	0	1	0	0	1	0	1	0	1	0	0	0	0	0	0	1	0	1	0	0	1	1	0	0	0	0	0	0	0	1	0	1	1	0	0	0	1	1	0	1	0	0	0
76617_071316B_02288	_01056	putative_transporter_YfdV	-5.1997	0.0005016	16	1	0	1	0	0	1	0	1	0	1	0	0	0	0	0	0	1	0	1	0	0	1	1	0	0	0	0	0	0	0	1	0	1	1	0	0	0	0	1	0	1	0	0	0
76618_071316B_02289	_01057	hypothetical_protein	-3.61492	0.00345	17	1	0	1	0	0	1	0	1	0	1	0	1	0	0	0	0	1	0	1	0	0	1	1	0	0	0	0	0	0	0	1	0	1	1	0	0	0	0	1	0	1	0	0	0
1257_00_18_3_1_01261	_01060	Glycine_betaine_transporter_BetL	#N/A	#N/A	45	1	1	1	1	0	1	1	1	1	1	1	1	1	1	1	1	1	1	1	1	1	1	1	1	1	1	1	1	1	1	1	1	1	1	1	1	1	1	0	0	1	1	1	0
1255_00_18_3_1_01259	_01062	Aldehyde_dehydrogenase,_thermostable	#N/A	#N/A	45	1	1	1	1	0	1	1	1	1	1	1	1	1	1	1	1	1	1	1	1	1	1	1	1	1	1	1	1	1	1	1	1	1	1	1	1	1	1	0	0	1	1	1	0
76626_071316B_02297	_01065	hypothetical_protein	#N/A	#N/A	12	1	0	1	0	0	0	0	0	0	1	0	0	0	0	0	0	1	0	1	0	0	1	1	0	0	0	0	0	0	0	0	0	1	1	0	0	0	0	1	0	1	0	0	0
78587_071316B_04275	_01067	hypothetical_protein	#N/A	#N/A	12	1	0	1	0	0	0	0	0	0	1	0	0	0	0	0	0	1	0	1	0	0	1	1	0	0	0	0	0	0	0	0	0	1	1	0	0	0	0	1	0	1	0	0	0
78588_071316B_04276	_01068	YcaO-like_family_protein	#N/A	#N/A	12	1	0	1	0	0	0	0	0	0	1	0	0	0	0	0	0	1	0	1	0	0	1	1	0	0	0	0	0	0	0	0	0	1	1	0	0	0	0	1	0	1	0	0	0
78589_071316B_04277	_01069	Nitroreductase_family_protein	#N/A	#N/A	12	1	0	1	0	0	0	0	0	0	1	0	0	0	0	0	0	1	0	1	0	0	1	1	0	0	0	0	0	0	0	0	0	1	1	0	0	0	0	1	0	1	0	0	0
2708_00_18_3_1_02721	_01070	2-hydroxy-6-oxononadienedioate/2-hydroxy-6-oxononatrienedioate_hydrolase	#N/A	#N/A	21	1	0	1	0	0	1	0	1	0	1	0	0	0	1	1	0	1	1	1	1	0	1	1	0	1	0	0	0	0	0	0	0	1	1	0	0	0	0	1	0	1	0	0	0
2707_00_18_3_1_02720	_01071	Cupin_domain_protein	#N/A	#N/A	21	1	0	1	0	0	1	0	1	0	1	0	0	0	1	1	0	1	1	1	1	0	1	1	0	1	0	0	0	0	0	0	0	1	1	0	0	0	0	1	0	1	0	0	0
2706_00_18_3_1_02719	_01072	3-oxoacyl-[acyl-carrier-protein]_reductase_FabG	#N/A	#N/A	21	1	0	1	0	0	1	0	1	0	1	0	0	0	1	1	0	1	1	1	1	0	1	1	0	1	0	0	0	0	0	0	0	1	1	0	0	0	0	1	0	1	0	0	0
2705_00_18_3_1_02718	_01073	Sulfopropanediol_3-dehydrogenase	-3.06005	0.001439	21	1	0	1	0	0	1	0	1	0	1	0	0	0	1	1	0	1	1	1	1	0	1	1	1	1	0	0	0	0	0	0	0	1	1	0	0	0	0	0	0	1	0	0	0
2704_00_18_3_1_02717	_01074	5-keto-4-deoxy-D-glucarate_aldolase	#N/A	#N/A	22	1	0	1	0	0	1	0	1	0	1	0	0	0	1	1	1	1	1	1	1	0	1	1	0	1	0	0	0	0	0	0	0	1	1	0	0	0	0	1	0	1	0	0	0
2703_00_18_3_1_02716	_01075	Ribose_operon_repressor	#N/A	#N/A	21	1	0	1	0	0	1	0	1	0	1	0	0	0	1	1	0	1	1	1	1	0	1	1	0	1	0	0	0	0	0	0	0	1	1	0	0	0	0	1	0	1	0	0	0
2699_00_18_3_1_02712	_01076	SnoaL-like_polyketide_cyclase	#N/A	#N/A	20	1	0	1	0	0	1	0	1	0	1	0	0	0	1	1	0	1	1	1	1	0	1	1	0	1	0	0	0	0	0	0	0	1	1	0	0	0	0	0	0	1	0	0	0
2698_00_18_3_1_02711	_01077	SnoaL-like_polyketide_cyclase	#N/A	#N/A	21	1	0	1	0	0	1	0	1	0	1	0	0	0	1	1	0	1	1	1	1	0	1	1	0	1	0	0	0	0	0	0	0	1	1	0	0	0	0	1	0	1	0	0	0
2697_00_18_3_1_02710	_01078	Sodium/glucose_cotransporter	#N/A	#N/A	21	1	0	1	0	0	1	0	1	0	1	0	0	0	1	1	0	1	1	1	1	0	1	1	0	1	0	0	0	0	0	0	0	1	1	0	0	0	0	1	0	1	0	0	0
169861_O_00_16_10_03589	_01079	HTH-type_transcriptional_repressor_PurR	#N/A	#N/A	36	1	0	1	0	0	1	1	1	1	1	0	0	1	1	1	0	1	1	1	1	0	1	1	0	1	1	0	0	0	1	1	1	1	1	1	1	1	0	1	1	1	0	1	1
1332_00_18_3_1_01336	_01081	Sensor_protein_PfeS	#N/A	#N/A	27	1	0	1	0	0	1	1	1	0	1	0	0	1	0	0	1	1	1	1	0	0	1	1	0	0	0	1	0	0	1	1	0	1	1	0	1	0	0	1	0	1	1	1	0
4005_00_18_3_1_04035	_01086	Cytochrome_c551_peroxidase_precursor	#N/A	#N/A	32	1	1	1	1	0	1	1	1	1	1	0	0	0	1	1	0	1	1	1	1	1	1	1	1	1	1	1	1	0	1	1	0	1	1	0	0	0	0	1	0	1	0	0	0
4004_00_18_3_1_04034	_01087	Autoinducer_2_sensor_kinase/phosphatase_LuxQ	#N/A	#N/A	29	1	1	1	1	0	1	1	1	1	1	0	0	0	1	1	0	1	1	1	1	1	1	0	1	1	1	1	0	0	1	1	0	1	1	0	0	0	0	1	0	0	0	0	0
78609_071316B_04297	_01088	Autoinducer_2_sensor_kinase/phosphatase_LuxQ	-5.1997	0.0005016	16	1	0	1	0	0	1	0	1	0	1	0	0	0	0	0	0	1	0	1	0	0	1	1	0	0	0	0	0	0	0	1	0	1	1	0	0	0	0	1	0	1	0	0	0
78611_071316B_04299	_01090	Transcriptional_regulatory_protein_SrrA	-5.1997	0.0005016	16	1	0	1	0	0	1	0	1	0	1	0	0	0	0	0	0	1	0	1	0	0	1	1	0	0	0	0	0	0	0	1	0	1	1	0	0	0	0	1	0	1	0	0	0
78612_071316B_04300	_01091	hypothetical_protein	-5.1997	0.0005016	16	1	0	1	0	0	1	0	1	0	1	0	0	0	0	0	0	1	0	1	0	0	1	1	0	0	0	0	0	0	0	1	0	1	1	0	0	0	0	1	0	1	0	0	0
1378_00_18_3_1_01382	_01093	Phytanoyl-CoA_dioxygenase_(PhyH)	-4.1427	0.0006151	17	1	0	1	0	0	1	0	1	0	1	0	0	0	0	0	0	1	1	1	0	0	1	1	0	0	0	0	0	0	0	1	0	1	1	0	0	0	0	1	0	1	0	0	0
78615_071316B_04303	_01094	Inner_membrane_protein_YbjJ	-5.1997	0.0005016	16	1	0	1	0	0	1	0	1	0	1	0	0	0	0	0	0	1	0	1	0	0	1	1	0	0	0	0	0	0	0	1	0	1	1	0	0	0	0	1	0	1	0	0	0
78616_071316B_04304	_01095	Chondroitin_synthase	-5.1997	0.0005016	16	1	0	1	0	0	1	0	1	0	1	0	0	0	0	0	0	1	0	1	0	0	1	1	0	0	0	0	0	0	0	1	0	1	1	0	0	0	0	1	0	1	0	0	0
78617_071316B_04305	_01096	UDP-N-acetyl-alpha-D-glucosamine_C6_dehydratase	-8.98749	0.002173	14	1	0	1	0	0	1	0	1	0	1	0	0	0	0	0	0	1	0	0	0	0	0	1	0	0	0	0	0	0	0	1	0	1	1	0	0	0	0	1	0	1	0	0	0
380_00_18_3_1_00380	_01097	Inositol_2-dehydrogenase	#N/A	#N/A	23	1	0	1	0	0	1	0	1	0	1	0	0	0	0	0	1	1	1	1	0	0	1	1	0	0	0	1	1	1	0	1	0	1	1	0	0	0	1	1	1	1	0	0	0
23959_00_90_15_00337	_01098	5-deoxy-glucuronate_isomerase	-6.0147	0.001463	19	1	0	1	0	0	1	0	1	0	1	0	0	0	0	0	1	1	0	1	0	0	1	1	0	0	0	0	1	0	0	1	0	1	1	0	0	0	1	1	0	1	0	0	0
379_00_18_3_1_00379	_01099	Inosose_isomerase	#N/A	#N/A	20	1	0	1	0	0	1	0	1	0	1	0	0	0	0	0	0	1	1	1	0	0	1	1	0	0	0	1	1	0	0	1	0	1	1	0	0	0	1	1	0	1	0	0	0
378_00_18_3_1_00378	_01100	putative_HTH-type_transcriptional_regulator_YbbH	#N/A	#N/A	21	1	0	1	0	0	1	0	1	0	1	0	0	0	0	0	1	1	1	1	0	0	1	1	0	0	0	1	1	0	0	1	0	1	1	0	0	0	1	1	0	1	0	0	0
377_00_18_3_1_00377	_01101	D-tagatose-1,6-bisphosphate_aldolase_subunit_GatY	#N/A	#N/A	22	1	0	1	0	0	1	0	1	0	1	0	0	0	0	0	1	1	1	1	0	0	1	1	0	0	0	1	1	0	0	1	1	1	1	0	0	0	1	1	0	1	0	0	0
376_00_18_3_1_00376	_01102	5-deoxy-glucuronate_isomerase	-4.8919	0.002881	20	1	0	1	0	0	1	0	1	0	1	0	0	0	0	0	1	1	1	1	0	0	1	1	0	0	0	1	1	0	0	1	0	1	1	0	0	0	1	0	0	1	0	0	0
375_00_18_3_1_00375	_01103	5-dehydro-2-deoxygluconokinase	#N/A	#N/A	21	1	0	1	0	0	1	0	1	0	1	0	0	0	0	0	1	1	1	1	0	0	1	1	0	0	0	1	1	0	0	1	0	1	1	0	0	0	1	1	0	1	0	0	0
374_00_18_3_1_00374	_01104	Glucose--fructose_oxidoreductase_precursor	#N/A	#N/A	21	1	0	1	0	0	1	0	1	0	1	0	0	0	0	0	1	1	1	1	0	0	1	1	0	0	0	1	1	0	0	1	0	1	1	0	0	0	1	1	0	1	0	0	0
373_00_18_3_1_00373	_01105	3D-(3,5/4)-trihydroxycyclohexane-1,2-dione_hydrolase	#N/A	#N/A	21	1	0	1	0	0	1	0	1	0	1	0	0	0	0	0	1	1	1	1	0	0	1	1	0	0	0	1	1	0	0	1	0	1	1	0	0	0	1	1	0	1	0	0	0
372_00_18_3_1_00372	_01106	Inosose_dehydratase	#N/A	#N/A	21	1	0	1	0	0	1	0	1	0	1	0	0	0	0	0	1	1	1	1	0	0	1	1	0	0	0	1	1	0	0	1	0	1	1	0	0	0	1	1	0	1	0	0	0
371_00_18_3_1_00371	_01107	D-xylose-proton_symporter	#N/A	#N/A	20	1	0	1	0	0	1	0	1	0	1	0	0	0	0	0	0	1	1	1	0	0	1	1	0	0	0	1	1	0	0	1	0	1	1	0	0	0	1	1	0	1	0	0	0
503_00_18_3_1_00503	_01109	hypothetical_protein	#N/A	#N/A	24	1	1	1	1	0	1	0	1	0	1	1	0	0	0	0	1	1	1	1	0	0	1	1	0	0	1	0	0	1	0	1	0	1	1	0	0	0	0	1	0	1	1	0	0
369_00_18_3_1_00369	_01110	Sulfite_exporter_TauE/SafE	#N/A	#N/A	21	1	0	1	0	0	1	0	1	0	1	0	0	0	0	0	1	1	1	1	0	0	1	1	0	0	0	1	1	0	0	1	0	1	1	0	0	0	1	1	0	1	0	0	0
366_00_18_3_1_00366	_01112	Butyrate--acetoacetate_CoA-transferase_subunit_A	#N/A	#N/A	22	1	0	1	0	1	1	0	1	0	1	0	0	0	0	0	1	1	1	1	0	0	1	1	0	0	0	1	1	0	0	1	0	1	1	0	0	0	1	1	0	1	0	0	0
365_00_18_3_1_00365	_01113	Butyrate--acetoacetate_CoA-transferase_subunit_B	#N/A	#N/A	22	1	0	1	0	1	1	0	1	0	1	0	0	0	0	0	1	1	1	1	0	0	1	1	0	0	0	1	1	0	0	1	0	1	1	0	0	0	1	1	0	1	0	0	0
78635_071316B_04323	_01114	hypothetical_protein	-3.61492	0.00345	17	1	0	1	0	0	1	0	1	0	1	0	1	0	0	0	0	1	0	1	0	0	1	1	0	0	0	0	0	0	0	1	0	1	1	0	0	0	0	1	0	1	0	0	0
39271_06_29_16_C_00712	_01115	DNA-binding_transcriptional_repressor_AcrR	#N/A	#N/A	22	1	0	1	0	1	1	0	1	0	1	0	0	0	0	1	0	1	0	1	1	1	1	1	1	1	0	0	0	0	0	1	0	1	1	0	0	0	0	1	0	1	0	0	0
39272_06_29_16_C_00713	_01116	hypothetical_protein	#N/A	#N/A	20	1	0	1	0	1	1	0	1	0	1	0	0	0	0	1	0	1	0	1	1	0	1	1	0	1	0	0	0	0	0	1	0	1	1	0	0	0	0	1	0	1	0	0	0
78640_071316B_04328	_01119	Inosose_dehydratase	-3.64675	0.001838	17	1	0	1	0	0	1	0	1	0	1	0	0	0	0	0	1	1	0	1	0	0	1	1	0	0	0	0	0	0	0	1	0	1	1	0	0	0	0	1	0	1	0	0	0
78641_071316B_04329	_01120	3D-(3,5/4)-trihydroxycyclohexane-1,2-dione_hydrolase	-5.1997	0.0005016	16	1	0	1	0	0	1	0	1	0	1	0	0	0	0	0	0	1	0	1	0	0	1	1	0	0	0	0	0	0	0	1	0	1	1	0	0	0	0	1	0	1	0	0	0
23953_00_90_15_00331	_01121	5-dehydro-2-deoxygluconokinase	-6.0147	0.001463	19	1	0	1	0	0	1	0	1	0	1	0	0	0	0	0	1	1	0	1	0	0	1	1	0	0	0	0	1	0	0	1	0	1	1	0	0	0	1	1	0	1	0	0	0
23956_00_90_15_00334	_01124	Ribose_transport_system_permease_protein_RbsC	-6.0147	0.001463	19	1	0	1	0	0	1	0	1	0	1	0	0	0	0	0	1	1	0	1	0	0	1	1	0	0	0	0	1	0	0	1	0	1	1	0	0	0	1	1	0	1	0	0	0
23957_00_90_15_00335	_01125	putative_HTH-type_transcriptional_regulator_YbbH	#N/A	#N/A	20	1	0	1	0	1	1	0	1	0	1	0	0	0	0	0	1	1	0	1	0	0	1	1	0	0	0	0	1	0	0	1	0	1	1	0	0	0	1	1	0	1	0	0	0
3960_00_18_3_1_03989	_01126	D-lactate_dehydrogenase	#N/A	#N/A	28	1	1	1	1	0	1	0	1	0	1	1	1	0	0	1	0	1	1	1	1	0	1	1	0	1	1	1	0	1	0	1	0	1	1	0	0	0	0	1	1	1	0	0	0
78648_071316B_04336	_01127	hypothetical_protein	-5.1997	0.0005016	16	1	0	1	0	0	1	0	1	0	1	0	0	0	0	0	0	1	0	1	0	0	1	1	0	0	0	0	0	0	0	1	0	1	1	0	0	0	0	1	0	1	0	0	0
9151_00_69_1_04003	_01128	HTH-type_transcriptional_activator_AmpR	#N/A	#N/A	41	1	1	1	1	1	1	1	1	1	1	0	1	1	1	0	1	1	0	1	0	1	1	1	1	0	1	0	1	0	1	1	1	1	1	1	1	1	1	1	1	1	1	1	0
9152_00_69_1_04004	_01129	Multidrug_resistance_protein_MdtK	#N/A	#N/A	41	1	1	1	1	1	1	1	1	1	1	0	1	1	1	0	1	1	0	1	0	1	1	1	1	0	1	0	1	0	1	1	1	1	1	1	1	1	1	1	1	1	1	1	0
1188_00_18_3_1_01189	_01130	hypothetical_protein	#N/A	#N/A	28	1	1	1	1	1	1	0	1	0	1	1	0	0	0	1	0	1	1	1	1	0	1	1	0	1	1	1	0	1	0	1	0	1	1	0	0	0	0	1	1	1	0	0	0
1121_00_18_3_1_01122	_01131	Catabolite_repressor/activator	#N/A	#N/A	22	1	1	1	1	0	1	0	1	0	1	0	0	0	0	0	0	1	1	1	0	0	1	1	0	0	1	0	1	0	0	1	0	1	1	0	0	0	1	1	1	1	0	0	0
78654_071316B_04342	_01133	EAL_domain_protein	#N/A	#N/A	18	1	0	1	0	0	1	0	1	0	1	0	1	0	0	0	1	1	0	1	0	0	1	1	0	0	0	0	0	0	0	1	0	1	1	0	0	0	0	1	0	1	0	0	0
7441_00_69_1_02277	_01134	hypothetical_protein	#N/A	#N/A	31	1	1	1	1	0	1	1	1	1	1	1	0	0	1	0	0	1	0	1	0	0	1	1	0	0	1	0	0	1	1	1	1	1	1	1	0	1	0	1	0	1	0	0	0
8424_00_69_1_03276	_01135	Methyl-accepting_chemotaxis_protein_McpS	#N/A	#N/A	27	1	0	1	0	0	1	1	1	1	1	0	0	1	1	0	0	1	0	1	0	0	1	1	0	0	1	0	0	0	1	1	1	1	1	1	1	0	0	1	0	1	0	1	0
78657_071316B_04345	_01136	hypothetical_protein	-4.07246	0.003957	15	1	0	1	0	0	1	0	1	0	1	0	0	0	0	0	0	1	0	1	0	0	1	1	0	0	0	0	0	0	0	1	0	1	1	0	0	0	0	1	0	1	0	0	0
167210_O_00_16_10_00881	_01137	Sucrose-6-phosphate_hydrolase	#N/A	#N/A	27	1	1	1	1	1	1	0	1	0	1	0	0	0	0	0	1	1	1	1	0	0	1	1	0	0	1	0	1	0	0	1	0	1	1	0	0	0	1	1	1	1	1	0	1
6002_00_69_1_00824	_01138	Sucrose_porin_precursor	#N/A	#N/A	29	1	0	1	0	0	1	1	1	0	1	0	0	1	0	1	0	1	0	1	1	1	1	1	1	1	0	0	0	0	0	1	1	1	1	1	1	1	0	1	0	1	1	1	0
32663_01_65_5_1_03636	_01141	hypothetical_protein	-4.79101	0.0007163	17	1	0	1	0	0	1	0	1	0	1	0	0	0	0	0	0	1	0	1	0	0	1	1	0	0	1	0	0	0	0	1	0	1	1	0	0	0	0	1	0	1	0	0	0
32664_01_65_5_1_03637	_01142	Isochorismatase_family_protein	-4.79101	0.0007163	17	1	0	1	0	0	1	0	1	0	1	0	0	0	0	0	0	1	0	1	0	0	1	1	0	0	1	0	0	0	0	1	0	1	1	0	0	0	0	1	0	1	0	0	0
32665_01_65_5_1_03638	_01143	Quercetin_2,3-dioxygenase	-4.79101	0.0007163	17	1	0	1	0	0	1	0	1	0	1	0	0	0	0	0	0	1	0	1	0	0	1	1	0	0	1	0	0	0	0	1	0	1	1	0	0	0	0	1	0	1	0	0	0
32666_01_65_5_1_03639	_01144	HTH-type_transcriptional_regulator_DmlR	-4.79101	0.0007163	17	1	0	1	0	0	1	0	1	0	1	0	0	0	0	0	0	1	0	1	0	0	1	1	0	0	1	0	0	0	0	1	0	1	1	0	0	0	0	1	0	1	0	0	0
78666_071316B_04354	_01145	Helix-turn-helix	-3.61492	0.00345	17	1	0	1	0	0	1	0	1	0	1	0	1	0	0	0	0	1	0	1	0	0	1	1	0	0	0	0	0	0	0	1	0	1	1	0	0	0	0	1	0	1	0	0	0
78667_071316B_04355	_01146	hypothetical_protein	-3.61492	0.00345	17	1	0	1	0	0	1	0	1	0	1	0	1	0	0	0	0	1	0	1	0	0	1	1	0	0	0	0	0	0	0	1	0	1	1	0	0	0	0	1	0	1	0	0	0
78668_071316B_04356	_01147	hypothetical_protein	-3.61492	0.00345	17	1	0	1	0	0	1	0	1	0	1	0	1	0	0	0	0	1	0	1	0	0	1	1	0	0	0	0	0	0	0	1	0	1	1	0	0	0	0	1	0	1	0	0	0
1118_00_18_3_1_01119	_01148	3',5'-cyclic_adenosine_monophosphate_phosphodiesterase_CpdA	#N/A	#N/A	31	1	1	1	1	0	1	1	1	1	1	1	1	0	1	0	0	1	1	1	0	0	1	1	0	0	1	1	0	1	1	1	0	1	1	0	0	0	0	1	0	1	0	0	0
78670_071316B_04358	_01149	hypothetical_protein	-5.1997	0.0005016	16	1	0	1	0	0	1	0	1	0	1	0	0	0	0	0	0	1	0	1	0	0	1	1	0	0	0	0	0	0	0	1	0	1	1	0	0	0	0	1	0	1	0	0	0
1114_00_18_3_1_01115	_01155	hypothetical_protein	#N/A	#N/A	42	1	1	1	1	1	1	1	1	1	1	0	0	1	1	1	0	1	1	1	1	1	1	1	1	1	1	1	0	0	1	1	1	1	1	1	1	1	0	1	1	1	1	1	0
1113_00_18_3_1_01114	_01156	hypothetical_protein	#N/A	#N/A	42	1	1	1	1	1	1	1	1	1	1	0	0	1	1	1	0	1	1	1	1	1	1	1	1	1	1	1	0	0	1	1	1	1	1	1	1	1	0	1	1	1	1	1	0
1112_00_18_3_1_01113	_01157	MMPL_family_protein	#N/A	#N/A	42	1	1	1	1	1	1	1	1	1	1	0	0	1	1	1	0	1	1	1	1	1	1	1	1	1	1	1	0	0	1	1	1	1	1	1	1	1	0	1	1	1	1	1	0
1111_00_18_3_1_01112	_01158	Bacterial_regulatory_proteins,_tetR_family	#N/A	#N/A	42	1	1	1	1	1	1	1	1	1	1	0	0	1	1	1	0	1	1	1	1	1	1	1	1	1	1	1	0	0	1	1	1	1	1	1	1	1	0	1	1	1	1	1	0
13440_00_78_3_03550	_01169	hypothetical_protein	#N/A	#N/A	19	1	0	1	0	1	1	0	1	0	1	1	1	0	0	0	0	1	0	1	0	0	1	1	0	0	0	0	0	1	0	1	0	1	0	0	0	0	0	1	0	1	0	0	0
13441_00_78_3_03551	_01170	hypothetical_protein	#N/A	#N/A	19	1	0	1	0	1	1	0	1	0	1	1	1	0	0	0	0	1	0	1	0	0	1	1	0	0	0	0	0	1	0	1	0	1	0	0	0	0	0	1	0	1	0	0	0
168408_O_00_16_10_02108	_01177	Acyl-homoserine-lactone_synthase_LuxM	#N/A	#N/A	45	1	1	1	1	1	1	1	1	1	1	1	0	1	1	1	0	1	1	1	1	1	1	1	1	1	1	1	0	1	1	1	1	1	1	1	1	1	0	1	1	1	0	1	1
168635_O_00_16_10_02339	_01180	hypothetical_protein	#N/A	#N/A	44	1	1	1	1	0	1	1	1	1	1	1	1	1	1	1	0	1	1	1	1	0	1	1	0	1	1	1	0	1	1	1	1	1	1	1	1	1	0	1	1	1	1	1	1
169019_O_00_16_10_02723	_01186	hypothetical_protein	#N/A	#N/A	42	1	1	1	1	1	1	1	1	1	1	0	1	1	1	0	1	1	0	1	0	1	1	1	1	0	1	0	1	0	1	1	1	1	1	1	1	1	1	1	0	1	1	1	1
1004_00_18_3_1_01005	_01192	hypothetical_protein	#N/A	#N/A	32	1	1	1	1	0	1	0	1	1	1	1	0	1	1	0	0	1	1	1	0	0	1	1	0	0	1	1	0	1	0	1	0	1	1	0	1	0	0	1	1	1	0	1	0
169040_O_00_16_10_02744	_01213	hypothetical_protein	#N/A	#N/A	38	1	1	1	1	0	1	1	1	1	1	0	1	1	1	0	0	1	0	1	0	1	1	1	1	0	1	0	0	0	1	1	1	1	1	1	1	1	0	1	1	1	1	1	1
25026_00_90_15_01408	_01217	putative_transcriptional_regulatory_protein_YebC	#N/A	#N/A	23	1	0	1	0	1	1	0	1	0	1	0	0	0	0	1	0	1	0	1	1	0	1	1	0	1	0	1	1	0	0	1	0	1	1	0	0	0	1	1	0	1	0	0	0
941_00_18_3_1_00942	_01235	hypothetical_protein	#N/A	#N/A	32	1	1	1	1	1	1	0	1	0	1	1	1	0	0	1	0	1	1	1	1	0	1	1	0	1	1	1	1	1	0	1	0	1	1	0	0	0	1	1	1	1	0	0	0
168082_O_00_16_10_01768	_01248	hypothetical_protein	#N/A	#N/A	31	1	1	0	1	1	1	1	1	1	1	0	1	0	1	0	1	1	0	1	0	1	1	0	1	0	1	1	1	0	0	0	0	1	1	0	0	0	1	0	1	0	0	1	1
168081_O_00_16_10_01767	_01249	Outer_membrane_porin_protein_OmpD_precursor	#N/A	#N/A	22	1	0	0	0	1	1	0	1	1	0	0	1	0	1	0	0	1	0	1	0	1	1	0	1	0	0	1	0	0	0	0	0	1	1	0	0	0	0	0	1	0	0	1	1
5684_00_69_1_00503	_01254	50S_ribosomal_protein_L16_arginine_hydroxylase	#N/A	#N/A	39	1	1	1	1	1	1	1	1	1	1	0	1	1	1	0	1	1	0	1	0	1	1	1	1	0	1	0	1	0	1	1	0	1	1	1	1	1	1	0	1	1	1	1	0
168076_O_00_16_10_01762	_01255	Methyl-accepting_chemotaxis_protein_PctB	#N/A	#N/A	42	1	1	1	1	1	1	1	1	1	1	1	0	1	0	0	1	1	1	1	0	1	1	1	1	0	1	0	1	0	1	1	1	1	1	1	1	1	0	1	1	1	1	1	1
3020_00_18_3_1_03037	_01260	GtrA-like_protein	#N/A	#N/A	26	1	1	1	1	0	0	0	0	0	1	1	0	0	0	1	0	1	1	1	1	0	1	1	0	1	1	1	0	1	0	1	0	1	1	0	0	0	0	1	1	1	1	0	0
3021_00_18_3_1_03038	_01261	Undecaprenyl_phosphate-alpha-4-amino-4-deoxy-L-arabinose_arabinosyl_transferase	#N/A	#N/A	45	1	1	1	1	0	1	1	1	1	1	1	0	1	1	1	0	1	1	1	1	1	1	1	1	1	1	1	1	1	1	1	1	1	1	1	1	1	1	1	1	1	1	1	0
3338_00_18_3_1_03355	_01267	Fructokinase	#N/A	#N/A	21	1	0	1	0	0	1	0	1	0	1	0	0	0	0	0	1	1	1	1	0	0	1	1	0	0	0	0	1	0	0	1	0	1	1	0	0	0	1	1	0	1	0	0	0
74907_071316B_00559	_01269	hypothetical_protein	-3.90231	0.004888	15	1	0	1	0	0	1	0	1	0	1	0	0	0	0	0	0	1	0	1	0	0	1	1	0	0	0	0	0	0	0	1	0	1	1	0	0	0	0	1	0	1	0	0	0
169632_O_00_16_10_03348	_01270	hypothetical_protein	#N/A	#N/A	45	1	1	0	1	0	1	1	1	1	1	1	1	1	1	1	0	1	1	1	1	1	1	1	1	1	1	1	1	1	1	1	1	1	1	1	1	1	0	1	0	1	1	1	1
641_00_18_3_1_00641	_01272	N-ethylmaleimide_reductase	#N/A	#N/A	42	1	1	0	1	0	1	1	1	1	1	1	1	1	1	1	1	1	1	1	1	1	1	1	1	1	1	1	1	1	1	0	1	1	1	1	1	1	1	1	0	1	0	1	0
31169_01_65_5_1_02130	_01273	Glyoxalase/Bleomycin_resistance_protein/Dioxygenase_superfamily_protein	#N/A	#N/A	15	1	1	0	1	0	1	0	1	0	1	0	0	0	0	0	0	1	0	1	0	0	1	1	0	0	1	0	0	0	0	0	0	1	1	0	0	0	0	1	0	1	0	0	0
58209_07_05_16_A_01736	_01276	hypothetical_protein	#N/A	#N/A	6	1	0	0	0	1	0	0	0	0	0	0	0	1	0	0	0	0	0	0	0	0	0	1	0	1	0	0	0	0	0	0	0	0	0	0	0	0	0	0	0	1	0	0	0
108939_99_46_Y_03648	_01277	hypothetical_protein	#N/A	#N/A	5	1	0	0	0	0	0	0	0	1	0	0	1	0	0	0	0	0	0	0	0	0	0	0	0	0	0	0	0	0	0	0	1	0	1	0	0	0	0	0	0	0	0	0	0
167349_O_00_16_10_01020	_01278	Type-1_restriction_enzyme_R_protein	#N/A	#N/A	9	1	0	0	0	1	0	0	0	0	0	0	1	0	0	0	0	0	0	0	0	0	0	0	0	0	0	0	1	1	0	1	0	0	0	0	0	0	1	0	1	0	0	0	1
167346_O_00_16_10_01017	_01279	Type_I_restriction_modification_DNA_specificity_domain_protein	#N/A	#N/A	9	1	0	0	0	1	1	0	1	0	0	0	1	0	0	0	0	0	0	0	0	0	0	0	0	0	0	0	0	1	0	0	0	0	0	0	0	0	1	0	1	0	0	0	1
4325_00_18_3_1_04358	_01286	hypothetical_protein	-3.60938	0.002348	16	1	0	1	0	0	1	0	1	0	0	0	1	0	0	1	0	0	1	1	0	0	1	1	0	1	0	0	0	0	0	1	0	0	1	0	0	0	0	0	0	1	0	0	0
69591_07_146_1_03827	_01287	Trypsin-like_protease_precursor	-4.17555	0.0004395	14	1	0	1	0	0	1	0	1	0	0	0	1	0	0	0	0	0	0	1	0	0	1	1	0	0	0	0	0	0	0	1	0	0	1	0	0	0	0	0	0	1	0	0	0
609_00_18_3_1_00609	_01290	disulfide_bond_formation_protein_B	#N/A	#N/A	29	1	0	1	0	0	1	1	1	1	1	0	1	0	1	0	0	1	1	1	0	0	1	1	0	0	0	1	1	0	1	1	0	1	1	0	0	1	1	1	0	1	0	0	0
804_00_18_3_1_00804	_01292	tol-pal_system_protein_YbgF	#N/A	#N/A	35	1	0	1	0	1	1	0	1	0	1	1	1	1	0	0	1	1	1	1	0	1	1	1	1	0	0	1	0	1	0	1	1	1	1	1	1	1	0	1	1	1	1	1	0
791_00_18_3_1_00791	_01305	Methyl-accepting_chemotaxis_protein_3	#N/A	#N/A	35	1	1	1	1	0	1	1	1	1	1	1	0	0	1	0	0	1	1	1	0	0	1	1	0	0	1	1	1	1	1	1	1	1	1	1	0	1	1	1	0	1	0	0	0
169044_O_00_16_10_02748	_01307	Alpha-galactosidase	#N/A	#N/A	33	1	1	1	1	1	1	0	1	0	1	1	1	0	0	1	0	1	1	1	1	0	1	1	0	1	1	1	1	1	0	1	0	1	1	0	0	0	1	1	1	1	0	0	1
31701_01_65_5_1_02667	_01309	Bacterial_extracellular_solute-binding_proteins,_family_3	#N/A	#N/A	21	1	1	1	1	0	1	0	1	0	1	0	1	0	0	0	0	1	0	1	0	0	1	1	0	0	1	0	0	0	0	1	0	1	1	0	0	0	0	1	1	1	0	0	0
4243_00_18_3_1_04274	_01310	3-oxoacyl-[acyl-carrier-protein]_reductase_FabG	#N/A	#N/A	41	1	1	1	1	1	1	1	1	0	1	1	0	1	0	1	1	1	1	1	1	0	1	1	0	1	1	1	1	1	1	1	1	1	1	1	1	1	1	1	0	1	1	1	0
74956_071316B_00609	_01316	hypothetical_protein	-5.1997	0.0005016	16	1	0	1	0	0	1	0	1	0	1	0	0	0	0	0	0	1	0	1	0	0	1	1	0	0	0	0	0	0	0	1	0	1	1	0	0	0	0	1	0	1	0	0	0
169467_O_00_16_10_03176	_01319	Bacterial_extracellular_solute-binding_proteins,_family_3	#N/A	#N/A	21	1	1	1	1	0	1	0	1	0	1	0	1	0	0	0	0	1	0	1	0	0	1	1	0	0	1	0	0	0	0	1	0	1	1	0	0	0	0	1	0	1	0	0	1
781_00_18_3_1_00781	_01334	Alcohol_dehydrogenase_[acceptor]	#N/A	#N/A	38	1	1	1	1	0	1	1	1	1	1	0	0	1	1	0	0	1	1	1	0	1	1	1	1	0	1	1	1	0	1	1	1	1	1	1	1	1	1	1	0	1	0	1	0
779_00_18_3_1_00779	_01335	Coniferyl_aldehyde_dehydrogenase	#N/A	#N/A	23	1	1	1	1	0	1	0	1	0	1	0	0	0	0	0	0	1	1	1	0	0	1	1	0	0	1	1	1	0	0	1	0	1	1	0	0	0	1	1	0	1	0	0	0
778_00_18_3_1_00778	_01336	HTH-type_transcriptional_regulator_VirS	#N/A	#N/A	36	1	1	1	1	0	1	1	1	1	1	0	0	1	1	0	0	1	1	1	0	0	1	1	0	0	1	1	1	0	1	1	1	1	1	1	1	1	1	1	0	1	0	1	0
74987_071316B_00640	_01347	hypothetical_protein	#N/A	#N/A	13	1	0	1	0	0	1	0	1	0	1	0	0	0	0	0	0	1	0	1	0	0	1	1	0	0	0	0	0	0	0	1	0	1	0	0	0	0	0	0	0	1	0	0	0
759_00_18_3_1_00759	_01354	hypothetical_protein	#N/A	#N/A	45	1	1	1	1	1	1	1	1	1	1	1	1	1	1	1	0	1	1	1	1	1	1	1	1	1	1	1	0	1	1	1	1	1	1	1	1	1	0	1	1	1	1	1	0
169259_O_00_16_10_02967	_01369	Methyl-accepting_chemotaxis_protein_PctB	#N/A	#N/A	35	1	1	1	1	0	1	1	1	0	1	1	0	1	0	1	1	1	1	1	1	0	1	1	0	1	1	1	0	1	1	1	0	1	1	0	1	0	0	0	0	1	1	1	1
1985_00_18_3_1_01994	_01373	Alkaline_phosphatase_3_precursor	#N/A	#N/A	39	1	0	1	0	1	1	1	1	1	1	1	1	1	1	1	1	1	1	1	1	1	1	1	1	1	0	1	0	1	1	1	1	1	1	1	0	0	0	1	0	1	0	1	0
1983_00_18_3_1_01992	_01375	Lactoylglutathione_lyase	#N/A	#N/A	29	1	1	1	1	1	1	0	1	0	1	1	1	0	0	1	0	1	1	1	1	0	1	1	0	1	1	1	0	1	0	1	0	1	1	0	0	0	0	1	0	1	0	0	0
1982_00_18_3_1_01991	_01376	Putative_monooxygenase	#N/A	#N/A	29	1	1	1	1	1	1	0	1	0	1	1	1	0	0	1	0	1	1	1	1	0	1	1	0	1	1	1	0	1	0	1	0	1	1	0	0	0	0	1	0	1	0	0	0
75019_071316B_00672	_01379	hypothetical_protein	-3.61492	0.00345	17	1	0	1	0	0	1	0	1	0	1	0	1	0	0	0	0	1	0	1	0	0	1	1	0	0	0	0	0	0	0	1	0	1	1	0	0	0	0	1	0	1	0	0	0
4341_00_18_3_1_04374	_01381	Nucleoside_permease_NupX	#N/A	#N/A	45	1	1	1	1	1	1	1	1	1	1	1	1	1	1	1	0	1	1	1	1	1	1	1	1	1	1	1	0	1	1	1	1	1	1	1	1	1	0	1	1	1	0	1	0
4340_00_18_3_1_04373	_01382	HTH-type_transcriptional_regulator_DmlR	#N/A	#N/A	45	1	1	1	1	1	1	1	1	1	1	1	1	1	1	1	0	1	1	1	1	1	1	1	1	1	1	1	0	1	1	1	1	1	1	1	1	1	0	1	1	1	0	1	0
3128_00_18_3_1_03145	_01394	hypothetical_protein	#N/A	#N/A	41	1	0	1	0	0	1	1	1	1	1	1	1	1	1	1	1	1	1	1	1	1	1	1	1	1	0	1	0	1	1	1	1	1	1	1	1	1	0	1	0	1	1	1	0
50497_07_01_16_B_03453	_01401	hypothetical_protein	#N/A	#N/A	19	1	0	1	0	1	1	0	1	0	1	0	0	0	0	0	0	1	0	1	0	0	1	1	0	0	0	0	0	0	0	1	0	1	1	0	1	0	0	1	0	1	1	0	0
50498_07_01_16_B_03454	_01402	Methyl-accepting_chemotaxis_protein_1	#N/A	#N/A	19	1	0	1	0	1	1	0	1	0	1	0	0	0	0	0	0	1	0	1	0	0	1	1	0	0	0	0	0	0	0	1	0	1	1	0	1	0	0	1	0	1	1	0	0
75043_071316B_00697	_01403	putative_membrane_protein_YjcC	#N/A	#N/A	18	1	0	1	0	0	1	0	1	0	1	0	0	0	0	0	1	1	0	1	0	0	1	1	0	0	0	0	0	0	0	1	0	1	1	0	0	0	0	1	0	1	1	0	0
75044_071316B_00698	_01404	Antibiotic_biosynthesis_monooxygenase	-5.1997	0.0005016	16	1	0	1	0	0	1	0	1	0	1	0	0	0	0	0	0	1	0	1	0	0	1	1	0	0	0	0	0	0	0	1	0	1	1	0	0	0	0	1	0	1	0	0	0
2137_00_18_3_1_02148	_01405	C4-dicarboxylate_transport_sensor_protein_DctB	#N/A	#N/A	39	1	0	1	0	1	1	1	1	1	1	1	0	1	1	1	0	1	1	1	1	1	1	1	1	1	0	1	0	1	1	1	1	1	1	1	1	1	0	1	0	1	0	1	0
2138_00_18_3_1_02149	_01406	C4-dicarboxylate_transport_transcriptional_regulatory_protein_DctD	#N/A	#N/A	40	1	0	1	0	1	1	1	1	1	1	1	0	1	1	1	1	1	1	1	1	1	1	1	1	1	0	1	0	1	1	1	1	1	1	1	1	1	0	1	0	1	0	1	0
2142_00_18_3_1_02153	_01407	hypothetical_protein	#N/A	#N/A	40	1	0	1	0	1	1	1	1	1	1	1	1	1	1	1	0	1	1	1	1	1	1	1	1	1	0	1	0	1	1	1	1	1	1	1	1	1	0	1	0	1	0	1	0
2143_00_18_3_1_02154	_01408	Sialic_acid_TRAP_transporter_permease_protein_SiaT	#N/A	#N/A	41	1	0	1	0	1	1	1	1	1	1	1	1	1	1	1	0	1	1	1	1	1	1	1	1	1	0	1	0	1	1	1	1	1	1	1	1	1	0	1	0	1	1	1	0
26326_00_90_15_02709	_01410	CTP_pyrophosphohydrolase	#N/A	#N/A	24	1	1	1	1	1	1	0	1	0	1	0	1	0	0	0	0	1	0	1	0	0	1	1	0	0	1	0	1	0	0	1	0	1	1	0	0	0	1	1	1	1	0	0	0
8805_00_69_1_03657	_01421	2-amino-4-hydroxy-6-hydroxymethyldihydropteridine_pyrophosphokinase	#N/A	#N/A	28	1	0	1	0	0	1	1	1	1	1	0	0	1	1	0	0	1	0	1	0	0	1	1	0	0	0	0	0	0	1	1	1	1	1	1	1	0	0	1	1	1	0	1	0
8804_00_69_1_03656	_01422	D-erythro-7,8-dihydroneopterin_triphosphate_epimerase	#N/A	#N/A	29	1	0	1	0	0	1	1	1	1	1	0	1	1	1	0	0	1	0	1	0	0	1	1	0	0	0	0	0	0	1	1	1	1	1	1	1	0	0	1	1	1	0	1	0
8803_00_69_1_03655	_01423	GTP_cyclohydrolase_1	#N/A	#N/A	29	1	0	1	0	0	1	1	1	1	1	0	1	1	1	0	0	1	0	1	0	0	1	1	0	0	0	0	0	0	1	1	1	1	1	1	1	0	0	1	1	1	0	1	0
8802_00_69_1_03654	_01424	Dihydrofolate_reductase_FolM	#N/A	#N/A	29	1	0	1	0	0	1	1	1	1	1	0	1	1	1	0	0	1	0	1	0	0	1	1	0	0	0	0	0	0	1	1	1	1	1	1	1	0	0	1	1	1	0	1	0
27840_00_90_15_04250	_01426	Galactoside_O-acetyltransferase	#N/A	#N/A	8	1	0	0	0	0	0	0	0	0	1	0	0	0	0	0	0	0	0	1	0	0	1	0	0	0	0	0	1	0	0	1	0	0	0	0	0	0	1	0	0	0	0	0	0
215440_RE22_complete_01431	_01431	Succinate-semialdehyde_dehydrogenase_[NADP(+)]_GabD	#N/A	#N/A	3	1	1	0	1	0	0	0	0	0	0	0	0	0	0	0	0	0	0	0	0	0	0	0	0	0	0	0	0	0	0	0	0	0	0	0	0	0	0	0	0	0	0	0	0
215441_RE22_complete_01432	_01432	Glyoxalase-like_domain_protein	#N/A	#N/A	3	1	1	0	1	0	0	0	0	0	0	0	0	0	0	0	0	0	0	0	0	0	0	0	0	0	0	0	0	0	0	0	0	0	0	0	0	0	0	0	0	0	0	0	0
215442_RE22_complete_01433	_01433	Endoribonuclease_L-PSP	#N/A	#N/A	3	1	1	0	1	0	0	0	0	0	0	0	0	0	0	0	0	0	0	0	0	0	0	0	0	0	0	0	0	0	0	0	0	0	0	0	0	0	0	0	0	0	0	0	0
215443_RE22_complete_01434	_01434	Major_Facilitator_Superfamily_protein	#N/A	#N/A	3	1	1	0	1	0	0	0	0	0	0	0	0	0	0	0	0	0	0	0	0	0	0	0	0	0	0	0	0	0	0	0	0	0	0	0	0	0	0	0	0	0	0	0	0
215444_RE22_complete_01435	_01435	Bacterial_regulatory_proteins,_tetR_family	#N/A	#N/A	3	1	1	0	1	0	0	0	0	0	0	0	0	0	0	0	0	0	0	0	0	0	0	0	0	0	0	0	0	0	0	0	0	0	0	0	0	0	0	0	0	0	0	0	0
531_00_18_3_1_00531	_01436	Superoxide_dismutase_[Cu-Zn]_precursor	#N/A	#N/A	8	1	0	0	0	0	0	0	0	0	0	0	1	0	0	1	0	0	1	0	1	0	0	0	0	1	0	1	0	0	0	0	0	0	0	0	0	0	0	0	0	0	0	0	0
530_00_18_3_1_00530	_01437	Ankyrin_repeats_(3_copies)	#N/A	#N/A	7	1	1	0	1	0	0	0	0	0	0	0	1	0	0	0	0	0	1	0	0	0	0	0	0	0	0	1	0	0	0	0	0	0	0	0	0	0	0	0	0	0	0	0	0
27473_00_90_15_03872	_01440	hypothetical_protein	#N/A	#N/A	21	1	1	1	1	0	1	0	1	0	1	0	0	0	0	0	0	1	0	1	0	0	1	1	0	0	1	0	1	0	0	1	0	1	1	0	0	0	1	1	0	1	0	0	0
81439_08_01_16_A_01835	_01445	hypothetical_protein	#N/A	#N/A	4	1	0	0	0	0	1	0	1	0	0	0	0	0	0	0	0	0	0	0	0	0	0	0	0	0	0	0	0	0	0	0	0	0	0	0	0	0	0	0	0	0	1	0	0
81440_08_01_16_A_01836	_01446	Transglutaminase-like_superfamily_protein	#N/A	#N/A	4	1	0	0	0	0	1	0	1	0	0	0	0	0	0	0	0	0	0	0	0	0	0	0	0	0	0	0	0	0	0	0	0	0	0	0	0	0	0	0	0	0	1	0	0
22959_00_90_10_04404	_01448	hypothetical_protein	#N/A	#N/A	21	1	0	1	0	0	1	0	1	1	1	0	1	0	1	0	0	1	0	1	0	0	1	1	0	0	0	1	0	0	0	1	0	1	1	0	0	0	0	1	0	1	0	0	0
75072_071316B_00727	_01449	hypothetical_protein	-5.1997	0.0005016	16	1	0	1	0	0	1	0	1	0	1	0	0	0	0	0	0	1	0	1	0	0	1	1	0	0	0	0	0	0	0	1	0	1	1	0	0	0	0	1	0	1	0	0	0
22785_00_90_10_04229	_01450	hypothetical_protein	-4.6297	0.0002475	16	1	0	1	0	0	1	0	1	0	1	0	0	0	0	0	0	1	0	1	0	0	1	1	0	0	0	0	0	0	0	1	0	1	1	0	0	0	0	1	0	1	0	0	0
4506_00_18_3_1_04541	_01453	Multidrug_export_protein_MepA	#N/A	#N/A	44	1	1	1	1	0	1	1	1	1	1	1	1	1	1	0	1	1	1	1	0	1	1	1	1	0	1	1	1	1	1	1	1	1	1	1	1	1	1	1	1	1	1	1	0
30427_01_65_5_1_01385	_01455	hypothetical_protein	#N/A	#N/A	20	1	1	1	1	0	1	0	1	0	1	0	1	0	0	0	0	1	0	1	0	0	1	1	0	0	1	0	0	0	0	1	0	1	1	0	0	0	0	1	0	1	0	0	0
166791_O_00_16_10_00460	_01456	Phytochrome-like_protein_cph2	#N/A	#N/A	25	1	1	1	1	1	1	0	1	0	1	0	0	0	0	0	1	1	0	1	0	0	1	1	0	0	1	0	0	0	0	1	0	1	1	0	0	0	0	1	1	1	1	0	1
167515_O_00_16_10_01191	_01468	Murein_DD-endopeptidase_MepM	#N/A	#N/A	28	1	0	1	0	0	1	0	1	0	1	0	1	0	0	1	1	1	1	1	1	0	1	1	0	1	0	1	1	1	0	1	0	1	1	0	0	0	1	1	0	1	0	0	1
12518_00_78_3_02618	_01469	hypothetical_protein	#N/A	#N/A	18	1	0	1	0	0	1	0	1	0	1	1	0	0	0	0	0	1	0	1	0	0	1	1	0	0	0	0	0	1	0	1	0	1	1	0	0	0	0	1	0	1	0	0	0
2280_00_18_3_1_02292	_01470	flagellar_biosynthesis_chaperone	#N/A	#N/A	26	1	0	1	0	0	1	0	1	0	1	1	1	0	0	1	0	1	1	1	1	0	1	1	0	1	0	1	1	1	0	1	0	1	1	0	0	0	1	1	0	1	0	0	0
2279_00_18_3_1_02291	_01471	Flagellum-specific_ATP_synthase	#N/A	#N/A	26	1	0	1	0	0	1	0	1	0	1	1	1	0	0	1	0	1	1	1	1	0	1	1	0	1	0	1	1	1	0	1	0	1	1	0	0	0	1	1	0	1	0	0	0
2278_00_18_3_1_02290	_01472	Flagellar_assembly_protein_FliH	#N/A	#N/A	26	1	0	1	0	0	1	0	1	0	1	1	1	0	0	1	0	1	1	1	1	0	1	1	0	1	0	1	1	1	0	1	0	1	1	0	0	0	1	1	0	1	0	0	0
2274_00_18_3_1_02286	_01476	Transcriptional_regulatory_protein_ZraR	#N/A	#N/A	26	1	0	1	0	0	1	0	1	0	1	1	1	0	0	1	0	1	1	1	1	0	1	1	0	1	0	1	1	1	0	1	0	1	1	0	0	0	1	1	0	1	0	0	0
2272_00_18_3_1_02284	_01478	flagellar_motor_switch_protein_FliM	#N/A	#N/A	26	1	0	1	0	0	1	0	1	0	1	1	1	0	0	1	0	1	1	1	1	0	1	1	0	1	0	1	1	1	0	1	0	1	1	0	0	0	1	1	0	1	0	0	0
2271_00_18_3_1_02283	_01479	Flagellar_motor_switch_protein_FliN	#N/A	#N/A	26	1	0	1	0	0	1	0	1	0	1	1	1	0	0	1	0	1	1	1	1	0	1	1	0	1	0	1	1	1	0	1	0	1	1	0	0	0	1	1	0	1	0	0	0
2265_00_18_3_1_02277	_01485	EAL_domain_protein	#N/A	#N/A	25	1	0	1	0	0	1	0	1	0	1	1	0	0	0	1	0	1	1	1	1	0	1	1	0	1	0	1	1	1	0	1	0	1	1	0	0	0	1	1	0	1	0	0	0
2264_00_18_3_1_02276	_01486	Flagellin	#N/A	#N/A	26	1	0	1	0	0	1	0	1	0	1	1	1	0	0	1	0	1	1	1	1	0	1	1	0	1	0	1	1	1	0	1	0	1	1	0	0	0	1	1	0	1	0	0	0
2261_00_18_3_1_02273	_01488	Flagellar_protein_FliS	#N/A	#N/A	26	1	0	1	0	0	1	0	1	0	1	1	1	0	0	1	0	1	1	1	1	0	1	1	0	1	0	1	1	1	0	1	0	1	1	0	0	0	1	1	0	1	0	0	0
2260_00_18_3_1_02272	_01489	hypothetical_protein	#N/A	#N/A	26	1	0	1	0	0	1	0	1	0	1	1	1	0	0	1	0	1	1	1	1	0	1	1	0	1	0	1	1	1	0	1	0	1	1	0	0	0	1	1	0	1	0	0	0
2259_00_18_3_1_02271	_01490	Flagellar_hook-length_control_protein_FliK	#N/A	#N/A	26	1	0	1	0	0	1	0	1	0	1	1	1	0	0	1	0	1	1	1	1	0	1	1	0	1	0	1	1	1	0	1	0	1	1	0	0	0	1	1	0	1	0	0	0
2258_00_18_3_1_02270	_01491	Flagellar_protein_LafL	#N/A	#N/A	26	1	0	1	0	0	1	0	1	0	1	1	1	0	0	1	0	1	1	1	1	0	1	1	0	1	0	1	1	1	0	1	0	1	1	0	0	0	1	1	0	1	0	0	0
2257_00_18_3_1_02269	_01492	RNA_polymerase_sigma_factor_for_flagellar_operon	#N/A	#N/A	26	1	0	1	0	0	1	0	1	0	1	1	1	0	0	1	0	1	1	1	1	0	1	1	0	1	0	1	1	1	0	1	0	1	1	0	0	0	1	1	0	1	0	0	0
2254_00_18_3_1_02266	_01495	hypothetical_protein	#N/A	#N/A	25	1	0	1	0	0	1	0	1	0	1	1	0	0	0	1	0	1	1	1	1	0	1	1	0	1	0	1	1	1	0	1	0	1	1	0	0	0	1	1	0	1	0	0	0
2232_00_18_3_1_02244	_01496	hypothetical_protein	#N/A	#N/A	26	1	0	1	0	0	1	0	1	0	1	1	1	0	0	1	0	1	1	1	1	0	1	1	0	1	0	1	1	1	0	1	0	1	1	0	0	0	1	1	0	1	0	0	0
2229_00_18_3_1_02241	_01499	Peptidoglycan_hydrolase_FlgJ	#N/A	#N/A	26	1	0	1	0	0	1	0	1	0	1	1	1	0	0	1	0	1	1	1	1	0	1	1	0	1	0	1	1	1	0	1	0	1	1	0	0	0	1	1	0	1	0	0	0
2219_00_18_3_1_02231	_01509	Anti-sigma-28_factor,_FlgM	#N/A	#N/A	26	1	0	1	0	0	1	0	1	0	1	1	1	0	0	1	0	1	1	1	1	0	1	1	0	1	0	1	1	1	0	1	0	1	1	0	0	0	1	1	0	1	0	0	0
2218_00_18_3_1_02230	_01510	FlgN_protein	#N/A	#N/A	26	1	0	1	0	0	1	0	1	0	1	1	1	0	0	1	0	1	1	1	1	0	1	1	0	1	0	1	1	1	0	1	0	1	1	0	0	0	1	1	0	1	0	0	0
2217_00_18_3_1_02229	_01511	Membrane-bound_lytic_murein_transglycosylase_D_precursor	#N/A	#N/A	29	1	0	1	0	0	1	0	1	1	1	1	1	0	1	1	0	1	1	1	1	0	1	1	0	1	0	1	1	1	0	1	0	1	1	0	0	0	1	1	0	1	0	0	0
75136_071316B_00792	_01514	Electron_transport_complex_protein_RnfC	-6.9588	6.883e-05	15	1	0	1	0	0	1	0	1	0	1	0	0	0	0	0	0	1	0	1	0	0	0	1	0	0	0	0	0	0	0	1	0	1	1	0	0	0	0	1	0	1	0	0	0
15151_00_84_1_00406	_01569	Flagellin_C	#N/A	#N/A	23	1	1	1	1	1	1	0	1	0	1	0	1	0	0	0	0	1	0	1	0	0	1	1	0	0	1	0	0	0	0	1	0	1	1	0	0	0	0	1	1	1	0	0	0
76275_071316B_01942	_01591	Helix-turn-helix_domain_protein	-5.1997	0.0005016	16	1	0	1	0	0	1	0	1	0	1	0	0	0	0	0	0	1	0	1	0	0	1	1	0	0	0	0	0	0	0	1	0	1	1	0	0	0	0	1	0	1	0	0	0
76274_071316B_01941	_01592	hypothetical_protein	-5.1997	0.0005016	16	1	0	1	0	0	1	0	1	0	1	0	0	0	0	0	0	1	0	1	0	0	1	1	0	0	0	0	0	0	0	1	0	1	1	0	0	0	0	1	0	1	0	0	0
76273_071316B_01940	_01593	Trans-aconitate_2-methyltransferase	-5.1997	0.0005016	16	1	0	1	0	0	1	0	1	0	1	0	0	0	0	0	0	1	0	1	0	0	1	1	0	0	0	0	0	0	0	1	0	1	1	0	0	0	0	1	0	1	0	0	0
729_00_18_3_1_00729	_01594	Acetyltransferase_(GNAT)_family_protein	#N/A	#N/A	30	1	1	1	1	0	1	0	1	1	1	1	0	0	1	0	0	1	1	1	0	0	1	1	0	0	1	1	0	1	0	1	1	1	1	1	0	1	0	1	0	1	0	0	0
168375_O_00_16_10_02074	_01601	hypothetical_protein	#N/A	#N/A	30	1	1	1	1	1	1	0	1	0	1	0	0	0	0	1	0	1	1	1	1	0	1	1	0	1	1	1	1	0	0	1	0	1	1	0	0	0	1	1	1	1	1	0	1
33277_01_65_5_1_04265	_01605	hypothetical_protein	#N/A	#N/A	21	1	1	1	1	0	1	0	1	0	1	0	1	0	0	0	0	1	0	1	0	0	1	1	0	0	1	0	0	0	0	1	0	1	1	0	0	0	0	1	1	1	0	0	0
3819_00_18_3_1_03845	_01606	Transcriptional_activator_CadC	#N/A	#N/A	36	1	1	1	1	0	1	1	1	1	1	1	1	0	1	1	0	1	1	1	1	0	1	1	0	1	1	1	0	0	1	1	1	1	1	1	0	0	0	1	1	1	0	0	0
4560_00_18_3_1_04596	_01612	hypothetical_protein	#N/A	#N/A	33	1	1	1	1	1	1	0	1	1	1	1	0	0	1	1	0	1	1	1	1	1	1	1	1	1	1	1	0	1	0	1	0	1	1	0	0	0	0	1	1	1	0	0	0
168586_O_00_16_10_02290	_01613	Rdx_family_protein	#N/A	#N/A	45	1	1	1	1	1	1	1	1	1	1	1	0	1	1	1	0	1	1	1	1	1	1	1	1	1	1	1	0	1	1	1	1	1	1	1	1	1	0	1	1	1	0	1	1
76242_071316B_01909	_01624	hypothetical_protein	-5.1997	0.0005016	16	1	0	1	0	0	1	0	1	0	1	0	0	0	0	0	0	1	0	1	0	0	1	1	0	0	0	0	0	0	0	1	0	1	1	0	0	0	0	1	0	1	0	0	0
168574_O_00_16_10_02278	_01625	hypothetical_protein	#N/A	#N/A	30	1	0	1	0	1	1	0	1	1	1	0	0	0	1	0	0	1	0	1	0	1	1	1	1	0	1	0	0	0	0	1	1	1	1	1	1	1	0	1	0	1	0	1	1
168569_O_00_16_10_02273	_01630	Cysteine_synthase_A	#N/A	#N/A	45	1	1	1	1	1	0	1	0	1	1	1	1	1	1	1	1	0	1	1	1	1	0	1	1	1	1	1	1	1	1	1	1	1	1	1	1	1	1	1	1	1	1	1	1
168546_O_00_16_10_02250	_01654	hypothetical_protein	#N/A	#N/A	42	1	1	1	1	1	1	1	1	1	1	0	1	1	1	0	1	1	0	1	0	1	1	1	1	0	1	0	1	0	1	1	1	1	1	1	1	1	1	1	1	1	0	1	1
76211_071316B_01878	_01655	hypothetical_protein	-5.1997	0.0005016	16	1	0	1	0	0	1	0	1	0	1	0	0	0	0	0	0	1	0	1	0	0	1	1	0	0	0	0	0	0	0	1	0	1	1	0	0	0	0	1	0	1	0	0	0
169767_O_00_16_10_03494	_01667	Membrane-bound_lysozyme-inhibitor_of_c-type_lysozyme	#N/A	#N/A	42	1	1	1	1	1	1	1	1	1	1	0	1	1	1	0	0	1	0	1	0	1	1	1	1	0	1	0	1	0	1	1	1	1	1	1	1	1	1	1	1	1	1	1	1
725_00_18_3_1_00725	_01672	Putative_phosphinothricin_acetyltransferase_YwnH	#N/A	#N/A	32	1	0	1	0	0	1	1	1	1	1	1	0	0	1	1	0	1	1	1	1	0	1	1	1	1	0	1	0	1	1	1	0	1	1	0	0	0	0	1	1	1	0	0	0
168399_O_00_16_10_02099	_01689	Cytochrome_c-554(548)	#N/A	#N/A	37	1	1	1	1	1	1	0	1	0	1	1	1	1	0	1	1	1	1	1	1	0	1	1	0	1	1	1	1	1	0	1	0	1	1	0	1	0	1	1	1	1	0	1	1
1804_00_18_3_1_01813	_01730	Chitinase_D_precursor	#N/A	#N/A	22	1	0	1	0	0	1	0	1	0	1	0	0	0	0	1	0	1	1	1	1	0	1	1	0	1	0	1	0	0	0	1	0	1	1	0	0	0	0	1	0	1	0	0	0
1801_00_18_3_1_01810	_01733	ATP-dependent_DNA_helicase_RecQ	#N/A	#N/A	45	1	1	1	1	1	1	1	1	1	1	1	1	1	1	1	0	1	1	1	1	1	1	1	1	1	1	1	0	1	1	1	1	1	1	1	1	1	0	1	1	1	1	1	0
1799_00_18_3_1_01808	_01735	Response_regulator_PleD	#N/A	#N/A	42	1	1	1	1	0	1	1	1	1	1	1	0	1	1	1	1	1	1	1	1	0	1	1	0	1	1	1	0	1	1	1	1	1	1	1	1	1	0	1	1	1	1	1	0
6940_00_69_1_01767	_01736	hypothetical_protein	#N/A	#N/A	37	1	0	1	0	0	1	1	1	1	1	0	1	1	1	0	1	1	0	1	0	1	1	1	1	0	0	0	1	0	1	1	1	1	1	1	1	1	1	1	0	1	1	1	0
166960_O_00_16_10_00630	_01752	Nucleoside-specific_channel-forming_protein_tsx_precursor	#N/A	#N/A	44	1	0	1	0	0	1	1	1	1	1	1	1	1	1	1	1	1	1	1	1	1	1	1	1	1	0	1	0	1	1	1	1	1	1	1	1	1	0	1	1	1	1	1	1
166962_O_00_16_10_00632	_01754	Chaperone_protein_YajL	#N/A	#N/A	34	1	1	1	1	1	1	0	1	0	1	1	1	0	0	1	1	1	1	1	1	0	1	1	0	1	1	1	1	1	0	1	0	1	1	0	0	0	1	1	1	1	0	0	1
31912_01_65_5_1_02880	_01764	hypothetical_protein	#N/A	#N/A	18	1	1	1	1	1	1	0	1	0	1	0	0	0	0	0	1	1	0	0	0	0	0	1	0	0	1	0	0	0	0	1	0	1	1	0	0	0	0	1	0	1	0	0	0
166664_O_00_16_10_00332	_01767	hypothetical_protein	#N/A	#N/A	40	1	0	1	0	1	1	1	1	1	1	1	0	1	1	0	0	1	1	1	0	1	1	1	1	0	0	1	0	1	1	1	1	1	1	1	1	1	0	1	1	1	1	1	1
166671_O_00_16_10_00339	_01773	Endonuclease_4	#N/A	#N/A	44	1	0	1	0	1	0	1	0	1	1	1	0	1	1	1	1	1	1	1	1	1	1	1	1	1	1	1	1	1	1	1	1	1	1	1	1	1	0	1	1	1	1	1	1
81767_08_01_16_A_02170	_01796	hypothetical_protein	#N/A	#N/A	8	1	0	0	0	0	1	0	1	0	1	0	0	0	0	0	0	1	0	1	0	0	1	0	0	0	0	0	0	0	0	0	0	1	0	0	0	0	0	0	0	0	0	0	0
2449_00_18_3_1_02461	_01822	Phytochrome-like_protein_cph2	#N/A	#N/A	45	1	1	1	1	0	1	1	1	1	1	1	1	1	1	1	1	1	1	1	1	1	1	1	1	1	1	1	0	1	1	1	1	1	1	1	1	1	0	1	1	1	1	1	0
166546_O_00_16_10_00211	_01848	Cyclic_di-GMP_phosphodiesterase_Gmr	#N/A	#N/A	26	1	1	1	1	1	1	0	1	0	1	0	1	0	0	0	1	1	0	1	0	0	1	1	0	0	1	0	0	0	0	1	0	1	1	0	0	0	0	1	1	1	1	0	1
10554_00_78_3_00633	_01912	Fimbrial_protein_precursor	-3.65215	0.001532	21	1	0	1	0	0	1	0	1	0	1	1	1	0	0	0	0	1	0	1	1	0	1	1	0	0	0	0	0	0	0	1	0	1	1	0	0	0	0	1	0	1	1	1	0
169348_O_00_16_10_03057	_01927	Murein_hydrolase_activator_NlpD_precursor	#N/A	#N/A	42	1	1	1	1	1	0	1	0	1	1	1	1	0	1	1	1	1	1	0	1	1	0	1	1	1	1	1	1	1	1	1	1	1	0	1	0	1	1	1	1	1	1	0	1
24867_00_90_15_01248	_01960	Monocarboxylate_2-oxoacid-binding_periplasmic_protein_precursor	#N/A	#N/A	23	1	1	1	1	1	1	0	1	0	1	0	0	0	0	0	0	1	0	1	0	0	1	1	0	0	1	0	1	0	0	1	0	1	1	0	0	0	1	1	1	1	0	0	0
2546_00_18_3_1_02559	_01967	HTH-type_transcriptional_repressor_CsiR	#N/A	#N/A	43	1	1	1	1	0	1	1	1	1	1	1	0	1	1	1	0	1	1	1	1	0	1	1	0	1	1	1	1	1	1	1	1	1	1	1	1	1	1	1	1	1	1	1	0
2547_00_18_3_1_02560	_01968	putative_diguanylate_cyclase_YdaM	#N/A	#N/A	43	1	1	1	1	0	1	1	1	1	1	1	0	1	1	1	1	1	1	1	1	0	1	1	0	1	1	1	0	1	1	1	1	1	1	1	1	1	0	1	1	1	1	1	0
168667_O_00_16_10_02371	_01972	YbaK_/_prolyl-tRNA_synthetases_associated_domain_protein	#N/A	#N/A	32	1	1	1	1	1	1	0	1	0	1	1	0	0	0	1	1	1	1	1	1	0	1	1	0	1	1	1	1	1	0	1	0	1	1	0	0	0	1	1	1	1	0	0	1
167768_O_00_16_10_01447	_01981	Extracellular_deoxyribonuclease_precursor	#N/A	#N/A	45	1	1	1	1	1	1	1	1	1	1	1	1	1	1	1	0	1	1	0	1	1	0	1	1	1	1	1	1	1	1	1	1	1	1	1	1	1	0	1	1	1	1	0	1
84659_08_01_16_A_05108	_01995	hypothetical_protein	-3.17044	0.0003568	9	1	0	1	0	0	1	0	1	0	0	0	0	0	0	0	0	0	0	1	0	0	1	0	0	0	0	0	0	0	0	1	0	0	1	0	0	0	0	0	0	0	0	0	0
83941_08_01_16_A_04361	_02017	Regulatory_phage_protein_cox	#N/A	#N/A	7	1	0	1	0	0	1	0	1	0	0	0	0	0	0	0	0	0	0	0	0	0	0	0	0	0	0	0	0	0	0	1	0	0	1	0	0	0	0	1	0	0	0	0	0
58926_07_05_16_A_02466	_02018	putative_HTH-type_transcriptional_regulator	-3.45449	0.003191	8	1	0	1	0	1	1	0	1	0	0	0	0	0	0	0	0	0	0	0	0	0	0	0	0	0	0	0	0	0	0	1	0	0	1	0	0	0	0	1	0	0	0	0	0
167820_O_00_16_10_01506	_02045	hypothetical_protein	-3.9847	0.001371	17	1	0	1	0	0	1	1	1	0	1	0	0	1	0	0	0	1	0	0	0	0	0	1	0	0	0	0	0	0	1	0	0	1	1	0	0	0	0	1	0	1	0	0	1
167821_O_00_16_10_01507	_02046	hypothetical_protein	-3.83799	0.001494	21	1	0	1	0	0	1	0	1	0	1	0	1	1	0	0	0	1	0	1	0	0	1	1	0	0	0	0	0	0	1	1	0	1	1	0	0	0	0	1	0	1	0	0	1
167824_O_00_16_10_01510	_02049	hypothetical_protein	-3.83799	0.001494	21	1	0	1	0	0	1	0	1	0	1	0	1	1	0	0	0	1	0	1	0	0	1	1	0	0	0	0	0	0	1	1	0	1	1	0	0	0	0	1	0	1	0	0	1
167826_O_00_16_10_01512	_02051	Fimbrial_protein_precursor	#N/A	#N/A	43	1	1	1	1	1	1	1	1	1	1	0	1	1	1	0	1	1	0	1	0	1	1	1	1	0	1	0	1	0	1	1	1	1	1	1	1	1	1	1	1	1	1	1	1
167048_O_00_16_10_00719	_02077	Inorganic_pyrophosphatase	#N/A	#N/A	30	1	0	1	0	1	1	0	1	0	1	1	1	0	0	1	0	1	1	1	1	0	1	1	0	1	0	1	1	1	0	1	0	1	1	0	0	0	1	1	0	1	1	0	1
4907_00_18_3_1_04953	_02098	Bacterioferritin	#N/A	#N/A	34	1	1	1	1	1	1	0	1	1	1	1	1	0	1	1	0	1	1	1	1	0	1	1	0	1	1	1	1	1	0	1	0	1	1	0	0	0	0	1	1	1	1	0	0
4908_00_18_3_1_04954	_02099	Bacterioferritin-associated_ferredoxin	#N/A	#N/A	19	1	1	0	1	1	0	0	0	1	0	1	1	0	1	1	0	0	1	0	1	0	0	0	0	1	1	1	1	1	0	0	0	0	0	0	0	0	0	0	1	0	1	0	0
84610_08_01_16_A_05055	_02131	hypothetical_protein	-3.51538	0.0007206	10	1	0	0	0	0	1	0	1	0	0	0	0	0	0	0	0	0	0	1	0	0	1	0	0	0	0	0	0	0	0	1	0	1	1	0	0	0	0	1	0	1	0	0	0
169088_O_00_16_10_02792	_02136	Methyl-accepting_chemotaxis_protein_PctB	#N/A	#N/A	42	1	1	1	1	1	1	1	1	1	1	1	0	1	1	0	0	1	1	1	0	1	1	1	1	0	1	1	0	1	1	1	1	1	1	1	1	1	0	1	1	1	0	1	1
79393_071316B_05108	_02153	hypothetical_protein	-4.69677	2.782e-05	13	1	0	1	0	0	1	0	1	0	0	0	0	0	0	0	0	1	0	1	0	0	1	1	0	0	0	0	0	0	0	1	0	1	1	0	0	0	0	1	0	0	0	0	0
23075_00_90_10_04524	_02168	hypothetical_protein	#N/A	#N/A	24	1	1	1	1	0	1	0	1	1	1	0	0	0	0	0	1	1	0	1	0	0	1	1	0	0	1	0	0	0	1	1	0	1	1	0	0	0	0	1	1	1	0	0	0
4680_00_18_3_1_04721	_02175	Superoxide_dismutase_[Mn]	#N/A	#N/A	45	1	1	1	1	1	1	1	1	1	1	1	1	1	1	1	0	1	1	1	1	1	1	1	1	1	1	1	0	1	1	1	1	1	1	1	1	1	0	1	1	1	1	1	0
167137_O_00_16_10_00808	_02192	Dihydrolipoyl_dehydrogenase	#N/A	#N/A	43	1	0	1	0	1	1	1	1	1	1	1	1	1	1	1	1	1	1	1	1	1	1	1	1	1	0	1	0	0	1	1	1	1	1	1	1	1	0	1	0	1	1	1	1
8084_00_69_1_02932	_02193	Enamine/imine_deaminase	#N/A	#N/A	40	1	1	1	1	1	1	1	1	1	1	0	0	1	1	0	1	1	0	1	0	1	1	1	1	0	1	0	1	0	1	1	1	1	1	1	1	1	1	1	1	1	1	1	0
4834_00_18_3_1_04880	_02240	hypothetical_protein	#N/A	#N/A	45	1	1	1	1	1	1	1	1	1	1	1	0	1	1	1	1	1	1	1	1	0	1	1	0	1	1	1	1	1	1	1	1	1	1	1	1	1	1	1	1	1	1	1	0
28024_00_90_15_04444	_02244	Amidohydrolase	-6.43297	3.53e-05	17	1	0	1	0	0	1	0	1	0	1	0	0	0	0	0	0	1	0	1	0	0	1	1	0	0	0	0	1	0	0	1	0	1	1	0	0	0	0	1	0	1	0	0	0
4819_00_18_3_1_04865	_02255	hypothetical_protein	#N/A	#N/A	45	1	1	1	1	1	1	1	1	1	1	1	1	1	1	1	0	1	1	1	1	1	1	1	1	1	1	1	0	1	1	1	1	1	1	1	1	1	0	1	1	1	1	1	0
4817_00_18_3_1_04863	_02257	Cyclic_di-GMP_phosphodiesterase_YfgF	#N/A	#N/A	42	1	1	1	1	0	1	1	1	1	0	1	0	1	1	1	0	1	1	1	1	1	1	1	1	1	1	1	0	1	1	1	1	1	1	1	1	1	0	1	1	1	1	1	0
78465_071316B_04153	_02294	hypothetical_protein	-5.1997	0.0005016	16	1	0	1	0	0	1	0	1	0	1	0	0	0	0	0	0	1	0	1	0	0	1	1	0	0	0	0	0	0	0	1	0	1	1	0	0	0	0	1	0	1	0	0	0
78463_071316B_04151	_02296	hypothetical_protein	-5.1997	0.0005016	16	1	0	1	0	0	1	0	1	0	1	0	0	0	0	0	0	1	0	1	0	0	1	1	0	0	0	0	0	0	0	1	0	1	1	0	0	0	0	1	0	1	0	0	0
167397_O_00_16_10_01073	_02297	hypothetical_protein	#N/A	#N/A	26	1	0	1	0	1	1	0	1	0	1	1	1	0	0	1	0	1	1	1	1	0	1	1	0	1	0	1	0	1	0	1	0	1	1	0	0	0	0	1	0	1	0	0	1
15919_00_84_1_01192	_02316	Chemotaxis_protein_CheY	#N/A	#N/A	21	1	1	1	1	0	1	0	1	0	1	0	1	0	0	0	0	1	0	1	0	0	1	1	0	0	1	0	0	0	0	1	0	1	1	0	0	0	0	1	0	1	0	0	0
15918_00_84_1_01191	_02317	hypothetical_protein	#N/A	#N/A	21	1	1	1	1	0	1	0	1	0	1	0	1	0	0	0	0	1	0	1	0	0	1	1	0	0	1	0	0	0	0	1	0	1	1	0	0	0	0	1	0	1	0	0	0
167357_O_00_16_10_01028	_02348	Sec-independent_protein_translocase_protein_TatA	#N/A	#N/A	43	1	1	1	1	1	1	1	1	0	1	1	1	1	0	1	1	1	1	1	1	1	1	1	1	1	1	1	1	1	1	1	0	1	1	0	1	0	1	1	1	1	0	1	1
33726_01_65_5_1_04726	_02354	HDOD_domain_protein	#N/A	#N/A	22	1	1	1	1	0	1	0	1	0	1	0	1	0	0	0	0	1	0	1	0	0	1	1	0	0	1	0	0	0	0	1	0	1	1	0	0	0	0	1	1	1	1	0	0
1390_00_18_3_1_01394	_02355	HTH-type_transcriptional_activator_Btr	#N/A	#N/A	36	1	1	1	1	1	1	1	1	1	1	1	0	1	1	0	0	1	1	1	0	0	1	1	0	0	1	1	0	1	1	1	1	1	1	1	1	0	0	1	0	1	0	1	0
1391_00_18_3_1_01395	_02356	YHS_domain_protein	#N/A	#N/A	36	1	1	1	1	0	1	1	1	1	1	1	0	1	1	0	0	1	1	1	0	0	1	1	0	0	1	1	0	1	1	1	1	1	1	1	1	1	0	1	0	1	0	1	0
2788_00_18_3_1_02801	_02357	DNA-binding_transcriptional_activator_CadC	#N/A	#N/A	31	1	0	1	0	0	1	1	1	1	1	0	1	0	1	0	0	1	1	1	0	1	1	1	1	0	0	1	0	0	1	1	1	1	1	1	0	1	0	1	0	1	0	0	0
2787_00_18_3_1_02800	_02358	hypothetical_protein	#N/A	#N/A	31	1	0	1	0	0	1	1	1	1	1	0	1	0	1	0	0	1	1	1	0	1	1	1	1	0	0	1	0	0	1	1	1	1	1	1	0	1	0	1	0	1	0	0	0
2786_00_18_3_1_02799	_02359	Aerolysin_precursor	#N/A	#N/A	35	1	1	1	1	0	1	1	1	1	1	0	1	0	1	0	0	1	1	1	1	1	1	1	1	0	1	1	0	0	1	1	1	1	1	1	0	1	0	1	0	1	0	0	0
78395_071316B_04078	_02365	hypothetical_protein	-5.1997	0.0005016	16	1	0	1	0	0	1	0	1	0	1	0	0	0	0	0	0	1	0	1	0	0	1	1	0	0	0	0	0	0	0	1	0	1	1	0	0	0	0	1	0	1	0	0	0
3644_00_18_3_1_03661	_02367	putative_diguanylate_cyclase_YegE	#N/A	#N/A	45	1	1	1	1	0	1	1	1	1	1	1	1	1	1	1	1	1	1	1	1	1	1	1	1	1	1	1	0	1	1	1	1	1	1	1	1	1	0	1	1	1	1	1	0
4993_00_18_3_1_05048	_02380	Multicopper_oxidase_mco	#N/A	#N/A	44	1	1	1	1	0	1	1	1	1	1	1	1	1	1	1	0	1	1	1	1	1	1	1	1	1	1	1	1	1	1	1	1	1	1	1	1	0	1	1	1	1	0	1	0
167851_O_00_16_10_01537	_02398	Cyclohexadienyl_dehydratase_precursor	#N/A	#N/A	33	1	1	1	1	1	1	0	1	1	1	1	0	0	1	1	0	1	1	1	1	0	1	1	0	1	1	1	1	1	0	1	0	1	1	0	0	0	1	1	0	1	0	0	1
167852_O_00_16_10_01538	_02399	putative_glutamine_ABC_transporter_permease_protein_GlnM	#N/A	#N/A	33	1	1	1	1	1	1	0	1	1	1	1	0	0	1	1	0	1	1	1	1	0	1	1	0	1	1	1	1	1	0	1	0	1	1	0	0	0	1	1	0	1	0	0	1
4124_00_18_3_1_04154	_02457	Competence_protein_ComM	#N/A	#N/A	43	1	1	1	1	1	1	1	1	1	1	1	1	1	0	1	1	1	1	1	1	1	1	1	1	0	1	1	1	0	1	0	1	1	1	1	0	1	1	1	1	1	1	1	0
167906_O_00_16_10_01592	_02466	hypothetical_protein	#N/A	#N/A	43	1	0	1	0	0	1	1	1	1	1	1	1	1	1	1	0	1	1	1	1	1	1	1	1	1	0	1	0	1	1	1	1	1	1	1	1	1	0	1	1	1	1	1	1
167921_O_00_16_10_01607	_02480	hypothetical_protein	#N/A	#N/A	44	1	1	1	1	1	1	1	1	1	1	0	1	1	1	0	1	1	0	1	0	1	1	1	1	1	1	0	1	0	1	1	1	1	1	1	1	1	1	1	1	1	1	1	1
104772_19105_04509	_02494	hypothetical_protein	#N/A	#N/A	8	1	0	1	0	0	0	0	0	0	0	0	0	0	0	0	0	0	0	0	0	0	1	0	0	0	0	0	0	0	0	1	0	1	1	0	0	0	0	1	0	1	0	0	0
168253_O_00_16_10_01949	_02528	tRNA_(guanosine(18)-2'-O)-methyltransferase	#N/A	#N/A	33	1	1	1	1	1	1	0	1	0	1	1	1	0	0	1	1	1	1	1	1	0	1	1	0	1	1	1	1	1	0	1	0	1	1	0	0	0	1	1	1	1	0	0	1
79233_071316B_04946	_02532	putative_RNA_polymerase_sigma_factor_FecI	#N/A	#N/A	17	1	0	1	0	0	1	0	1	0	1	0	0	0	0	0	0	1	0	1	0	0	1	1	0	0	0	0	0	0	0	1	0	1	1	0	0	0	0	1	0	1	1	0	0
79234_071316B_04947	_02533	fec_operon_regulator_FecR	#N/A	#N/A	17	1	0	1	0	0	1	0	1	0	1	0	0	0	0	0	0	1	0	1	0	0	1	1	0	0	0	0	0	0	0	1	0	1	1	0	0	0	0	1	0	1	1	0	0
79235_071316B_04948	_02534	Fe(3+)_dicitrate_transport_protein_FecA_precursor	#N/A	#N/A	17	1	0	1	0	0	1	0	1	0	1	0	0	0	0	0	0	1	0	1	0	0	1	1	0	0	0	0	0	0	0	1	0	1	1	0	0	0	0	1	0	1	1	0	0
79236_071316B_04949	_02535	hypothetical_protein	#N/A	#N/A	17	1	0	1	0	0	1	0	1	0	1	0	0	0	0	0	0	1	0	1	0	0	1	1	0	0	0	0	0	0	0	1	0	1	1	0	0	0	0	1	0	1	1	0	0
79237_071316B_04950	_02536	TPR_repeat-containing_protein_precursor	#N/A	#N/A	17	1	0	1	0	0	1	0	1	0	1	0	0	0	0	0	0	1	0	1	0	0	1	1	0	0	0	0	0	0	0	1	0	1	1	0	0	0	0	1	0	1	1	0	0
79238_071316B_04951	_02537	Biopolymer_transport_protein_ExbB	-5.1997	0.0005016	16	1	0	1	0	0	1	0	1	0	1	0	0	0	0	0	0	1	0	1	0	0	1	1	0	0	0	0	0	0	0	1	0	1	1	0	0	0	0	1	0	1	0	0	0
79239_071316B_04952	_02538	Biopolymer_transport_protein_ExbD	#N/A	#N/A	17	1	0	1	0	0	1	0	1	0	1	0	0	0	0	0	0	1	0	1	0	0	1	1	0	0	0	0	0	0	0	1	0	1	1	0	0	0	0	1	0	1	1	0	0
79240_071316B_04953	_02539	Gram-negative_bacterial_tonB_protein	-5.1997	0.0005016	16	1	0	1	0	0	1	0	1	0	1	0	0	0	0	0	0	1	0	1	0	0	1	1	0	0	0	0	0	0	0	1	0	1	1	0	0	0	0	1	0	1	0	0	0
7137_00_69_1_01965	_02540	Guanine/hypoxanthine_permease_PbuG	#N/A	#N/A	39	1	1	1	1	1	1	1	1	1	1	0	0	1	1	0	0	1	0	1	0	1	1	1	1	0	1	0	1	0	1	1	1	1	1	1	1	1	1	1	1	1	1	1	0
167434_O_00_16_10_01110	_02554	ADP-heptose--LPS_heptosyltransferase_2	#N/A	#N/A	27	1	1	1	1	0	1	0	1	0	1	1	1	0	0	0	1	1	0	1	0	0	1	1	0	0	1	0	1	0	0	1	0	1	1	0	0	0	1	0	1	1	1	0	1
10127_00_78_3_00196	_02559	Maltose_O-acetyltransferase	-3.19696	0.003871	12	1	0	1	0	0	1	0	1	0	1	1	0	0	0	0	0	0	0	1	0	0	1	0	0	0	0	0	0	0	0	1	0	0	0	0	0	0	0	1	1	0	0	0	0
169424_O_00_16_10_03133	_02561	Glycosyltransferase_sugar-binding_region_containing_DXD_motif_protein	#N/A	#N/A	23	1	1	1	1	0	1	0	1	0	1	0	1	0	0	0	0	1	0	1	0	0	1	1	0	0	1	0	0	0	0	1	0	1	1	0	0	0	0	1	1	1	0	0	1
169425_O_00_16_10_03134	_02562	ADP-heptose:LPS_heptosyl_transferase_I	#N/A	#N/A	23	1	1	1	1	0	1	0	1	0	1	0	1	0	0	0	0	1	0	1	0	0	1	0	0	0	1	0	1	0	0	1	0	1	1	0	0	0	1	1	1	0	0	0	1
169427_O_00_16_10_03136	_02563	ADP-heptose--LPS_heptosyltransferase_2	#N/A	#N/A	37	1	1	1	1	1	1	1	1	0	1	1	1	0	0	1	1	1	1	1	1	0	1	1	0	1	1	1	1	1	1	1	0	1	1	0	0	0	1	0	1	1	1	0	1
32428_01_65_5_1_03399	_02564	Galactoside_O-acetyltransferase	#N/A	#N/A	12	1	0	1	0	0	1	0	1	0	1	0	0	0	0	0	0	0	0	1	0	0	1	0	0	0	1	0	0	0	0	1	0	0	1	0	0	0	0	1	0	0	0	0	0
169428_O_00_16_10_03137	_02565	O-Antigen_ligase	#N/A	#N/A	10	1	1	0	1	0	0	0	0	0	0	0	0	0	0	0	0	1	0	0	0	0	0	0	0	0	0	0	0	0	0	0	0	1	1	0	0	0	0	0	0	0	0	0	1
82880_08_01_16_A_03289	_02566	D-inositol_3-phosphate_glycosyltransferase	#N/A	#N/A	16	1	0	1	0	0	1	0	1	0	1	0	0	0	0	0	0	1	0	1	1	0	1	0	0	0	0	1	0	0	0	1	0	1	1	0	0	0	0	1	0	0	0	0	0
168023_O_00_16_10_01709	_02571	Glucose-1-phosphate_cytidylyltransferase	#N/A	#N/A	5	1	0	0	0	1	0	0	0	0	0	0	0	0	0	0	0	0	1	0	0	0	0	0	0	0	0	0	0	0	0	0	0	0	0	0	0	1	0	0	0	0	0	0	1
168022_O_00_16_10_01708	_02572	CDP-glucose_4,6-dehydratase	#N/A	#N/A	4	1	0	0	0	1	0	0	0	0	0	0	0	0	0	0	0	0	1	0	0	0	0	0	0	0	0	0	0	0	0	0	0	0	0	0	0	0	0	0	0	0	0	0	1
3528_00_18_3_1_03545	_02573	L-glutamine:2-deoxy-scyllo-inosose_aminotransferase	#N/A	#N/A	3	1	0	0	0	0	0	0	0	0	0	0	0	0	0	0	0	0	1	0	0	0	0	0	0	0	0	0	0	0	0	0	0	0	0	0	1	0	0	0	0	0	0	0	0
103303_19105_03013	_02579	Alpha-monoglucosyldiacylglycerol_synthase	#N/A	#N/A	3	1	0	1	0	0	0	0	0	0	0	0	0	0	0	0	0	0	0	0	0	0	0	0	0	0	0	0	0	0	0	1	0	0	0	0	0	0	0	0	0	0	0	0	0
34097_01_65_5_4_00199	_02580	tRNA-specific_2-thiouridylase_MnmA	#N/A	#N/A	4	1	0	0	0	0	0	0	0	0	0	0	0	0	0	0	0	0	0	0	0	0	0	0	0	0	0	0	0	1	0	0	0	0	0	0	0	0	1	0	1	0	0	0	0
34094_01_65_5_4_00196	_02581	Imidazole_glycerol_phosphate_synthase_subunit_HisH_1	#N/A	#N/A	9	1	0	0	0	1	1	0	1	0	0	0	1	0	0	0	0	0	0	0	0	0	0	0	0	0	0	0	0	1	0	0	0	0	0	0	0	0	1	0	1	0	1	0	0
34096_01_65_5_4_00198	_02582	Imidazole_glycerol_phosphate_synthase_subunit_HisF	#N/A	#N/A	6	1	0	0	0	1	0	0	0	0	0	0	0	0	0	0	0	0	0	0	0	0	0	0	0	0	0	0	0	1	0	0	0	0	0	0	0	0	1	0	1	0	1	0	0
65359_07_11_05_04693	_02583	Putative_4,5-dihydroxyphthalate_dehydrogenase	#N/A	#N/A	5	1	1	0	1	0	0	0	0	0	0	0	0	0	0	0	0	0	0	0	0	0	0	0	0	0	0	0	0	0	0	0	0	0	0	0	0	0	1	0	0	0	0	0	0
34104_01_65_5_4_00206	_02585	putative_glycosyl_transferase	#N/A	#N/A	10	1	0	0	0	0	1	0	1	1	0	0	0	0	1	1	0	0	0	0	0	0	0	0	1	0	0	0	0	1	0	0	0	0	0	0	0	0	1	0	0	0	0	0	0
109154_99_46_Y_03868	_02586	Integrase_core_domain_protein	#N/A	#N/A	6	1	0	1	0	0	0	0	0	0	0	0	1	0	0	0	1	0	0	1	0	0	1	0	0	0	0	0	0	0	0	0	0	0	0	0	0	0	0	0	0	0	0	0	0
3498_00_18_3_1_03515	_02587	Undecaprenyl-phosphate_alpha-N-acetylglucosaminyl_1-phosphate_transferase	#N/A	#N/A	28	1	0	1	0	0	0	1	0	0	1	1	0	1	1	1	1	0	1	0	1	1	0	0	1	1	0	1	0	1	0	1	1	0	0	1	1	1	1	1	0	0	1	1	0
169431_O_00_16_10_03140	_02593	Ferric_enterobactin_transport_protein_FepE	#N/A	#N/A	22	1	1	0	1	0	1	0	1	1	1	0	0	0	1	0	0	0	0	1	0	0	1	0	1	0	1	0	0	1	0	0	1	0	1	1	0	0	0	1	1	0	0	0	1
4666_00_18_3_1_04707	_02609	Putative_NAD(P)H_nitroreductase	#N/A	#N/A	22	1	0	1	0	0	1	0	1	0	1	1	1	0	0	0	0	1	1	1	0	0	1	1	0	0	0	1	0	1	0	1	0	1	1	0	0	0	0	1	0	1	0	0	0
167997_O_00_16_10_01683	_02615	hypothetical_protein	#N/A	#N/A	33	1	1	1	1	0	1	1	1	0	1	0	0	1	0	1	0	0	1	1	1	0	1	0	0	1	0	1	1	1	1	1	1	0	1	1	1	0	1	1	0	0	1	1	1
167996_O_00_16_10_01682	_02616	hypothetical_protein	#N/A	#N/A	26	1	1	1	1	0	1	1	1	0	1	0	0	1	0	0	0	0	0	1	0	0	1	0	0	0	0	0	1	0	1	1	1	0	1	1	1	0	1	1	0	0	1	1	1
167995_O_00_16_10_01681	_02617	putative_lipoprotein_GfcB_precursor	#N/A	#N/A	33	1	1	1	1	0	1	1	1	0	1	0	0	1	0	1	0	0	1	1	1	0	1	0	0	1	0	1	1	1	1	1	1	0	1	1	1	0	1	1	0	0	1	1	1
167993_O_00_16_10_01679	_02619	hypothetical_protein	-2.86484	0.002206	16	1	1	1	1	0	1	0	1	0	1	0	0	0	0	0	0	0	0	1	0	0	1	0	0	0	0	0	0	1	0	1	0	0	1	0	0	0	0	1	0	0	0	0	1
167992_O_00_16_10_01678	_02620	Polysialic_acid_transport_protein_KpsD_precursor	#N/A	#N/A	21	1	1	1	1	0	1	0	1	0	1	0	0	0	0	1	0	0	1	1	1	0	1	0	0	1	0	1	0	1	0	1	0	0	1	0	0	0	1	0	0	0	0	0	1
167991_O_00_16_10_01677	_02621	LPS_O-antigen_length_regulator	#N/A	#N/A	21	1	1	1	1	0	1	0	1	0	1	0	0	0	0	1	0	0	0	1	1	0	1	0	0	1	0	1	0	1	0	1	0	0	1	0	0	0	1	1	0	0	0	0	1
5038_00_18_3_1_05093	_02628	Uracil_DNA_glycosylase_superfamily_protein	#N/A	#N/A	45	1	1	1	1	1	1	1	1	1	1	1	1	1	1	1	0	1	1	1	1	1	1	1	1	1	1	1	0	1	1	1	1	1	1	1	1	1	0	1	1	1	1	1	0
4690_00_18_3_1_04731	_02649	hypothetical_protein	#N/A	#N/A	29	1	1	1	1	1	1	0	1	0	1	1	1	0	0	1	0	1	1	1	1	0	1	1	0	1	1	1	0	1	0	1	0	1	1	0	0	0	0	1	1	1	0	0	0
167968_O_00_16_10_01654	_02652	hypothetical_protein	#N/A	#N/A	31	1	1	1	1	1	1	0	1	0	1	1	1	0	0	1	0	1	1	1	1	0	1	1	0	1	1	1	0	1	0	1	0	1	1	0	0	0	0	1	1	1	1	0	1
167965_O_00_16_10_01651	_02655	Arginine_repressor	#N/A	#N/A	40	1	1	1	1	1	1	1	1	1	1	0	1	1	1	0	1	1	0	1	0	1	1	1	1	0	1	0	0	0	1	1	1	1	1	1	1	1	0	1	1	1	0	1	1
167964_O_00_16_10_01650	_02656	Aspartate_carbamoyltransferase_regulatory_chain	#N/A	#N/A	38	1	1	1	1	1	1	1	1	1	1	0	0	1	1	0	0	1	0	1	0	1	1	1	1	0	1	0	0	0	1	1	1	1	1	1	1	1	0	1	1	1	0	1	1
167963_O_00_16_10_01649	_02657	Aspartate_carbamoyltransferase	#N/A	#N/A	38	1	1	1	1	1	1	1	1	1	1	0	0	1	1	0	0	1	0	1	0	1	1	1	1	0	1	0	0	0	1	1	1	1	1	1	1	1	0	1	1	1	0	1	1
77947_071316B_03624	_02658	hypothetical_protein	-5.1997	0.0005016	16	1	0	1	0	0	1	0	1	0	1	0	0	0	0	0	0	1	0	1	0	0	1	1	0	0	0	0	0	0	0	1	0	1	1	0	0	0	0	1	0	1	0	0	0
167962_O_00_16_10_01648	_02659	Ornithine_carbamoyltransferase	#N/A	#N/A	42	1	1	1	1	1	1	1	1	1	1	0	1	1	1	0	1	1	0	1	0	1	1	1	1	0	1	0	1	0	1	1	1	1	1	1	1	1	1	1	1	1	0	1	1
167960_O_00_16_10_01646	_02661	Arginine_deiminase	#N/A	#N/A	42	1	1	1	1	1	1	1	1	1	1	0	1	1	1	0	1	1	0	1	0	1	1	1	1	0	1	0	1	0	1	1	1	1	1	1	1	1	1	1	1	1	0	1	1
167959_O_00_16_10_01645	_02662	hypothetical_protein	#N/A	#N/A	42	1	1	1	1	1	1	1	1	1	1	0	1	1	1	0	1	1	0	1	0	1	1	1	1	0	1	0	1	0	1	1	1	1	1	1	1	1	1	1	1	1	0	1	1
4625_00_18_3_1_04661	_02667	hypothetical_protein	#N/A	#N/A	31	1	1	1	1	0	1	0	1	1	1	0	1	0	1	1	1	1	1	1	1	1	1	1	1	1	1	1	0	0	0	1	0	1	1	0	0	0	0	1	0	1	0	0	0
17444_00_84_1_02748	_02669	hypothetical_protein	#N/A	#N/A	8	1	1	1	1	0	0	0	0	0	0	0	0	0	0	0	0	0	0	0	0	0	0	0	1	0	1	0	0	0	0	1	0	0	0	0	0	0	0	0	0	0	0	0	0
4608_00_18_3_1_04644	_02685	FKBP-type_peptidyl-prolyl_cis-trans_isomerase_SlyD	#N/A	#N/A	35	1	1	1	1	1	1	0	1	1	1	1	1	0	1	1	0	1	1	1	1	0	1	1	0	1	1	1	1	1	0	1	0	1	1	0	0	0	1	1	1	1	0	0	0
169454_O_00_16_10_03163	_02689	5-methylthioadenosine/S-adenosylhomocysteine_deaminase	#N/A	#N/A	39	1	1	1	1	1	1	1	1	1	1	0	0	1	1	0	0	1	0	1	0	1	1	1	1	0	1	0	1	0	1	1	1	1	1	1	1	1	1	1	1	1	0	1	1
2616_00_18_3_1_02629	_02720	hypothetical_protein	#N/A	#N/A	24	1	0	1	0	0	1	0	1	0	1	0	0	0	0	1	0	1	1	1	1	0	1	1	0	1	0	1	1	1	0	1	0	1	1	0	0	0	1	1	0	1	0	0	0
2613_00_18_3_1_02626	_02723	EamA-like_transporter_family_protein	#N/A	#N/A	43	1	1	1	1	1	1	1	1	1	1	1	1	1	1	0	1	1	1	1	0	1	1	1	1	0	1	1	0	1	1	1	1	1	1	1	1	1	0	1	1	1	1	1	0
167064_O_00_16_10_00735	_02727	Siroheme_synthase	#N/A	#N/A	34	1	1	1	1	1	1	0	1	0	1	1	1	0	0	1	1	1	1	1	1	0	1	1	0	1	1	1	1	1	0	1	0	1	1	0	0	0	1	1	1	1	0	0	1
98019_09_121_3_03109	_02736	H-type_lectin_domain_protein	#N/A	#N/A	4	1	0	0	0	0	0	0	0	0	1	0	0	0	0	0	0	0	0	0	0	0	0	0	0	0	0	0	0	0	0	0	0	0	0	0	0	0	0	1	0	0	0	0	0
169579_O_00_16_10_03295	_02740	Pyocin_activator_protein_PrtN	#N/A	#N/A	17	1	0	0	0	0	1	0	1	0	0	0	0	0	0	0	0	1	0	0	0	0	0	1	1	0	0	0	1	1	0	0	1	1	1	0	0	1	1	1	0	1	0	1	1
167030_O_00_16_10_00701	_02791	3-deoxy-D-manno-octulosonate_8-phosphate_phosphatase_KdsC	#N/A	#N/A	43	1	1	1	1	1	1	1	1	1	1	0	1	1	1	0	1	1	0	1	0	1	1	1	1	0	1	0	1	0	1	1	1	1	1	1	1	1	1	1	1	1	1	1	1
79092_071316B_04796	_02809	hypothetical_protein	-5.1997	0.0005016	16	1	0	1	0	0	1	0	1	0	1	0	0	0	0	0	0	1	0	1	0	0	1	1	0	0	0	0	0	0	0	1	0	1	1	0	0	0	0	1	0	1	0	0	0
9996_00_78_3_00065	_02812	hypothetical_protein	#N/A	#N/A	28	1	1	1	1	1	1	0	1	0	1	1	0	0	0	1	0	1	0	1	1	0	1	1	0	1	1	1	1	0	0	1	0	1	1	0	0	0	1	1	1	1	0	0	0
167013_O_00_16_10_00684	_02819	hypothetical_protein	#N/A	#N/A	45	1	0	1	0	0	1	1	1	1	1	1	1	1	1	1	1	1	1	1	1	1	1	1	1	1	0	1	1	1	1	1	1	1	1	1	1	1	1	1	0	1	1	1	1
18260_00_84_1_03577	_02822	Bacterial_extracellular_solute-binding_proteins,_family_3	#N/A	#N/A	22	1	1	1	1	0	1	0	1	0	1	0	0	0	0	0	0	1	0	1	0	0	1	1	0	0	1	0	0	0	0	1	0	1	1	0	0	0	0	1	1	1	1	0	0
2005_00_18_3_1_02014	_02823	Inner_membrane_protein_YjgN	#N/A	#N/A	27	1	1	1	1	1	1	1	1	0	1	0	1	0	0	0	0	1	1	1	0	0	1	1	0	0	0	1	0	0	1	1	0	1	1	0	0	0	0	1	0	1	1	0	0
2006_00_18_3_1_02015	_02824	TPR_repeat-containing_protein_YfgC_precursor	#N/A	#N/A	27	1	1	1	1	1	1	1	1	0	1	0	1	0	0	0	0	1	1	1	0	0	1	1	0	0	0	1	0	0	1	1	0	1	1	0	0	0	0	1	0	1	1	0	0
169646_O_00_16_10_03367	_02833	Regulatory_protein_RecX	#N/A	#N/A	34	1	1	1	1	1	1	0	1	0	1	1	1	0	0	1	1	1	1	1	1	0	1	1	0	1	1	1	1	1	0	1	0	1	1	0	0	0	1	1	1	1	0	0	1
166643_O_00_16_10_00310	_02852	hypothetical_protein	#N/A	#N/A	44	1	1	1	1	1	1	1	1	1	1	1	0	1	1	1	0	1	1	1	1	1	1	1	1	1	1	1	0	1	1	1	1	1	1	1	1	1	0	1	1	1	1	1	1
9200_00_69_1_04052	_02856	hypothetical_protein	#N/A	#N/A	37	1	1	1	1	1	1	1	1	1	1	0	0	1	1	0	0	1	0	1	0	1	1	1	1	0	1	0	0	0	1	1	1	1	1	1	1	1	0	1	1	1	1	1	0
78374_071316B_04051	_02871	phosphatidylglycerophosphatase_B	-5.1997	0.0005016	16	1	0	1	0	0	1	0	1	0	1	0	0	0	0	0	0	1	0	1	0	0	1	1	0	0	0	0	0	0	0	1	0	1	1	0	0	0	0	1	0	1	0	0	0
1759_00_18_3_1_01768	_02878	Glycerophosphoryl_diester_phosphodiesterase_precursor	#N/A	#N/A	40	1	0	1	0	0	1	1	1	1	1	1	1	1	1	1	1	1	1	1	1	1	1	1	1	1	0	1	0	1	1	1	1	1	1	1	1	1	0	1	0	1	0	1	0
169248_O_00_16_10_02956	_02879	Glycerol-3-phosphate_transporter	#N/A	#N/A	45	1	1	1	1	0	1	1	1	1	1	1	1	1	1	1	1	1	1	1	1	1	1	1	1	1	1	1	0	1	1	1	1	1	1	1	1	1	0	1	0	1	0	1	1
166744_O_00_16_10_00412	_02912	hypothetical_protein	#N/A	#N/A	25	1	1	1	1	1	1	0	1	0	1	0	1	0	0	0	0	1	0	1	0	0	1	1	0	0	1	0	0	0	0	1	0	1	1	0	0	0	0	1	1	1	1	0	1
2445_00_18_3_1_02457	_02922	hypothetical_protein	#N/A	#N/A	31	1	1	1	1	1	1	0	1	0	1	1	1	0	0	1	0	1	1	1	1	0	1	1	0	1	1	1	1	1	0	1	0	1	1	0	0	0	1	1	1	1	0	0	0
78308_071316B_03985	_02938	hypothetical_protein	-5.1997	0.0005016	16	1	0	1	0	0	1	0	1	0	1	0	0	0	0	0	0	1	0	1	0	0	1	1	0	0	0	0	0	0	0	1	0	1	1	0	0	0	0	1	0	1	0	0	0
19434_00_90_10_00837	_02962	Glucosamine_kinase_GspK	#N/A	#N/A	26	1	1	1	1	1	1	0	1	1	1	0	0	0	1	0	0	1	0	1	0	1	1	1	1	0	1	0	0	0	0	1	0	1	1	0	0	0	0	1	1	1	0	0	0
19433_00_90_10_00836	_02963	Sodium/glucose_cotransporter	#N/A	#N/A	26	1	1	1	1	1	1	0	1	1	1	0	0	0	1	0	0	1	0	1	0	1	1	1	1	0	1	0	0	0	0	1	0	1	1	0	0	0	0	1	1	1	0	0	0
167403_O_00_16_10_01079	_02964	HTH-type_transcriptional_regulator_MurR	#N/A	#N/A	33	1	1	1	1	1	1	0	1	1	1	0	0	0	1	1	0	1	1	1	1	1	1	1	1	1	1	1	0	0	0	1	0	1	1	0	0	0	0	1	1	1	0	0	1
1709_00_18_3_1_01718	_03005	Glycine_cleavage_system_transcriptional_activator	#N/A	#N/A	42	1	1	1	1	1	1	1	1	1	0	0	0	1	1	1	1	1	1	1	1	1	1	1	1	1	1	0	1	1	1	1	0	1	1	1	1	1	1	1	0	1	1	1	0
1710_00_18_3_1_01719	_03006	hypothetical_protein	#N/A	#N/A	43	1	1	1	1	1	1	1	1	1	1	0	0	1	1	1	1	1	1	1	1	1	1	1	1	1	1	0	1	1	0	1	1	1	1	1	1	1	1	1	0	1	1	1	0
648_00_18_3_1_00648	_03007	Glycine_cleavage_system_transcriptional_activator	#N/A	#N/A	31	1	1	1	1	1	1	1	1	1	1	0	1	0	1	0	0	1	1	1	0	0	1	1	0	0	1	0	0	0	1	1	0	1	1	0	0	1	0	1	1	1	0	0	0
7735_00_69_1_02583	_03009	HTH-type_transcriptional_activator_Btr	#N/A	#N/A	42	1	1	1	1	1	1	1	1	1	1	1	1	1	1	0	1	1	0	1	0	1	1	1	1	0	1	0	0	1	1	1	1	1	1	1	1	1	1	1	1	1	1	1	0
7736_00_69_1_02584	_03010	hypothetical_protein	#N/A	#N/A	37	1	1	1	1	1	1	1	1	1	1	1	1	1	1	0	1	1	0	0	0	1	0	1	1	0	1	0	0	1	1	0	1	1	1	1	1	1	0	1	1	1	1	1	0
76930_071316B_02604	_03011	hypothetical_protein	#N/A	#N/A	20	1	1	1	1	0	1	0	1	0	1	0	0	0	0	0	1	1	0	0	0	0	1	1	0	0	0	0	0	0	0	1	0	1	1	0	0	0	0	1	1	1	1	0	0
169404_O_00_16_10_03113	_03012	Type_IV_leader_peptidase_family_protein	#N/A	#N/A	42	1	1	1	1	1	1	1	1	1	1	1	1	1	1	0	1	1	0	1	0	1	1	1	1	0	1	0	0	1	1	1	1	1	1	1	1	1	1	1	1	1	0	1	1
169403_O_00_16_10_03112	_03013	hypothetical_protein	#N/A	#N/A	43	1	1	1	1	1	1	1	1	1	1	1	1	1	1	0	1	1	0	1	0	1	1	1	1	0	1	0	0	1	1	1	1	1	1	1	1	1	1	1	1	1	1	1	1
169402_O_00_16_10_03111	_03014	SAF_domain_protein	#N/A	#N/A	43	1	1	1	1	1	1	1	1	1	1	1	1	1	1	0	1	1	0	1	0	1	1	1	1	0	1	0	0	1	1	1	1	1	1	1	1	1	1	1	1	1	1	1	1
169401_O_00_16_10_03110	_03015	Type_II_secretion_system_protein_D_precursor	#N/A	#N/A	43	1	1	1	1	1	1	1	1	1	1	1	1	1	1	0	1	1	0	1	0	1	1	1	1	0	1	0	0	1	1	1	1	1	1	1	1	1	1	1	1	1	1	1	1
169400_O_00_16_10_03109	_03016	hypothetical_protein	#N/A	#N/A	42	1	1	1	1	1	1	1	1	1	1	1	1	1	1	0	0	1	0	1	0	1	1	1	1	0	1	0	0	1	1	1	1	1	1	1	1	1	1	1	1	1	1	1	1
169396_O_00_16_10_03105	_03017	Septum_site-determining_protein_MinD	#N/A	#N/A	42	1	1	1	1	1	1	1	1	1	1	1	1	1	1	0	1	1	0	1	0	1	1	1	1	0	1	0	0	1	1	1	1	1	1	1	0	1	1	1	1	1	1	1	1
169395_O_00_16_10_03104	_03018	Putative_conjugal_transfer_protein/MT3759	#N/A	#N/A	43	1	1	1	1	1	1	1	1	1	1	1	1	1	1	0	1	1	0	1	0	1	1	1	1	0	1	0	0	1	1	1	1	1	1	1	1	1	1	1	1	1	1	1	1
169394_O_00_16_10_03103	_03019	Bacterial_type_II_secretion_system_protein_F_domain_protein	#N/A	#N/A	43	1	1	1	1	1	1	1	1	1	1	1	1	1	1	0	1	1	0	1	0	1	1	1	1	0	1	0	0	1	1	1	1	1	1	1	1	1	1	1	1	1	1	1	1
169393_O_00_16_10_03102	_03020	Bacterial_type_II_secretion_system_protein_F_domain_protein	#N/A	#N/A	43	1	1	1	1	1	1	1	1	1	1	1	1	1	1	0	1	1	0	1	0	1	1	1	1	0	1	0	0	1	1	1	1	1	1	1	1	1	1	1	1	1	1	1	1
169392_O_00_16_10_03101	_03021	photosystem_I_assembly_protein_Ycf3	#N/A	#N/A	43	1	1	1	1	1	1	1	1	1	1	1	1	1	1	0	1	1	0	1	0	1	1	1	1	0	1	0	0	1	1	1	1	1	1	1	1	1	1	1	1	1	1	1	1
1881_00_18_3_1_01890	_03025	Melibiose_operon_regulatory_protein	#N/A	#N/A	25	1	1	1	1	0	1	1	1	0	1	0	0	0	0	0	0	1	1	1	0	0	1	1	0	0	0	1	1	0	1	1	0	1	1	0	0	0	1	1	0	1	0	0	0
1882_00_18_3_1_01891	_03026	Alpha-galactosidase	#N/A	#N/A	25	1	1	1	1	0	1	1	1	0	1	0	0	0	0	0	0	1	1	1	0	0	1	1	0	0	0	1	1	0	1	1	0	1	1	0	0	0	1	1	0	1	0	0	0
1883_00_18_3_1_01892	_03027	Melibiose_carrier_protein	#N/A	#N/A	25	1	1	1	1	0	1	1	1	0	1	0	0	0	0	0	0	1	1	1	0	0	1	1	0	0	0	1	1	0	1	1	0	1	1	0	0	0	1	1	0	1	0	0	0
1884_00_18_3_1_01893	_03028	hypothetical_protein	#N/A	#N/A	22	1	1	1	1	0	1	0	1	0	1	0	0	0	0	0	0	1	1	1	0	0	1	1	0	0	0	1	1	0	0	1	0	1	1	0	0	0	1	1	0	1	0	0	0
2129_00_18_3_1_02140	_03030	hypothetical_protein	#N/A	#N/A	28	1	1	1	1	0	1	0	1	0	1	1	0	0	0	1	1	1	1	1	1	0	1	1	0	1	1	1	1	1	0	1	0	1	1	0	0	0	0	1	0	1	0	0	0
2128_00_18_3_1_02139	_03031	metal-dependent_hydrolase	#N/A	#N/A	42	1	1	1	1	1	1	1	1	1	1	1	0	1	1	1	1	1	1	1	1	0	1	1	0	1	1	1	1	1	1	1	0	1	1	0	1	1	1	1	0	1	1	1	0
2127_00_18_3_1_02138	_03032	HTH-type_transcriptional_regulator_RutR	#N/A	#N/A	41	1	1	1	1	1	1	1	1	1	1	1	0	1	1	1	1	1	1	1	1	0	1	1	0	1	1	1	1	1	1	1	0	1	1	0	1	1	0	1	0	1	1	1	0
166991_O_00_16_10_00661	_03033	Inner_membrane_transporter_YgjI	#N/A	#N/A	36	1	1	1	1	1	1	1	1	1	1	0	0	0	1	0	0	1	1	1	0	0	1	1	0	0	1	1	1	0	1	1	1	1	1	1	0	1	1	1	1	1	0	0	1
166990_O_00_16_10_00660	_03034	Evolved_beta-galactosidase_subunit_beta	#N/A	#N/A	38	1	1	1	1	1	1	1	1	1	1	1	0	0	1	0	0	1	1	1	0	0	1	1	0	0	1	1	1	1	1	1	1	1	1	1	0	1	1	1	1	1	0	0	1
166989_O_00_16_10_00659	_03035	Evolved_beta-galactosidase_subunit_alpha	#N/A	#N/A	38	1	1	1	1	1	1	1	1	1	1	1	0	0	1	0	0	1	1	1	0	0	1	1	0	0	1	1	1	1	1	1	1	1	1	1	0	1	1	1	1	1	0	0	1
166985_O_00_16_10_00655	_03039	Galactokinase	#N/A	#N/A	45	1	1	1	1	1	1	1	1	1	1	1	0	1	1	0	1	1	1	1	0	1	1	1	1	1	1	1	1	1	1	1	1	1	1	1	1	1	1	1	1	1	0	1	1
166983_O_00_16_10_00653	_03041	HTH-type_transcriptional_regulator_GalR	#N/A	#N/A	45	1	1	1	1	1	1	1	1	1	1	1	0	1	1	0	1	1	1	1	0	1	1	1	1	0	1	1	1	1	1	1	1	1	1	1	1	1	1	1	1	1	0	1	1
1749_00_18_3_1_01758	_03042	tRNA-binding_protein_YgjH	#N/A	#N/A	37	1	1	1	1	1	1	1	1	1	1	1	0	0	1	0	0	1	1	1	0	1	1	1	1	0	1	1	0	1	1	1	1	1	1	1	0	1	0	1	1	1	0	0	0
1750_00_18_3_1_01759	_03043	hypothetical_protein	#N/A	#N/A	15	1	0	1	0	1	0	0	0	0	1	1	1	0	0	1	0	0	1	0	1	0	0	0	0	1	0	1	0	1	0	1	0	0	1	0	0	0	0	0	0	0	0	0	0
167603_O_00_16_10_01279	_03045	PTS_system_fructose-specific_EIIABC_component	#N/A	#N/A	43	1	1	1	1	1	1	1	1	1	1	1	0	1	1	0	1	1	1	1	1	0	1	1	0	0	1	1	1	1	1	1	1	1	1	1	1	1	1	1	0	1	0	1	1
167602_O_00_16_10_01278	_03046	HTH-type_transcriptional_activator_RhaR	#N/A	#N/A	43	1	1	1	1	1	1	1	1	1	1	1	0	1	1	0	1	1	1	1	1	0	1	1	0	0	1	1	1	1	1	1	1	1	1	1	1	1	1	1	0	1	0	1	1
167601_O_00_16_10_01277	_03047	bifunctional_PTS_system_fructose-specific_transporter_subunit_IIA/HPr_protein	#N/A	#N/A	43	1	1	1	1	1	1	1	1	1	1	1	0	1	1	0	1	1	1	1	1	0	1	1	0	0	1	1	1	1	1	1	1	1	1	1	1	1	1	1	0	1	0	1	1
3272_00_18_3_1_03289	_03048	PTS_system_mannose-specific_EIIBCA_component	#N/A	#N/A	42	1	1	1	1	1	1	1	1	1	1	1	0	1	1	0	1	1	1	1	1	0	1	1	0	0	1	1	1	1	1	1	1	1	1	1	1	1	1	1	0	1	0	1	0
167696_O_00_16_10_01375	_03062	hypothetical_protein	#N/A	#N/A	32	1	1	1	1	1	1	0	1	0	1	1	1	0	0	1	0	1	1	1	1	0	1	1	0	1	1	1	1	1	0	1	0	1	1	0	0	0	1	1	1	1	0	0	1
3696_00_18_3_1_03721	_03076	Polyphosphate_kinase_2_(PPK2)	#N/A	#N/A	29	1	1	1	1	1	1	0	1	0	1	1	1	0	0	1	1	1	1	1	1	0	1	1	0	1	0	1	0	1	0	1	0	1	1	0	0	0	0	1	0	1	1	0	0
31333_01_65_5_1_02296	_03079	HTH-type_transcriptional_repressor_ComR	-4.79101	0.0007163	17	1	0	1	0	0	1	0	1	0	1	0	0	0	0	0	0	1	0	1	0	0	1	1	0	0	1	0	0	0	0	1	0	1	1	0	0	0	0	1	0	1	0	0	0
10399_00_78_3_00478	_03080	Efflux_pump_periplasmic_linker_BepF	#N/A	#N/A	24	1	0	1	0	0	1	0	1	0	1	1	0	1	0	1	0	1	0	1	1	0	1	1	0	1	1	0	0	0	0	1	0	1	1	0	1	0	0	1	0	1	0	1	0
10398_00_78_3_00477	_03081	Efflux_pump_membrane_transporter_BepE	#N/A	#N/A	24	1	0	1	0	0	1	0	1	0	1	1	0	1	0	1	0	1	0	1	1	0	1	1	0	1	1	0	0	0	0	1	0	1	1	0	1	0	0	1	0	1	0	1	0
3730_00_18_3_1_03755	_03101	putative_diguanylate_cyclase_YeaP	#N/A	#N/A	40	1	1	1	1	0	1	1	1	1	1	1	0	1	1	0	0	1	1	1	0	0	1	1	0	0	1	1	1	1	1	1	1	1	1	1	1	1	1	1	1	1	1	1	0
77027_071316B_02701	_03109	hypothetical_protein	-4.8466	0.002191	10	1	0	1	0	0	1	0	1	0	1	0	0	0	0	0	0	1	0	0	0	0	0	1	0	0	0	0	0	0	0	0	0	1	0	0	0	0	0	0	0	1	0	0	0
167752_O_00_16_10_01431	_03111	Glycine_cleavage_system_transcriptional_activator	#N/A	#N/A	33	1	1	1	1	1	1	0	1	0	1	1	1	0	0	1	0	1	1	1	1	0	1	1	0	1	1	1	1	1	0	1	0	1	1	0	0	0	1	1	1	1	1	0	1
31371_01_65_5_1_02335	_03112	Ion_channel	#N/A	#N/A	22	1	1	1	1	0	1	0	1	0	1	0	1	0	0	0	0	1	0	1	0	0	1	1	0	0	1	0	0	0	0	1	0	1	1	0	0	0	0	1	1	1	1	0	0
31372_01_65_5_1_02336	_03113	hypothetical_protein	#N/A	#N/A	21	1	1	1	1	1	1	0	1	0	1	0	0	0	0	0	0	1	0	1	0	0	1	1	0	0	1	0	0	0	0	1	0	1	1	0	0	0	0	1	1	1	0	0	0
169480_O_00_16_10_03192	_03115	Chemotaxis_protein_CheV	#N/A	#N/A	32	1	1	1	1	0	1	0	1	0	1	1	1	0	0	1	1	1	1	1	1	0	1	1	0	1	1	1	0	1	0	1	0	1	1	0	0	0	0	1	1	1	1	0	1
7010_00_69_1_01838	_03116	1-acyl-sn-glycerol-3-phosphate_acyltransferase	#N/A	#N/A	35	1	1	1	1	0	1	1	1	1	1	0	1	1	1	0	0	1	0	1	0	1	1	1	1	0	1	0	0	0	1	1	1	1	1	1	1	1	0	1	0	1	0	1	0
2185_00_18_3_1_02197	_03117	Subtilisin_DY	#N/A	#N/A	30	1	1	1	1	0	1	0	1	0	1	1	1	0	0	1	0	1	1	1	1	0	1	1	0	1	1	1	1	1	0	1	0	1	1	0	0	0	1	1	1	1	0	0	0
2186_00_18_3_1_02198	_03118	hypothetical_protein	#N/A	#N/A	30	1	1	1	1	0	1	0	1	0	1	1	1	0	0	1	0	1	1	1	1	0	1	1	0	1	1	1	1	1	0	1	0	1	1	0	0	0	1	1	1	1	0	0	0
83192_08_01_16_A_03601	_03119	hypothetical_protein	#N/A	#N/A	5	1	0	0	0	0	1	0	1	0	0	0	0	0	0	0	0	0	0	0	0	0	0	0	0	0	0	0	0	0	0	1	0	0	0	0	0	0	0	0	0	0	0	0	0
77038_071316B_02712	_03120	Glycine_betaine_transporter_BetL	-3.61492	0.00345	17	1	0	1	0	0	1	0	1	0	1	0	1	0	0	0	0	1	0	1	0	0	1	1	0	0	0	0	0	0	0	1	0	1	1	0	0	0	0	1	0	1	0	0	0
12019_00_78_3_02110	_03121	Low_conductance_mechanosensitive_channel_YnaI	#N/A	#N/A	26	1	1	1	1	0	1	0	1	0	1	1	0	0	0	0	0	1	0	1	0	0	1	1	0	0	1	1	1	0	0	1	0	1	1	0	0	0	1	1	0	1	1	0	0
7006_00_69_1_01834	_03123	hypothetical_protein	#N/A	#N/A	32	1	0	1	0	0	1	1	1	1	1	0	0	1	1	0	0	1	0	1	0	1	1	1	1	0	0	0	0	0	1	1	1	1	1	1	1	1	0	1	1	1	0	1	0
48209_07_01_16_B_01138	_03124	hypothetical_protein	#N/A	#N/A	4	1	0	0	0	0	0	0	0	0	0	0	0	0	0	0	0	0	0	0	0	0	0	0	0	0	0	0	0	0	0	1	0	0	0	0	1	0	0	0	0	0	0	0	0
77807_071316B_03484	_03130	hypothetical_protein	#N/A	#N/A	7	1	0	0	0	0	0	0	0	0	1	0	0	0	0	0	0	1	0	0	0	0	0	1	0	0	0	0	0	0	0	0	0	1	0	0	0	0	0	0	0	1	0	0	0
15952_00_84_1_01225	_03132	hypothetical_protein	#N/A	#N/A	7	1	1	0	1	0	1	0	1	0	0	0	0	0	0	0	0	0	0	0	0	0	0	1	0	0	0	0	0	0	0	0	0	0	0	0	0	0	0	0	0	0	0	0	0
15953_00_84_1_01226	_03133	hypothetical_protein	#N/A	#N/A	8	1	1	0	1	0	1	0	0	0	0	0	0	0	0	0	0	0	0	0	0	0	0	1	0	0	0	0	0	0	0	0	0	0	0	0	0	0	0	0	0	1	0	0	0
77812_071316B_03489	_03135	hypothetical_protein	#N/A	#N/A	4	1	0	0	0	0	0	0	0	0	0	0	0	0	0	0	0	0	0	0	0	0	0	1	0	0	0	0	0	0	0	0	0	0	0	0	0	0	0	0	0	1	0	0	0
23520_00_90_10_04984	_03143	DNA_methylase	#N/A	#N/A	2	1	0	0	0	0	0	0	0	0	0	0	0	0	0	0	1	0	0	0	0	0	0	0	0	0	0	0	0	0	0	0	0	0	0	0	0	0	0	0	0	0	0	0	0
23521_00_90_10_04985	_03144	Type_III_restriction_enzyme,_res_subunit	#N/A	#N/A	2	1	0	0	0	0	0	0	0	0	0	0	0	0	0	0	1	0	0	0	0	0	0	0	0	0	0	0	0	0	0	0	0	0	0	0	0	0	0	0	0	0	0	0	0
169162_O_00_16_10_02870	_03166	hypothetical_protein	#N/A	#N/A	39	1	1	1	1	0	1	1	1	1	1	0	1	1	1	0	0	1	0	1	0	1	1	1	1	0	1	0	0	0	1	1	1	1	1	1	1	1	0	1	1	1	1	1	1
169051_O_00_16_10_02755	_03172	Inner_membrane_protein_YebE	#N/A	#N/A	24	1	1	1	1	0	1	0	1	0	1	0	1	0	0	0	1	1	0	1	0	0	1	1	0	0	1	0	0	0	0	1	0	1	1	0	0	0	0	1	1	1	0	0	1
4548_00_18_3_1_04584	_03187	PTS_system_glucose-specific_EIICBA_component	#N/A	#N/A	43	1	1	1	1	1	1	1	1	1	1	1	0	1	1	0	0	1	1	1	0	1	1	1	1	0	1	1	1	1	1	1	1	1	1	1	1	1	1	1	1	1	1	1	0
83260_08_01_16_A_03671	_03198	hypothetical_protein	#N/A	#N/A	13	1	0	1	0	0	1	0	1	0	1	0	0	0	0	0	0	1	0	1	0	0	1	0	0	0	0	0	0	0	0	1	0	1	1	0	0	0	0	1	0	0	0	0	0
168337_O_00_16_10_02034	_03200	Succinate_dehydrogenase_cytochrome_b556_subunit	#N/A	#N/A	43	1	1	1	1	1	1	1	1	1	1	1	1	0	1	1	1	1	1	1	1	0	1	1	0	1	1	1	1	1	1	1	0	1	1	0	0	1	1	1	1	1	1	0	1
2957_00_18_3_1_02970	_03245	Thiol:disulfide_interchange_protein_DsbE	#N/A	#N/A	43	1	1	1	1	1	1	1	1	1	1	1	0	1	1	1	1	1	1	1	1	1	1	1	1	1	1	1	0	1	1	1	1	1	1	1	1	1	0	1	0	1	0	1	0
2956_00_18_3_1_02969	_03246	Cytochrome_c-type_biogenesis_protein_CcmH_precursor	#N/A	#N/A	41	1	0	1	0	1	1	1	1	1	1	0	0	1	1	1	1	1	1	1	1	1	1	1	1	1	0	1	1	0	1	1	1	1	1	1	1	1	1	1	0	1	1	1	0
168145_O_00_16_10_01839	_03247	Inner_membrane_protein_YfeZ	#N/A	#N/A	40	1	1	1	1	1	1	1	1	0	1	1	1	0	0	1	1	1	1	1	1	0	1	1	0	1	1	1	1	1	1	1	0	1	1	0	1	0	1	1	1	1	1	0	1
168148_O_00_16_10_01842	_03250	Flagellin_D	#N/A	#N/A	32	1	1	1	1	1	1	1	1	1	1	0	1	0	0	0	0	1	1	1	0	1	1	1	1	0	1	0	0	0	0	1	0	1	1	0	0	1	1	1	1	1	0	0	1
77147_071316B_02823	_03256	hypothetical_protein	-3.90231	0.004888	15	1	0	1	0	0	1	0	1	0	1	0	0	0	0	0	0	1	0	1	0	0	1	1	0	0	0	0	0	0	0	1	0	1	1	0	0	0	0	1	0	1	0	0	0
168164_O_00_16_10_01858	_03266	Flagellar_hook-length_control_protein_FliK	#N/A	#N/A	22	1	1	1	1	0	1	0	1	0	1	0	1	0	0	0	0	1	0	1	0	0	1	1	0	0	1	0	0	0	0	1	0	1	1	0	0	0	0	1	0	1	0	0	1
31540_01_65_5_1_02506	_03278	hypothetical_protein	#N/A	#N/A	19	1	1	1	1	0	1	0	1	0	1	0	0	0	0	0	0	1	0	1	0	0	1	1	0	0	1	0	0	0	0	1	0	1	1	0	0	0	0	1	0	1	0	0	0
168724_O_00_16_10_02428	_03307	Glutathione_import_ATP-binding_protein_GsiA	#N/A	#N/A	42	1	1	1	1	1	1	1	1	1	1	0	1	1	1	0	0	1	0	1	0	1	1	1	1	0	1	0	1	0	1	1	1	1	1	1	1	1	1	1	1	1	1	1	1
32079_01_65_5_1_03050	_03308	Peptidase_M16_inactive_domain_protein	#N/A	#N/A	21	1	1	1	1	0	1	0	1	0	1	0	0	0	0	0	0	1	0	1	0	0	1	1	0	0	1	0	0	0	0	1	0	1	1	0	0	0	0	1	1	1	1	0	0
10303_00_78_3_00380	_03309	putative_diguanylate_cyclase_YcdT	#N/A	#N/A	18	1	0	1	0	0	1	0	1	0	1	1	0	0	0	0	0	1	0	1	0	0	1	1	0	0	0	0	0	1	0	1	0	1	1	0	0	0	0	1	0	1	0	0	0
168835_O_00_16_10_02539	_03310	Cyclic_di-GMP_phosphodiesterase_Gmr	#N/A	#N/A	32	1	1	1	1	1	1	0	1	0	1	1	0	0	0	1	1	1	1	1	1	0	1	1	0	1	1	1	0	1	0	1	0	1	1	0	0	0	0	1	1	1	1	0	1
167229_O_00_16_10_00900	_03311	Chemotaxis_protein_CheY	#N/A	#N/A	29	1	0	1	0	0	1	1	1	0	1	1	0	0	0	0	1	1	1	1	0	0	1	1	0	0	0	1	1	1	0	1	1	1	1	1	0	0	0	1	1	1	1	0	1
3880_00_18_3_1_03908	_03312	HTH-type_transcriptional_regulator_LeuO	#N/A	#N/A	29	1	1	1	1	1	1	1	1	0	0	0	0	0	0	1	0	1	1	1	1	0	1	1	0	1	1	1	0	0	1	1	0	1	1	0	0	0	1	1	1	1	0	0	0
3881_00_18_3_1_03909	_03313	Virulence_factors_putative_positive_transcription_regulator_BvgA	#N/A	#N/A	28	1	1	1	1	1	1	0	1	0	1	0	0	0	0	1	1	1	1	1	1	0	1	1	0	1	1	1	1	0	0	0	0	1	1	0	0	0	1	1	1	1	0	0	0
32083_01_65_5_1_03054	_03314	putative_amino-acid-binding_protein_YxeM_precursor	#N/A	#N/A	23	1	1	1	1	0	1	0	1	0	1	0	1	0	0	0	1	1	0	1	0	0	1	1	0	0	1	0	0	0	0	1	0	1	1	0	0	0	0	1	1	1	1	0	0
166434_O_00_16_10_00096	_03316	putative_ABC_transporter_solute-binding_protein_YclQ_precursor	#N/A	#N/A	30	1	1	1	1	1	1	0	1	0	1	1	0	0	0	1	0	1	1	1	1	0	1	1	0	1	1	1	0	1	0	1	0	1	1	0	0	0	0	1	1	1	0	0	1
169636_O_00_16_10_03352	_03321	hypothetical_protein	#N/A	#N/A	35	1	1	1	1	1	1	0	1	0	1	1	1	0	0	1	1	1	1	1	1	0	1	1	0	1	1	1	1	1	0	1	0	1	1	0	0	0	1	1	1	1	1	0	1
29096_01_65_5_1_00047	_03323	Ammonium_transporter_NrgA	#N/A	#N/A	19	1	1	1	1	0	1	0	1	0	1	0	0	0	0	0	0	1	0	1	0	0	1	1	0	0	1	0	0	0	0	1	0	1	1	0	0	0	0	1	0	1	0	0	0
4447_00_18_3_1_04482	_03325	Heme_transporter_BhuA_precursor	#N/A	#N/A	18	1	0	0	0	0	1	0	1	0	1	1	0	0	0	0	0	1	1	0	0	0	0	1	0	0	1	1	0	1	0	0	0	1	1	0	0	0	0	1	1	1	1	0	0
4446_00_18_3_1_04481	_03326	Sensor_protein_PfeS	#N/A	#N/A	18	1	0	0	0	0	1	0	1	0	1	1	0	0	0	0	0	1	1	0	0	0	0	1	0	0	1	1	0	1	0	0	0	1	1	0	0	0	0	1	1	1	1	0	0
4445_00_18_3_1_04480	_03327	Transcriptional_regulatory_protein_OmpR	#N/A	#N/A	19	1	0	0	0	0	1	0	1	0	1	1	0	0	0	0	0	1	1	0	0	0	0	1	0	0	1	1	0	1	0	0	0	1	1	0	0	0	0	1	1	1	1	0	0
4413_00_18_3_1_04448	_03328	VRR-NUC_domain_protein	#N/A	#N/A	43	1	1	1	1	1	1	1	1	1	1	1	0	1	1	1	0	1	1	1	1	0	1	1	0	1	1	1	1	1	1	1	1	1	1	1	1	1	1	1	1	1	0	1	0
4958_00_18_3_1_05012	_03331	Methyl-accepting_chemotaxis_protein_CtpH	#N/A	#N/A	31	1	1	1	1	0	1	0	1	0	1	1	0	0	0	1	0	1	1	1	1	0	1	1	0	1	1	1	1	1	0	1	0	1	1	0	0	0	1	1	1	1	1	0	0
76834_071316B_02505	_03334	Murein_DD-endopeptidase_MepM	#N/A	#N/A	18	1	0	1	0	0	1	0	1	0	1	0	1	0	0	0	0	1	0	1	0	0	1	1	0	0	0	1	0	0	0	1	0	1	1	0	0	0	0	1	0	1	0	0	0
101850_19105_01552	_03336	hypothetical_protein	#N/A	#N/A	6	1	1	0	1	0	0	0	0	0	0	0	0	0	0	0	0	0	0	0	0	0	0	0	0	1	0	0	0	0	0	1	0	0	0	0	0	0	0	1	0	0	0	0	0
3844_00_18_3_1_03872	_03337	Photosystem_I_P700_chlorophyll_a_apoprotein_A2	#N/A	#N/A	8	1	1	0	1	0	0	0	0	0	0	0	1	0	0	0	0	0	1	0	0	0	0	0	0	1	0	0	0	0	0	1	0	0	0	0	0	0	0	1	0	0	0	0	0
3845_00_18_3_1_03873	_03338	Nitrogen_fixation_protein_VnfA	#N/A	#N/A	24	1	1	1	1	0	1	0	1	0	1	0	1	0	0	1	0	1	1	1	1	0	1	1	0	1	0	1	0	0	0	1	0	1	1	0	0	0	0	1	0	1	0	0	0
3846_00_18_3_1_03874	_03339	Chaperone_protein_ClpB	#N/A	#N/A	29	1	1	1	1	1	1	0	1	0	1	1	1	0	0	1	0	1	1	1	1	0	1	1	0	1	1	1	0	0	0	1	0	1	1	0	0	0	0	1	1	1	0	0	0
3849_00_18_3_1_03877	_03342	hypothetical_protein	#N/A	#N/A	24	1	1	1	1	0	1	0	1	0	1	0	1	0	0	1	0	1	1	1	1	0	1	1	0	1	0	1	0	0	0	1	0	1	1	0	0	0	0	1	0	1	0	0	0
3850_00_18_3_1_03878	_03343	hypothetical_protein	#N/A	#N/A	24	1	1	1	1	0	1	0	1	0	1	0	1	0	0	1	0	1	1	1	1	0	1	1	0	1	0	1	0	0	0	1	0	1	1	0	0	0	0	1	0	1	0	0	0
3851_00_18_3_1_03879	_03344	hypothetical_protein	#N/A	#N/A	24	1	1	1	1	0	1	0	1	0	1	0	1	0	0	1	0	1	1	1	1	0	1	1	0	1	0	1	0	0	0	1	0	1	1	0	0	0	0	1	0	1	0	0	0
3852_00_18_3_1_03880	_03345	3-oxoacyl-(acyl_carrier_protein)_synthase	#N/A	#N/A	23	1	1	1	1	0	1	0	1	0	1	0	1	0	0	1	0	1	1	1	1	0	1	1	0	1	0	1	0	0	0	1	0	1	1	0	0	0	0	0	0	1	0	0	0
3853_00_18_3_1_03881	_03346	Serine/threonine-protein_kinase_PknK	#N/A	#N/A	24	1	1	1	1	0	1	0	1	0	1	0	1	0	0	1	0	1	1	1	1	0	1	1	0	1	0	1	0	0	0	1	0	1	1	0	0	0	0	1	0	1	0	0	0
3854_00_18_3_1_03882	_03347	hypothetical_protein	#N/A	#N/A	24	1	1	1	1	0	1	0	1	0	1	0	1	0	0	1	0	1	1	1	1	0	1	1	0	1	0	1	0	0	0	1	0	1	1	0	0	0	0	1	0	1	0	0	0
3855_00_18_3_1_03883	_03348	hypothetical_protein	#N/A	#N/A	29	1	1	1	1	1	1	0	1	0	1	1	1	0	0	1	0	1	1	1	1	0	1	1	0	1	1	1	0	0	0	1	0	1	1	0	0	0	0	1	1	1	0	0	0
3856_00_18_3_1_03884	_03349	hypothetical_protein	#N/A	#N/A	29	1	1	1	1	1	1	0	1	0	1	1	1	0	0	1	0	1	1	1	1	0	1	1	0	1	1	1	0	0	0	1	0	1	1	0	0	0	0	1	1	1	0	0	0
3857_00_18_3_1_03885	_03350	Gene_25-like_lysozyme	#N/A	#N/A	24	1	1	1	1	0	1	0	1	0	1	0	1	0	0	1	0	1	1	1	1	0	1	1	0	1	0	1	0	0	0	1	0	1	1	0	0	0	0	1	0	1	0	0	0
3858_00_18_3_1_03886	_03351	hypothetical_protein	#N/A	#N/A	29	1	1	1	1	1	1	0	1	0	1	1	1	0	0	1	0	1	1	1	1	0	1	1	0	1	1	1	0	0	0	1	0	1	1	0	0	0	0	1	1	1	0	0	0
3859_00_18_3_1_03887	_03352	hypothetical_protein	#N/A	#N/A	29	1	1	1	1	1	1	0	1	0	1	1	1	0	0	1	0	1	1	1	1	0	1	1	0	1	1	1	0	0	0	1	0	1	1	0	0	0	0	1	1	1	0	0	0
3860_00_18_3_1_03888	_03353	Leucine-responsive_regulatory_protein	#N/A	#N/A	23	1	1	1	1	0	1	0	1	0	1	0	1	0	0	1	0	1	1	1	1	0	1	1	0	1	0	1	0	0	0	1	0	1	1	0	0	0	0	0	0	1	0	0	0
3861_00_18_3_1_03889	_03354	Intracellular_multiplication_and_human_macrophage-killing	#N/A	#N/A	29	1	1	1	1	1	1	0	1	0	1	1	1	0	0	1	0	1	1	1	1	0	1	1	0	1	1	1	0	0	0	1	0	1	1	0	0	0	0	1	1	1	0	0	0
3862_00_18_3_1_03890	_03355	hypothetical_protein	#N/A	#N/A	24	1	1	1	1	0	1	0	1	0	1	0	1	0	0	1	0	1	1	1	1	0	1	1	0	1	0	1	0	0	0	1	0	1	1	0	0	0	0	1	0	1	0	0	0
3863_00_18_3_1_03891	_03356	hypothetical_protein	#N/A	#N/A	24	1	1	1	1	0	1	0	1	0	1	0	1	0	0	1	0	1	1	1	1	0	1	1	0	1	0	1	0	0	0	1	0	1	1	0	0	0	0	1	0	1	0	0	0
3864_00_18_3_1_03892	_03357	FHA_domain_protein	#N/A	#N/A	24	1	1	1	1	0	1	0	1	0	1	0	1	0	0	1	0	1	1	1	1	0	1	1	0	1	0	1	0	0	0	1	0	1	1	0	0	0	0	1	0	1	0	0	0
3865_00_18_3_1_03893	_03358	Type_VI_secretion_lipoprotein	#N/A	#N/A	24	1	1	1	1	0	1	0	1	0	1	0	1	0	0	1	0	1	1	1	1	0	1	1	0	1	0	1	0	0	0	1	0	1	1	0	0	0	0	1	0	1	0	0	0
3866_00_18_3_1_03894	_03359	hypothetical_protein	#N/A	#N/A	29	1	1	1	1	1	1	0	1	0	1	1	1	0	0	1	0	1	1	1	1	0	1	1	0	1	1	1	0	0	0	1	0	1	1	0	0	0	0	1	1	1	0	0	0
3867_00_18_3_1_03895	_03360	hypothetical_protein	#N/A	#N/A	29	1	1	1	1	1	1	0	1	0	1	1	1	0	0	1	0	1	1	1	1	0	1	1	0	1	1	1	0	0	0	1	0	1	1	0	0	0	0	1	1	1	0	0	0
167450_O_00_16_10_01126	_03361	Beta-galactosidase	#N/A	#N/A	32	1	1	1	1	0	1	1	1	0	1	0	0	1	0	0	1	1	1	0	0	0	0	1	0	0	1	1	1	0	1	1	1	1	1	1	1	0	1	1	0	1	0	1	1
167446_O_00_16_10_01122	_03362	Melibiose_carrier_protein	-2.99601	0.001473	18	1	0	1	0	0	1	0	1	0	1	0	0	0	0	0	1	1	1	0	0	0	0	1	0	0	0	1	1	0	0	0	1	1	1	1	0	0	0	0	0	1	0	0	1
76804_071316B_02475	_03363	HTH-type_transcriptional_regulator_GalR	-8.2139	0.0003117	13	1	0	1	0	0	1	0	1	0	1	0	0	0	0	0	0	1	0	0	0	0	0	1	0	0	0	0	0	0	0	1	0	1	1	0	0	0	0	1	0	1	0	0	0
1430_00_18_3_1_01434	_03365	Macrolide_export_protein_MacA	#N/A	#N/A	46	1	1	1	1	0	1	1	1	1	1	1	0	1	1	1	1	1	1	1	1	1	1	1	1	1	1	1	1	1	1	1	1	1	1	1	1	1	1	1	1	1	1	1	0
1431_00_18_3_1_01435	_03366	Solvent_efflux_pump_periplasmic_linker_SrpA_precursor	#N/A	#N/A	46	1	1	1	1	0	1	1	1	1	1	1	0	1	1	1	1	1	1	1	1	1	1	1	1	1	1	1	1	1	1	1	1	1	1	1	1	1	1	1	1	1	1	1	0
4805_00_18_3_1_04851	_03368	Acetoacetyl-CoA_reductase	#N/A	#N/A	44	1	1	1	1	1	1	1	1	1	1	1	1	1	1	1	0	1	1	1	1	1	1	1	1	1	1	1	0	1	1	1	1	1	1	1	1	0	1	1	1	1	0	1	0
4804_00_18_3_1_04850	_03369	Acetyl-CoA_acetyltransferase	#N/A	#N/A	46	1	1	1	1	1	1	1	1	1	1	1	1	1	1	1	1	1	1	1	1	1	1	1	1	1	1	1	1	1	1	1	1	1	1	1	1	0	1	1	1	1	0	1	0
4803_00_18_3_1_04849	_03370	Phasin_protein	#N/A	#N/A	44	1	1	1	1	1	1	1	1	1	1	1	1	1	1	1	0	1	1	1	1	1	1	1	1	1	1	1	0	1	1	1	1	1	1	1	1	0	1	1	1	1	0	1	0
4802_00_18_3_1_04848	_03371	Poly-beta-hydroxybutyrate_polymerase	#N/A	#N/A	45	1	1	1	1	1	1	1	1	1	1	1	1	1	1	1	0	1	1	1	1	1	1	1	1	1	1	1	1	1	1	1	1	1	1	1	1	0	1	1	1	1	0	1	0
169924_O_00_16_10_03653	_03372	Aspartate_racemase	#N/A	#N/A	45	1	1	1	1	1	1	0	1	1	1	1	1	1	1	1	1	1	1	1	1	1	1	1	1	1	1	1	1	1	0	1	0	1	1	1	1	1	1	1	1	1	1	1	1
166438_O_00_16_10_00100	_03375	Immune_inhibitor_A_precursor	#N/A	#N/A	37	1	1	1	1	0	1	1	1	1	1	0	1	1	1	0	0	1	0	1	0	1	1	1	1	0	1	0	0	0	1	1	1	1	1	1	1	1	0	1	0	1	0	1	1
166437_O_00_16_10_00099	_03376	hypothetical_protein	#N/A	#N/A	18	1	0	1	0	0	1	0	1	0	1	0	1	0	0	0	0	1	0	1	0	0	1	1	0	0	0	0	0	0	0	1	0	1	1	0	0	0	0	1	0	1	0	0	1
31422_01_65_5_1_02387	_03377	p-aminobenzoyl-glutamate_transport_protein	#N/A	#N/A	19	1	1	1	1	0	1	0	1	0	1	0	0	0	0	0	0	1	0	1	0	0	1	1	0	0	1	0	0	0	0	1	0	1	1	0	0	0	0	1	0	1	0	0	0
4974_00_18_3_1_05028	_03378	hypothetical_protein	#N/A	#N/A	40	1	0	1	0	0	1	1	1	1	1	1	0	0	1	1	0	1	1	1	1	1	1	1	1	1	1	1	1	1	1	1	0	1	1	0	1	1	1	1	1	1	1	1	0
166363_O_00_16_10_00025	_03380	Biofilm_growth-associated_repressor	#N/A	#N/A	33	1	1	1	1	1	1	0	1	0	1	1	0	0	0	1	1	1	1	1	1	0	1	1	0	1	1	1	1	1	0	1	0	1	1	0	0	0	1	1	1	1	0	0	1
166354_O_00_16_10_00016	_03387	hypothetical_protein	#N/A	#N/A	41	1	1	1	1	1	1	1	1	1	1	0	1	1	1	0	0	1	0	1	0	1	1	1	1	0	1	0	0	0	1	1	1	1	1	1	1	1	1	1	1	1	1	1	1
32149_01_65_5_1_03120	_03388	CTP_pyrophosphohydrolase	#N/A	#N/A	24	1	1	1	1	1	1	1	1	0	1	0	1	0	0	0	0	1	0	1	0	0	1	1	0	0	1	0	0	0	0	1	0	1	1	0	0	0	0	1	1	1	0	0	0
166479_O_00_16_10_00141	_03392	Anaerobic_glycerol-3-phosphate_dehydrogenase_subunit_C	#N/A	#N/A	19	1	0	1	0	0	1	0	1	0	1	0	0	0	0	0	1	1	0	1	0	0	1	1	0	0	0	0	0	0	0	1	0	1	1	0	0	0	0	1	0	1	0	0	1
166478_O_00_16_10_00140	_03393	Anaerobic_glycerol-3-phosphate_dehydrogenase_subunit_B	#N/A	#N/A	19	1	0	1	0	0	1	0	1	0	1	0	0	0	0	0	1	1	0	1	0	0	1	1	0	0	0	0	0	0	0	1	0	1	1	0	0	0	0	1	0	1	0	0	1
166477_O_00_16_10_00139	_03394	Anaerobic_glycerol-3-phosphate_dehydrogenase_subunit_A	#N/A	#N/A	19	1	0	1	0	0	1	0	1	0	1	0	0	0	0	0	1	1	0	1	0	0	1	1	0	0	0	0	0	0	0	1	0	1	1	0	0	0	0	1	0	1	0	0	1
166476_O_00_16_10_00138	_03395	Glycerol_uptake_facilitator_protein	#N/A	#N/A	44	1	0	1	0	1	1	1	1	1	1	1	1	1	1	1	0	1	1	1	1	1	1	1	1	1	0	1	0	1	1	1	1	1	1	1	1	1	0	1	1	1	1	1	1
166469_O_00_16_10_00131	_03402	hypothetical_protein	#N/A	#N/A	26	1	1	1	1	0	1	0	1	0	1	1	1	0	0	0	0	1	0	1	0	0	1	1	0	0	1	0	0	1	0	1	0	1	1	0	0	0	0	1	1	1	1	0	1
17115_00_84_1_02418	_03409	hypothetical_protein	#N/A	#N/A	19	1	1	1	1	0	1	0	1	0	1	0	0	0	0	0	0	1	0	1	0	0	1	1	0	0	1	0	0	0	0	1	0	1	1	0	0	0	0	1	0	1	0	0	0
1489_00_18_3_1_01493	_03412	Divalent-cation_tolerance_protein_CutA	#N/A	#N/A	30	1	1	1	1	1	1	0	1	0	1	1	0	0	0	1	0	1	1	1	1	0	1	1	0	1	1	1	1	1	0	1	0	1	1	0	0	0	1	1	1	1	0	0	0
101963_19105_01665	_03446	hypothetical_protein	#N/A	#N/A	10	1	0	1	0	0	0	0	0	0	0	0	0	0	0	0	1	1	0	1	0	0	1	0	0	0	0	0	0	0	0	1	0	1	1	0	0	0	0	0	1	0	0	0	0
1477_00_18_3_1_01481	_03449	hypothetical_protein	#N/A	#N/A	38	1	1	1	1	0	1	1	1	1	1	1	0	1	1	0	1	1	1	1	0	0	1	1	0	0	1	1	0	0	1	1	1	1	1	1	1	1	0	1	1	1	1	1	0
76718_071316B_02389	_03450	Bacterial_extracellular_solute-binding_proteins,_family_3	-4.1242	0.001295	16	1	0	1	0	0	1	0	1	0	1	0	0	0	0	0	1	1	0	1	0	0	1	1	0	0	0	0	0	0	0	0	0	1	1	0	0	0	0	1	0	1	0	0	0
76716_071316B_02387	_03452	Secreted_chorismate_mutase_precursor	-3.61492	0.00345	17	1	0	1	0	0	1	0	1	0	1	0	1	0	0	0	0	1	0	1	0	0	1	1	0	0	0	0	0	0	0	1	0	1	1	0	0	0	0	1	0	1	0	0	0
76715_071316B_02386	_03453	hypothetical_protein	-2.90158	0.0004465	12	1	0	1	0	0	1	0	1	0	1	0	0	0	0	0	0	0	0	1	0	0	1	1	0	0	0	0	0	0	0	0	0	0	1	0	0	0	0	1	0	1	0	0	0
76714_071316B_02385	_03454	hypothetical_protein	-4.82301	5.462e-05	13	1	0	1	0	0	1	0	1	0	1	0	0	0	0	0	0	0	0	1	0	0	1	1	0	0	0	0	0	0	0	0	0	0	1	0	0	0	0	1	0	1	0	0	0
76713_071316B_02384	_03455	Transcriptional_regulatory_protein_YycF	-4.82301	5.462e-05	13	1	0	1	0	0	1	0	1	0	1	0	0	0	0	0	0	0	0	1	0	0	1	1	0	0	0	0	0	0	0	0	0	0	1	0	0	0	0	1	0	1	0	0	0
76712_071316B_02383	_03456	Autoinducer_2_sensor_kinase/phosphatase_LuxQ	-4.82301	5.462e-05	13	1	0	1	0	0	1	0	1	0	1	0	0	0	0	0	0	0	0	1	0	0	1	1	0	0	0	0	0	0	0	0	0	0	1	0	0	0	0	1	0	1	0	0	0
76711_071316B_02382	_03457	Methyl-accepting_chemotaxis_protein_PctB	-4.82301	5.462e-05	13	1	0	1	0	0	1	0	1	0	1	0	0	0	0	0	0	0	0	1	0	0	1	1	0	0	0	0	0	0	0	0	0	0	1	0	0	0	0	1	0	1	0	0	0
76710_071316B_02381	_03458	DNA_transformation_protein_TfoX	-4.82301	5.462e-05	13	1	0	1	0	0	1	0	1	0	1	0	0	0	0	0	0	0	0	1	0	0	1	1	0	0	0	0	0	0	0	0	0	0	1	0	0	0	0	1	0	1	0	0	0
76709_071316B_02380	_03459	Homoserine_O-acetyltransferase	-5.1997	0.0005016	16	1	0	1	0	0	1	0	1	0	1	0	0	0	0	0	0	1	0	1	0	0	1	1	0	0	0	0	0	0	0	1	0	1	1	0	0	0	0	1	0	1	0	0	0
1488_00_18_3_1_01492	_03466	hypothetical_protein	#N/A	#N/A	46	1	1	1	1	1	1	1	1	1	1	1	1	1	1	1	0	1	1	1	1	1	1	1	0	1	1	1	1	1	1	1	1	1	1	1	1	1	1	1	1	1	1	1	0
79694_08_01_16_A_00078	_03472	Tyrosine_recombinase_XerC	-3.74968	0.003832	9	1	0	1	0	0	1	0	1	0	1	0	0	0	0	0	0	0	0	0	0	0	0	0	0	0	0	0	0	0	0	1	0	0	1	0	0	0	0	1	0	0	0	0	0
79693_08_01_16_A_00077	_03473	hypothetical_protein	-2.24525	0.001825	10	1	0	1	0	0	1	0	1	0	1	0	0	0	0	0	0	0	0	1	0	0	1	0	0	0	0	0	0	0	0	1	0	0	1	0	0	0	0	0	0	0	0	0	0
99628_09_121_3_04742	_03477	hypothetical_protein	#N/A	#N/A	5	1	0	0	0	0	0	0	0	0	0	0	0	0	0	0	0	0	0	1	0	0	1	0	0	0	0	0	0	0	0	1	0	0	0	0	0	0	0	0	0	0	0	0	0
99631_09_121_3_04745	_03480	hypothetical_protein	#N/A	#N/A	5	1	0	0	0	0	0	0	0	0	0	0	1	0	0	0	0	0	0	1	0	0	1	0	0	0	0	0	0	0	0	0	0	0	0	0	0	0	0	0	0	0	0	0	0
99632_09_121_3_04746	_03481	hypothetical_protein	#N/A	#N/A	6	1	0	0	0	0	0	0	0	0	0	0	1	0	0	0	0	0	0	1	0	0	1	0	0	0	0	0	0	0	0	1	0	0	0	0	0	0	0	0	0	0	0	0	0
84740_08_01_16_A_05193	_03483	hypothetical_protein	#N/A	#N/A	10	1	1	0	1	0	1	0	1	0	0	0	0	0	0	0	0	0	0	1	0	0	1	0	0	0	0	0	0	0	0	1	0	0	1	0	0	0	0	0	0	0	0	0	0
5294_00_69_1_00108	_03484	hypothetical_protein	#N/A	#N/A	9	1	1	0	1	0	0	0	0	0	0	0	0	0	0	0	0	0	0	1	0	0	1	0	0	0	0	0	0	0	1	1	0	0	0	1	0	0	0	0	0	0	0	0	0
79538_071316B_05256	_03490	hypothetical_protein	#N/A	#N/A	10	1	0	1	0	0	0	0	0	0	0	0	0	0	0	0	0	1	0	1	0	0	1	1	0	0	0	0	0	0	0	1	0	1	0	0	0	0	0	0	0	1	0	0	0
5283_00_69_1_00097	_03495	hypothetical_protein	#N/A	#N/A	12	1	1	1	1	0	0	0	0	0	0	0	0	0	0	0	0	0	0	1	0	0	1	1	1	0	0	0	0	0	1	1	0	0	0	1	0	0	0	0	0	1	0	0	0
5282_00_69_1_00096	_03496	hypothetical_protein	-2.68506	0.003554	15	1	1	1	1	0	0	0	0	0	0	0	0	0	0	0	0	0	0	1	0	0	1	1	1	0	0	0	1	0	1	1	0	0	0	1	0	1	0	0	0	1	0	0	0
104545_19105_04273	_03498	hypothetical_protein	#N/A	#N/A	4	1	0	0	0	0	0	0	0	0	0	0	0	0	0	0	0	0	0	1	0	0	1	0	0	0	0	0	0	0	0	1	0	0	0	0	0	0	0	0	0	0	0	0	0
76693_071316B_02364	_03502	hypothetical_protein	-3.61492	0.00345	17	1	0	1	0	0	1	0	1	0	1	0	1	0	0	0	0	1	0	1	0	0	1	1	0	0	0	0	0	0	0	1	0	1	1	0	0	0	0	1	0	1	0	0	0
27958_00_90_15_04378	_03503	Acetyltransferase_(GNAT)_family_protein	#N/A	#N/A	18	1	1	1	1	0	1	0	1	0	1	0	0	0	0	0	0	0	0	1	0	0	1	1	0	0	0	0	1	0	0	1	0	0	1	0	0	0	1	1	0	1	0	0	0
169121_O_00_16_10_02828	_03526	putative_diguanylate_cyclase_YcdT	#N/A	#N/A	39	1	1	1	1	1	1	1	1	1	1	0	0	1	1	0	0	1	0	1	0	1	1	1	1	0	1	0	0	0	1	1	1	1	1	1	1	1	0	1	1	1	1	1	1
166455_O_00_16_10_00117	_03530	YhhN-like_protein	#N/A	#N/A	28	1	1	1	1	1	1	0	1	0	1	1	0	0	0	1	0	1	1	1	1	0	1	1	0	1	1	1	0	1	0	1	0	1	1	0	0	0	0	1	0	1	0	0	1
312_00_18_3_1_00312	_03535	HTH-type_transcriptional_regulator_GmuR	#N/A	#N/A	29	1	1	1	1	0	1	1	0	1	1	0	0	0	1	0	0	1	1	1	0	0	1	1	0	0	0	1	1	0	1	1	0	1	1	0	0	1	1	1	1	1	0	0	0
314_00_18_3_1_00314	_03537	PTS_system_beta-glucoside-specific_EIIBCA_component	#N/A	#N/A	29	1	1	1	1	0	1	1	1	1	1	0	0	0	1	0	0	1	1	1	0	0	1	1	0	0	0	1	1	0	1	0	0	1	1	0	0	1	1	1	1	1	0	0	0
76655_071316B_02326	_03540	hypothetical_protein	-5.1997	0.0005016	16	1	0	1	0	0	1	0	1	0	1	0	0	0	0	0	0	1	0	1	0	0	1	1	0	0	0	0	0	0	0	1	0	1	1	0	0	0	0	1	0	1	0	0	0
1067_00_18_3_1_01068	_03548	D-serine_dehydratase	#N/A	#N/A	39	1	0	1	0	1	1	1	1	1	1	1	0	1	1	1	1	1	1	1	1	1	1	1	1	1	0	1	0	1	1	1	1	1	1	1	1	0	0	1	0	1	0	1	0
18755_00_90_10_00152	_03549	hypothetical_protein	#N/A	#N/A	23	1	1	1	1	0	1	0	1	1	1	0	0	0	1	0	0	1	0	1	0	0	1	1	0	0	1	0	1	0	0	1	0	1	1	0	0	0	0	1	0	1	0	0	0
33207_01_65_5_1_04188	_03555	Bacterial_extracellular_solute-binding_proteins,_family_3	#N/A	#N/A	21	1	1	1	1	0	1	0	1	0	1	0	1	0	0	0	1	1	0	1	0	0	1	1	0	0	1	0	0	0	0	1	0	1	1	0	0	0	0	1	0	1	0	0	0
9748_00_69_1_04610	_03556	Glutathione-dependent_formaldehyde-activating_enzyme	#N/A	#N/A	23	1	1	1	1	1	1	0	1	0	1	0	0	0	0	0	0	1	0	1	0	0	1	1	0	0	1	0	0	0	0	1	0	1	1	1	0	0	0	1	1	1	1	0	0
22140_00_90_10_03581	_03558	Putative_ribosomal_N-acetyltransferase_YdaF	#N/A	#N/A	38	1	1	1	1	1	1	1	1	1	1	0	1	1	1	0	1	1	0	1	0	1	1	1	1	0	1	0	1	0	1	1	0	1	1	0	1	1	1	1	1	1	0	1	0
166500_O_00_16_10_00165	_03561	hypothetical_protein	#N/A	#N/A	39	1	1	1	1	1	1	1	1	1	1	0	0	1	1	0	0	1	0	1	0	1	1	1	1	0	1	0	0	0	1	1	1	1	1	1	1	1	0	1	1	1	1	1	1
1813_00_18_3_1_01822	_03564	MltA-interacting_protein_MipA	#N/A	#N/A	37	1	1	1	1	1	1	1	1	1	1	1	0	1	1	0	1	1	1	1	0	0	1	1	0	0	1	1	0	1	1	1	0	1	1	0	1	0	0	1	1	1	1	1	0
33219_01_65_5_1_04200	_03569	hypothetical_protein	#N/A	#N/A	19	1	1	1	1	1	1	0	0	0	1	0	0	0	0	0	0	1	0	1	0	0	1	1	0	0	1	0	0	0	0	1	0	1	1	0	0	0	0	1	0	1	0	0	0
65883_07_146_1_00082	_03571	Endoribonuclease_L-PSP	#N/A	#N/A	22	1	1	1	1	0	1	1	1	0	1	0	0	0	0	0	0	1	0	1	0	0	1	1	0	0	0	0	0	0	1	1	0	1	1	0	0	0	0	1	0	1	0	0	0
65884_07_146_1_00083	_03572	Antibiotic_biosynthesis_monooxygenase	#N/A	#N/A	22	1	1	1	1	0	1	1	1	0	1	0	0	0	0	0	0	1	0	1	0	0	1	1	0	0	0	0	0	0	1	1	0	1	1	0	0	0	0	1	0	1	0	0	0
2816_00_18_3_1_02829	_03573	HTH-type_transcriptional_regulator_DmlR	#N/A	#N/A	26	1	1	1	1	0	1	1	1	0	1	1	0	0	0	0	0	1	1	1	0	0	1	1	0	0	0	0	1	1	1	1	0	1	1	0	0	0	0	1	0	1	0	0	0
9058_00_69_1_03910	_03577	Leucine-responsive_regulatory_protein	#N/A	#N/A	35	1	1	1	1	0	1	1	1	1	1	0	1	1	1	0	1	1	0	1	0	1	1	1	0	0	1	0	0	0	1	1	1	1	1	1	1	0	0	1	0	1	1	1	0
9057_00_69_1_03909	_03578	hypothetical_protein	#N/A	#N/A	34	1	1	1	1	0	1	1	1	1	1	0	0	1	1	0	1	1	0	1	0	1	1	1	0	0	1	0	0	0	1	1	1	1	1	1	1	0	0	1	0	1	1	1	0
59075_07_05_16_A_02615	_03580	Sialic_acid_TRAP_transporter_permease_protein_SiaT	#N/A	#N/A	12	1	0	1	0	1	0	0	0	0	1	0	0	0	0	0	0	1	0	0	0	0	0	0	0	0	0	1	0	0	1	1	0	1	0	0	0	0	0	0	0	0	0	0	0
59074_07_05_16_A_02614	_03581	Sialic_acid_TRAP_transporter_permease_protein_SiaT	#N/A	#N/A	13	1	0	1	0	1	0	0	0	0	1	0	0	0	0	0	0	1	0	0	0	0	0	0	0	0	0	1	0	0	1	1	0	1	0	0	0	0	1	0	0	0	0	0	0
46138_06_82_2_03048	_03582	Sialic_acid-binding_periplasmic_protein_SiaP_precursor	#N/A	#N/A	13	1	0	1	0	1	0	0	0	0	1	0	0	0	0	0	0	1	0	0	0	0	0	0	1	0	0	1	0	0	1	1	0	1	0	0	0	0	0	0	0	0	0	0	0
66133_07_146_1_00332	_03585	Leucine-responsive_regulatory_protein	#N/A	#N/A	12	1	0	1	0	0	0	0	0	0	1	0	0	0	0	0	1	1	0	0	0	0	0	0	0	0	0	1	0	0	1	1	0	1	0	0	0	0	0	0	0	0	0	0	0
25432_00_90_15_01814	_03586	Diaminopropionate_ammonia-lyase	#N/A	#N/A	15	1	0	1	0	0	0	0	0	0	1	0	1	0	0	0	1	1	0	0	0	0	0	0	0	0	0	1	1	0	1	1	0	1	0	0	0	0	1	0	0	0	0	0	0
4240_00_18_3_1_04270	_03587	Aerotaxis_receptor	#N/A	#N/A	44	1	1	1	1	0	1	1	1	1	1	1	1	1	1	1	1	1	1	1	1	1	1	1	1	1	1	1	0	1	1	1	1	1	1	1	1	1	0	1	1	1	0	1	0
78806_071316B_04507	_03589	hypothetical_protein	-5.1997	0.0005016	16	1	0	1	0	0	1	0	1	0	1	0	0	0	0	0	0	1	0	1	0	0	1	1	0	0	0	0	0	0	0	1	0	1	1	0	0	0	0	1	0	1	0	0	0
288_00_18_3_1_00288	_03591	camphor_resistance_protein_CrcB	#N/A	#N/A	38	1	0	1	0	1	1	1	1	1	1	0	0	1	1	1	0	1	1	1	1	1	1	1	1	1	0	1	0	0	1	1	1	1	1	1	1	1	0	1	0	1	1	1	0
3314_00_18_3_1_03331	_03593	GlcNAc-binding_protein_A_precursor	#N/A	#N/A	36	1	0	1	0	0	1	1	1	1	1	1	1	1	1	0	0	1	1	1	0	1	1	1	1	0	0	1	0	1	1	1	1	1	1	1	1	1	0	1	0	1	0	1	0
166348_O_00_16_10_00010	_03600	Nuclease_SbcCD_subunit_C	#N/A	#N/A	33	1	1	1	1	1	1	0	1	0	1	1	1	0	0	1	0	1	1	1	1	0	1	1	0	1	1	1	1	1	0	1	0	1	1	0	0	0	1	1	1	1	0	0	1
1321_00_18_3_1_01325	_03609	Nitrite_reductase_[NAD(P)H]	#N/A	#N/A	27	1	1	1	1	0	1	0	1	0	1	1	0	0	0	1	0	1	1	1	1	0	1	1	0	1	1	1	0	1	0	1	0	1	1	0	0	0	0	1	1	1	0	0	0
1320_00_18_3_1_01324	_03610	Bicarbonate_transport_ATP-binding_protein_CmpC	#N/A	#N/A	27	1	1	1	1	0	1	0	1	0	1	1	0	0	0	1	0	1	1	1	1	0	1	1	0	1	1	1	0	1	0	1	0	1	1	0	0	0	0	1	1	1	0	0	0
1319_00_18_3_1_01323	_03611	Bicarbonate_transport_system_permease_protein_CmpB	#N/A	#N/A	27	1	1	1	1	0	1	0	1	0	1	1	0	0	0	1	0	1	1	1	1	0	1	1	0	1	1	1	0	1	0	1	0	1	1	0	0	0	0	1	1	1	0	0	0
1318_00_18_3_1_01322	_03612	Bicarbonate_transport_ATP-binding_protein_CmpC	#N/A	#N/A	27	1	1	1	1	0	1	0	1	0	1	1	0	0	0	1	0	1	1	1	1	0	1	1	0	1	1	1	0	1	0	1	0	1	1	0	0	0	0	1	1	1	0	0	0
1317_00_18_3_1_01321	_03613	putative_transcriptional_regulatory_protein_pdtaR	#N/A	#N/A	27	1	1	1	1	0	1	0	1	0	1	1	0	0	0	1	0	1	1	1	1	0	1	1	0	1	1	1	0	1	0	1	0	1	1	0	0	0	0	1	1	1	0	0	0
1315_00_18_3_1_01319	_03614	hypothetical_protein	#N/A	#N/A	45	1	1	1	1	0	1	1	1	1	1	1	0	1	1	1	0	1	1	1	1	1	1	1	1	1	1	1	1	1	1	1	1	1	1	1	1	1	1	1	1	1	1	1	0
1314_00_18_3_1_01318	_03615	Siroheme_synthase	#N/A	#N/A	26	1	1	1	1	0	1	0	1	0	1	1	0	0	0	1	0	1	1	1	1	0	1	1	0	1	1	1	0	1	0	1	0	1	1	0	0	0	0	1	0	1	0	0	0
5960_00_69_1_00782	_03617	hypothetical_protein	#N/A	#N/A	33	1	1	1	1	0	1	1	1	1	1	0	0	1	1	0	0	1	0	1	0	1	1	1	1	0	1	0	0	0	1	1	1	1	1	1	1	0	0	1	0	1	0	1	0
5959_00_69_1_00781	_03618	hypothetical_protein	#N/A	#N/A	33	1	1	1	1	0	1	1	1	1	1	0	0	1	1	0	0	1	0	1	0	1	1	1	1	0	1	0	0	0	1	1	1	1	1	1	1	0	0	1	0	1	0	1	0
78836_071316B_04539	_03621	hypothetical_protein	-8.2139	0.0003117	13	1	0	1	0	0	1	0	1	0	1	0	0	0	0	0	0	1	0	0	0	0	0	1	0	0	0	0	0	0	0	1	0	1	1	0	0	0	0	1	0	1	0	0	0
78837_071316B_04540	_03622	hypothetical_protein	-8.2139	0.0003117	13	1	0	1	0	0	1	0	1	0	1	0	0	0	0	0	0	1	0	0	0	0	0	1	0	0	0	0	0	0	0	1	0	1	1	0	0	0	0	1	0	1	0	0	0
169567_O_00_16_10_03283	_03624	hypothetical_protein	#N/A	#N/A	26	1	1	1	1	1	1	0	1	0	1	0	0	0	0	1	0	1	1	1	1	0	1	1	0	1	1	0	0	0	0	1	0	1	1	0	0	0	0	1	0	1	0	0	1
15710_00_84_1_00978	_03627	Methyl-accepting_chemotaxis_protein_PctB	#N/A	#N/A	25	1	1	1	1	0	1	0	1	0	1	0	1	0	0	0	1	1	0	1	0	0	1	1	0	0	1	1	0	0	0	1	0	1	1	0	0	0	0	1	1	1	1	0	0
1290_00_18_3_1_01294	_03628	Pyruvate_dehydrogenase_E1_component_subunit_alpha	#N/A	#N/A	32	1	1	1	1	1	1	0	1	0	1	1	1	0	0	1	0	1	1	1	1	0	1	1	0	1	1	1	1	1	0	1	0	1	1	0	0	0	1	1	1	1	1	0	0
1289_00_18_3_1_01293	_03629	Pyruvate_dehydrogenase_E1_component_subunit_beta	#N/A	#N/A	32	1	1	1	1	1	1	0	1	0	1	1	1	0	0	1	0	1	1	1	1	0	1	1	0	1	1	1	1	1	0	1	0	1	1	0	0	0	1	1	1	1	1	0	0
1288_00_18_3_1_01292	_03630	Dihydrolipoyllysine-residue_acetyltransferase_component_of_pyruvate_dehydrogenase_complex	#N/A	#N/A	32	1	1	1	1	1	1	0	1	0	1	1	1	0	0	1	0	1	1	1	1	0	1	1	0	1	1	1	1	1	0	1	0	1	1	0	0	0	1	1	1	1	1	0	0
1287_00_18_3_1_01291	_03632	Electron_transfer_flavoprotein_subunit_alpha	#N/A	#N/A	33	1	1	1	1	1	1	0	1	0	1	1	1	0	0	1	1	1	1	1	1	0	1	1	0	1	1	1	1	1	0	1	0	1	1	0	0	0	1	1	1	1	1	0	0
1286_00_18_3_1_01290	_03633	Electron_transfer_flavoprotein_subunit_beta	#N/A	#N/A	33	1	1	1	1	1	1	0	1	0	1	1	1	0	0	1	1	1	1	1	1	0	1	1	0	1	1	1	1	1	0	1	0	1	1	0	0	0	1	1	1	1	1	0	0
1285_00_18_3_1_01289	_03634	Electron_transfer_flavoprotein-ubiquinone_oxidoreductase	#N/A	#N/A	33	1	1	1	1	1	1	0	1	0	1	1	1	0	0	1	1	1	1	1	1	0	1	1	0	1	1	1	1	1	0	1	0	1	1	0	0	0	1	1	1	1	1	0	0
3291_00_18_3_1_03308	_03635	Azurin	#N/A	#N/A	28	1	1	1	1	1	1	0	1	0	1	1	0	0	0	1	0	1	1	1	1	0	1	1	0	1	1	1	0	1	0	1	0	1	1	0	0	1	0	1	0	1	0	0	0
1246_00_18_3_1_01250	_03636	3-oxoacyl-[acyl-carrier-protein]_reductase_FabG	#N/A	#N/A	33	1	1	1	1	1	1	0	1	0	1	1	1	0	0	1	1	1	1	1	1	0	1	1	0	1	1	1	1	1	0	1	0	1	1	0	0	0	1	1	1	1	1	0	0
1244_00_18_3_1_01248	_03638	putative_enoyl-CoA_hydratase_echA8	#N/A	#N/A	32	1	1	1	1	1	1	0	1	0	1	1	1	0	0	1	1	1	1	1	1	0	1	1	0	1	1	1	1	1	0	1	0	1	1	0	0	0	1	1	1	1	0	0	0
1243_00_18_3_1_01247	_03639	2,3-dehydroadipyl-CoA_hydratase	#N/A	#N/A	32	1	1	1	1	1	1	0	1	0	1	1	1	0	0	1	1	1	1	1	1	0	1	1	0	1	1	1	1	1	0	1	0	1	1	0	0	0	1	1	1	1	0	0	0
1242_00_18_3_1_01246	_03640	Acyl-CoA_dehydrogenase	#N/A	#N/A	33	1	1	1	1	1	1	0	1	0	1	1	1	0	0	1	1	1	1	1	1	0	1	1	0	1	1	1	1	1	0	1	0	1	1	0	0	0	1	1	1	1	1	0	0
1241_00_18_3_1_01245	_03641	Methylmalonate-semialdehyde_dehydrogenase_[acylating]	#N/A	#N/A	32	1	1	1	1	1	1	0	1	0	1	1	1	0	0	1	1	1	1	1	1	0	1	1	0	1	1	1	1	1	0	1	0	1	1	0	0	0	1	1	1	1	0	0	0
1240_00_18_3_1_01244	_03642	Acetyl-CoA_acetyltransferase	#N/A	#N/A	33	1	1	1	1	1	1	0	1	0	1	1	1	0	0	1	1	1	1	1	1	0	1	1	0	1	1	1	1	1	0	1	0	1	1	0	0	0	1	1	1	1	1	0	0
1239_00_18_3_1_01243	_03643	Mercuric_resistance_operon_regulatory_protein	#N/A	#N/A	32	1	1	1	1	1	1	0	1	0	1	1	1	0	0	1	1	1	1	1	1	0	1	1	0	1	1	1	1	1	0	1	0	1	1	0	0	0	1	1	1	1	0	0	0
1238_00_18_3_1_01242	_03644	Acyl-CoA_dehydrogenase	#N/A	#N/A	33	1	1	1	1	1	1	0	1	0	1	1	1	0	0	1	1	1	1	1	1	0	1	1	0	1	1	1	1	1	0	1	0	1	1	0	0	0	1	1	1	1	1	0	0
1237_00_18_3_1_01241	_03645	Methylmalonyl-CoA_carboxyltransferase_12S_subunit	#N/A	#N/A	33	1	1	1	1	1	1	0	1	0	1	1	1	0	0	1	1	1	1	1	1	0	1	1	0	1	1	1	1	1	0	1	0	1	1	0	0	0	1	1	1	1	1	0	0
1235_00_18_3_1_01239	_03647	Hydroxymethylglutaryl-CoA_lyase_YngG	#N/A	#N/A	33	1	1	1	1	1	1	0	1	0	1	1	1	0	0	1	1	1	1	1	1	0	1	1	0	1	1	1	1	1	0	1	0	1	1	0	0	0	1	1	1	1	1	0	0
2827_00_18_3_1_02840	_03648	putative_inner_membrane_transporter_YedA	#N/A	#N/A	39	1	0	1	0	1	1	1	1	1	1	1	0	1	1	1	1	1	1	1	1	1	1	1	1	1	0	0	0	1	1	1	1	1	1	1	1	1	0	1	0	1	0	1	0
2826_00_18_3_1_02839	_03649	Arabinose_operon_regulatory_protein	#N/A	#N/A	42	1	1	1	1	1	1	1	1	1	1	1	0	1	1	1	1	1	1	1	1	1	1	1	1	1	1	0	0	1	1	1	1	1	1	1	1	1	0	1	0	1	0	1	0
29520_01_65_5_1_00471	_03650	Virulence_regulon_transcriptional_activator_VirF	#N/A	#N/A	21	1	1	1	1	1	1	0	1	0	1	0	0	0	0	0	0	1	0	1	0	0	1	1	0	0	1	0	0	0	0	1	0	1	1	0	0	0	0	1	0	1	1	0	0
168986_O_00_16_10_02690	_03652	Putative_oxidoreductase_MhqP	#N/A	#N/A	24	1	0	1	0	1	1	0	1	0	1	0	0	0	0	1	0	1	1	1	1	0	1	1	0	1	0	1	0	0	0	1	0	1	1	0	0	0	0	1	0	1	0	0	1
119_00_18_3_1_00119	_03653	Quercetin_2,3-dioxygenase	#N/A	#N/A	21	1	0	1	0	0	1	0	1	0	1	0	0	0	0	1	1	1	1	1	1	0	1	1	0	1	0	0	0	0	0	1	0	1	1	0	0	0	0	1	0	1	0	0	0
908_00_18_3_1_00909	_03654	hypothetical_protein	#N/A	#N/A	27	1	1	1	1	1	1	0	1	0	1	1	0	0	0	1	0	1	1	1	1	0	1	1	0	1	1	1	0	1	0	1	0	1	1	0	0	0	0	1	0	1	0	0	0
711_00_18_3_1_00711	_03655	hypothetical_protein	#N/A	#N/A	33	1	0	1	0	0	1	1	1	1	1	1	1	1	1	0	0	1	1	1	0	0	1	1	0	0	1	1	0	1	1	1	1	1	1	1	1	1	0	1	0	1	0	1	0
8465_00_69_1_03317	_03656	Amino-acid_carrier_protein_AlsT	#N/A	#N/A	37	1	1	1	1	1	1	1	1	1	1	0	1	1	1	0	0	1	0	1	0	1	1	1	1	0	1	0	0	0	1	1	1	1	1	1	1	1	0	1	1	1	0	1	0
167499_O_00_16_10_01175	_03657	HTH-type_transcriptional_regulator_DmlR	#N/A	#N/A	37	1	0	1	0	0	1	1	1	1	1	0	0	1	1	0	0	1	0	1	0	1	1	1	1	0	0	0	1	0	1	1	1	1	1	1	1	1	1	1	1	1	1	1	1
167500_O_00_16_10_01176	_03658	NmrA-like_family_protein	#N/A	#N/A	36	1	0	1	0	0	1	1	1	1	1	0	0	1	1	0	0	1	0	1	0	1	1	1	1	0	0	0	1	0	1	1	1	1	1	1	1	1	1	1	0	1	1	1	1
3088_00_18_3_1_03105	_03659	hypothetical_protein	#N/A	#N/A	42	1	1	1	1	0	1	1	1	1	1	1	0	1	1	1	0	1	1	1	1	1	1	1	0	1	1	1	1	1	1	1	1	1	1	1	1	1	1	1	0	1	0	1	0
487_00_18_3_1_00487	_03661	hypothetical_protein	#N/A	#N/A	22	1	0	1	0	0	1	0	1	1	1	0	0	0	1	0	0	1	1	1	0	0	1	1	0	0	0	1	1	0	0	1	0	1	1	0	0	0	0	1	1	1	0	0	0
30734_01_65_5_1_01695	_03663	Bacterial_extracellular_solute-binding_proteins,_family_3	#N/A	#N/A	20	1	1	1	1	0	1	0	1	0	1	0	0	0	0	0	0	1	0	1	0	0	1	1	0	0	1	0	0	0	0	1	0	1	1	0	0	0	0	1	0	1	1	0	0
19750_00_90_10_01154	_03664	hypothetical_protein	-3.57968	0.001311	19	1	0	1	0	0	1	0	1	0	1	0	0	0	0	0	0	1	0	1	0	0	1	1	0	0	0	0	0	0	1	1	0	1	1	0	0	1	0	1	1	1	0	0	0
30577_01_65_5_1_01538	_03665	hypothetical_protein	-6.45685	0.0001889	13	1	0	1	0	0	1	0	1	0	0	0	0	0	0	0	0	1	0	0	0	0	0	1	0	0	1	0	0	0	0	0	0	1	1	0	0	0	0	1	0	1	0	0	0
30576_01_65_5_1_01537	_03666	hypothetical_protein	-6.45685	0.0001889	13	1	0	1	0	0	1	0	1	0	0	0	0	0	0	0	0	1	0	0	0	0	0	1	0	0	1	0	0	0	0	0	0	1	1	0	0	0	0	1	0	1	0	0	0
30575_01_65_5_1_01536	_03667	hypothetical_protein	-6.45685	0.0001889	13	1	0	1	0	0	1	0	1	0	0	0	0	0	0	0	0	1	0	0	0	0	0	1	0	0	1	0	0	0	0	0	0	1	1	0	0	0	0	1	0	1	0	0	0
19861_00_90_10_01265	_03668	GlcNAc-binding_protein_A_precursor	#N/A	#N/A	20	1	0	1	0	0	1	1	1	1	1	0	0	0	0	0	0	1	0	1	0	0	1	1	0	0	0	0	0	0	1	1	0	1	1	0	0	0	0	1	0	1	0	0	0
11701_00_78_3_01790	_03669	Cytochrome_c551_peroxidase_precursor	#N/A	#N/A	18	1	0	1	0	0	1	0	1	0	1	1	0	0	0	0	0	1	0	1	0	0	1	1	0	0	0	0	0	1	0	1	0	1	1	0	0	0	0	1	0	1	0	0	0
75549_071316B_01209	_03670	hypothetical_protein	-5.1997	0.0005016	16	1	0	1	0	0	1	0	1	0	1	0	0	0	0	0	0	1	0	1	0	0	1	1	0	0	0	0	0	0	0	1	0	1	1	0	0	0	0	1	0	1	0	0	0
892_00_18_3_1_00893	_03671	Tryptophan--tRNA_ligase_2	#N/A	#N/A	43	1	1	1	1	1	1	1	1	1	1	1	1	1	1	1	1	1	1	1	1	1	1	1	1	1	1	1	0	1	1	1	1	1	1	1	1	0	0	1	0	1	1	1	0
75551_071316B_01211	_03672	Formyltetrahydrofolate_deformylase	-3.61492	0.00345	17	1	0	1	0	0	1	0	1	0	1	0	1	0	0	0	0	1	0	1	0	0	1	1	0	0	0	0	0	0	0	1	0	1	1	0	0	0	0	1	0	1	0	0	0
32093_01_65_5_1_03064	_03676	Cyclic_di-GMP_phosphodiesterase_Gmr	#N/A	#N/A	20	1	1	1	1	0	1	0	1	0	1	0	0	0	0	0	0	1	0	1	0	0	1	1	0	0	1	0	0	0	0	1	0	1	1	0	0	0	0	1	1	1	0	0	0
4220_00_18_3_1_04250	_03677	Outer_membrane_protein_F_precursor	#N/A	#N/A	44	1	1	1	1	0	1	1	1	1	1	1	0	1	1	1	0	1	1	1	1	1	1	1	1	1	1	1	1	1	1	1	1	1	1	1	1	1	1	1	0	1	1	1	0
1695_00_18_3_1_01704	_03683	putative_diguanylate_cyclase_AdrA	#N/A	#N/A	26	1	1	1	1	0	1	0	1	0	1	1	1	0	0	0	0	1	1	1	0	1	1	1	1	0	1	0	0	1	0	1	0	1	1	0	0	0	0	1	0	1	1	0	0
75565_071316B_01225	_03686	hypothetical_protein	-5.1997	0.0005016	16	1	0	1	0	0	1	0	1	0	1	0	0	0	0	0	0	1	0	1	0	0	1	1	0	0	0	0	0	0	0	1	0	1	1	0	0	0	0	1	0	1	0	0	0
75572_071316B_01232	_03693	Chitinase_A_precursor	-4.48433	0.001852	15	1	0	1	0	0	1	0	1	0	1	0	0	0	0	0	0	1	0	1	0	0	1	1	0	0	0	0	0	0	0	1	0	1	1	0	0	0	0	0	0	1	0	0	0
168732_O_00_16_10_02436	_03697	hypothetical_protein	#N/A	#N/A	24	1	1	1	1	0	1	0	1	0	1	0	1	0	0	0	0	1	0	1	0	0	1	1	0	0	1	0	0	0	0	1	0	1	1	0	0	0	0	1	1	1	1	0	1
2214_00_18_3_1_02226	_03699	hypothetical_protein	#N/A	#N/A	36	1	0	1	0	1	1	1	1	1	1	1	0	0	1	1	0	1	1	1	1	1	1	1	1	1	0	1	0	1	1	1	1	1	1	1	0	0	0	1	0	1	1	0	0
2204_00_18_3_1_02216	_03704	Zinc_carboxypeptidase	#N/A	#N/A	45	1	1	1	1	0	1	1	1	1	1	1	0	1	1	1	0	1	1	1	1	1	1	1	1	1	1	1	1	1	1	1	1	1	1	1	1	1	1	1	1	1	1	1	0
168881_O_00_16_10_02585	_03705	Dipeptide_and_tripeptide_permease_A	#N/A	#N/A	44	1	1	1	1	1	1	1	1	1	1	1	0	1	1	0	1	1	1	1	0	0	1	1	0	0	1	1	1	1	1	1	1	1	1	1	1	1	1	1	1	1	1	1	1
2202_00_18_3_1_02214	_03706	hypothetical_protein	#N/A	#N/A	33	1	1	1	1	1	1	0	1	1	1	1	0	0	1	1	0	1	1	1	1	0	1	1	0	1	1	1	0	1	0	1	0	1	1	0	0	0	0	1	1	1	0	0	0
2198_00_18_3_1_02210	_03707	EamA-like_transporter_family_protein	#N/A	#N/A	45	1	1	1	1	1	1	1	1	1	1	1	0	1	1	1	0	1	1	1	1	1	1	1	1	1	1	1	1	1	1	1	1	1	1	1	1	1	1	1	0	1	1	1	0
2196_00_18_3_1_02208	_03709	Spermidine/putrescine_transport_system_permease_protein_PotB	#N/A	#N/A	44	1	1	1	1	1	1	1	1	1	1	1	0	1	1	1	0	1	1	1	1	1	1	1	1	1	1	1	1	1	1	1	1	1	1	1	1	1	0	1	0	1	1	1	0
3896_00_18_3_1_03924	_03711	Acetyltransferase_(GNAT)_family_protein	#N/A	#N/A	38	1	1	1	1	1	1	1	1	1	1	1	0	0	1	0	0	1	1	1	0	1	1	1	0	1	1	1	1	1	1	1	1	1	1	1	0	1	1	1	0	1	0	0	0
2193_00_18_3_1_02205	_03713	2-aminoethylphosphonate--pyruvate_transaminase	#N/A	#N/A	45	1	1	1	1	1	1	1	1	1	1	1	0	1	1	1	0	1	1	1	1	1	1	1	1	1	1	1	1	1	1	1	1	1	1	1	1	1	1	1	0	1	1	1	0
2192_00_18_3_1_02204	_03714	2,2-dialkylglycine_decarboxylase	#N/A	#N/A	45	1	1	1	1	1	1	1	1	1	1	1	0	1	1	1	0	1	1	1	1	1	1	1	1	1	1	1	1	1	1	1	1	1	1	1	1	1	1	1	0	1	1	1	0
2191_00_18_3_1_02203	_03715	Phosphonoacetaldehyde_hydrolase	#N/A	#N/A	45	1	1	1	1	1	1	1	1	1	1	1	0	1	1	1	0	1	1	1	1	1	1	1	1	1	1	1	1	1	1	1	1	1	1	1	1	1	1	1	0	1	1	1	0
169873_O_00_16_10_03601	_03716	Cold_shock-like_protein_CspC	#N/A	#N/A	27	1	1	1	1	0	1	1	1	0	1	0	1	0	0	0	0	1	1	1	0	0	1	1	1	0	1	0	0	0	0	1	0	1	1	0	0	0	0	1	1	1	0	0	1
29142_01_65_5_1_00093	_03717	hypothetical_protein	#N/A	#N/A	22	1	1	1	1	0	1	0	1	0	1	0	0	0	0	1	0	1	0	1	1	0	1	1	0	1	1	0	0	0	0	1	0	1	1	0	0	0	0	1	0	1	0	0	0
4965_00_18_3_1_05019	_03721	Enhancing_lycopene_biosynthesis_protein_2	#N/A	#N/A	30	1	1	1	1	1	1	0	1	0	1	1	1	0	0	1	0	1	1	1	1	0	1	1	0	1	1	1	1	1	0	1	0	1	1	0	0	0	1	1	0	1	0	0	0
3010_00_18_3_1_03027	_03723	hypothetical_protein	-3.32894	0.003002	18	1	0	1	0	0	1	0	1	0	1	0	1	0	0	0	0	1	1	1	0	0	1	1	0	0	0	0	0	0	0	1	0	1	1	0	0	0	0	1	0	1	0	0	0
75605_071316B_01265	_03724	2-dehydropantoate_2-reductase	-5.1997	0.0005016	16	1	0	1	0	0	1	0	1	0	1	0	0	0	0	0	0	1	0	1	0	0	1	1	0	0	0	0	0	0	0	1	0	1	1	0	0	0	0	1	0	1	0	0	0
75606_071316B_01266	_03725	D-ribose_transporter_subunit_RbsB	-5.1997	0.0005016	16	1	0	1	0	0	1	0	1	0	1	0	0	0	0	0	0	1	0	1	0	0	1	1	0	0	0	0	0	0	0	1	0	1	1	0	0	0	0	1	0	1	0	0	0
75607_071316B_01267	_03726	hypothetical_protein	-5.1997	0.0005016	16	1	0	1	0	0	1	0	1	0	1	0	0	0	0	0	0	1	0	1	0	0	1	1	0	0	0	0	0	0	0	1	0	1	1	0	0	0	0	1	0	1	0	0	0
75608_071316B_01268	_03727	hypothetical_protein	-5.1997	0.0005016	16	1	0	1	0	0	1	0	1	0	1	0	0	0	0	0	0	1	0	1	0	0	1	1	0	0	0	0	0	0	0	1	0	1	1	0	0	0	0	1	0	1	0	0	0
75609_071316B_01269	_03728	Phosphate_regulon_transcriptional_regulatory_protein_PhoB	-5.1997	0.0005016	16	1	0	1	0	0	1	0	1	0	1	0	0	0	0	0	0	1	0	1	0	0	1	1	0	0	0	0	0	0	0	1	0	1	1	0	0	0	0	1	0	1	0	0	0
168751_O_00_16_10_02455	_03729	Dienelactone_hydrolase_family_protein	#N/A	#N/A	37	1	0	1	0	1	1	1	1	1	1	0	1	1	1	0	0	1	0	1	0	1	1	1	1	0	1	0	1	0	1	1	1	1	1	1	1	1	0	1	1	1	0	1	1
552_00_18_3_1_00552	_03730	Phosphotransferase_enzyme_family_protein	#N/A	#N/A	30	1	1	1	1	0	1	1	1	1	1	0	0	0	1	1	0	1	1	1	1	0	1	1	0	1	1	0	1	0	1	1	0	1	1	0	0	0	0	1	0	1	0	0	0
168749_O_00_16_10_02453	_03733	hypothetical_protein	#N/A	#N/A	24	1	1	1	1	1	1	0	1	0	1	0	1	0	0	0	0	1	0	1	0	0	1	1	0	0	1	0	0	0	0	1	0	1	1	0	0	0	0	1	1	1	0	0	1
169134_O_00_16_10_02841	_03735	hypothetical_protein	#N/A	#N/A	30	1	1	1	1	1	1	0	1	0	1	1	1	0	0	1	0	1	1	1	1	0	1	1	0	1	1	1	0	1	0	1	0	1	1	0	0	0	0	1	1	1	0	0	1
1763_00_18_3_1_01772	_03736	hypothetical_protein	#N/A	#N/A	42	1	1	1	1	0	1	1	1	1	1	1	0	1	1	1	1	1	1	1	0	0	1	1	0	1	1	1	1	1	1	1	1	1	1	1	1	0	1	1	1	1	1	1	0
1764_00_18_3_1_01773	_03737	hypothetical_protein	#N/A	#N/A	42	1	1	1	1	0	1	1	1	1	1	1	0	1	1	1	1	1	1	1	0	0	1	1	0	1	1	1	1	1	1	1	1	1	1	1	1	0	1	1	1	1	1	1	0
3336_00_18_3_1_03353	_03738	Cupin_domain_protein	#N/A	#N/A	18	1	0	1	0	0	1	0	1	0	1	0	0	0	0	0	0	1	1	1	0	0	1	1	0	0	0	1	0	0	0	1	0	1	1	0	0	0	0	1	0	1	0	0	0
30317_01_65_5_1_01269	_03745	Sensor_histidine_kinase_RcsC	#N/A	#N/A	20	1	1	1	1	0	1	0	1	0	1	0	0	0	0	0	0	1	0	1	0	0	1	1	0	0	1	0	0	0	0	1	0	1	1	0	0	0	0	1	1	1	0	0	0
30316_01_65_5_1_01268	_03746	hypothetical_protein	#N/A	#N/A	20	1	1	1	1	0	1	0	1	0	1	0	0	0	0	0	0	1	0	1	0	0	1	1	0	0	1	0	0	0	0	1	0	1	1	0	0	0	0	1	1	1	0	0	0
75630_071316B_01290	_03747	hypothetical_protein	-3.61492	0.00345	17	1	0	1	0	0	1	0	1	0	1	0	1	0	0	0	0	1	0	1	0	0	1	1	0	0	0	0	0	0	0	1	0	1	1	0	0	0	0	1	0	1	0	0	0
4176_00_18_3_1_04206	_03750	putative_HTH-type_transcriptional_regulator/MT0088	#N/A	#N/A	30	1	1	1	1	0	1	0	1	0	1	1	0	0	0	1	1	1	1	1	1	0	1	1	0	1	1	1	1	1	0	1	0	1	1	0	0	0	1	1	1	1	0	0	0
18290_00_84_1_03607	_03752	hypothetical_protein	#N/A	#N/A	18	1	0	1	0	0	1	0	1	0	1	0	0	0	0	0	1	1	0	1	0	0	1	1	0	0	0	0	0	0	0	1	0	1	1	0	0	0	0	1	0	1	0	0	0
3298_00_18_3_1_03315	_03754	Electron_transfer_DM13	#N/A	#N/A	46	1	1	1	1	0	1	1	1	1	1	1	1	1	1	1	1	1	1	1	1	1	1	1	1	1	1	1	1	1	1	1	1	1	1	1	1	0	1	1	1	1	1	1	0
3175_00_18_3_1_03192	_03756	hypothetical_protein	#N/A	#N/A	40	1	0	1	0	0	1	1	1	1	1	1	1	1	1	1	0	1	1	1	1	0	1	1	0	1	0	1	1	1	1	1	1	1	1	1	1	1	1	1	1	1	1	1	0
9261_00_69_1_04114	_03759	hypothetical_protein	#N/A	#N/A	33	1	1	1	1	0	1	1	1	1	1	0	0	1	1	0	0	1	0	1	0	0	1	1	0	0	1	0	0	0	1	1	1	1	1	1	1	1	0	1	1	1	0	1	0
4033_00_18_3_1_04063	_03763	hypothetical_protein	#N/A	#N/A	6	1	0	0	0	0	0	0	0	0	0	0	0	0	0	0	0	0	1	1	0	0	1	1	0	0	0	0	0	0	0	0	0	0	0	0	0	0	0	0	0	1	0	0	0
4034_00_18_3_1_04064	_03764	hypothetical_protein	#N/A	#N/A	18	1	0	1	0	0	1	0	1	0	1	0	0	0	0	0	0	1	1	1	0	0	1	1	0	0	0	1	0	0	0	1	0	1	1	0	0	0	0	1	0	1	0	0	0
21617_00_90_10_03050	_03767	Phytochrome-like_protein_cph2	#N/A	#N/A	21	1	0	1	0	0	1	1	1	1	1	0	0	0	1	0	0	1	0	1	0	0	1	1	0	0	0	0	0	0	1	1	0	1	1	0	0	0	0	1	0	1	0	0	0
75648_071316B_01308	_03768	Response_regulator_receiver_domain_protein	-8.98749	0.002173	14	1	0	1	0	0	1	0	1	0	1	0	0	0	0	0	0	1	0	0	0	0	0	1	0	0	0	0	0	0	0	1	0	1	1	0	0	0	0	1	0	1	0	0	0
169528_O_00_16_10_03241	_03772	putative_lyase	#N/A	#N/A	45	1	1	1	1	0	1	1	1	1	1	1	0	1	1	1	1	1	1	1	1	0	1	1	0	1	1	1	1	1	1	1	1	1	1	1	1	1	1	1	1	1	0	1	1
75653_071316B_01313	_03773	hypothetical_protein	-8.98749	0.002173	14	1	0	1	0	0	1	0	1	0	1	0	0	0	0	0	0	1	0	0	0	0	0	1	0	0	0	0	0	0	0	1	0	1	1	0	0	0	0	1	0	1	0	0	0
461_00_18_3_1_00461	_03774	Inner_membrane_protein_CreD	#N/A	#N/A	24	1	1	1	1	0	1	0	1	0	1	0	1	0	0	1	0	1	1	0	1	0	0	1	0	1	1	1	0	1	0	1	0	1	1	0	0	0	0	1	0	1	0	0	0
460_00_18_3_1_00460	_03775	Sensor_protein_CreC	#N/A	#N/A	24	1	1	1	1	0	1	0	1	0	1	0	1	0	0	1	0	1	1	0	1	0	0	1	0	1	1	1	0	1	0	1	0	1	1	0	0	0	0	1	0	1	0	0	0
459_00_18_3_1_00459	_03776	Transcriptional_regulatory_protein_CreB	#N/A	#N/A	28	1	1	1	1	0	1	0	1	0	1	0	1	1	0	1	0	1	1	0	1	0	0	1	0	1	1	1	0	1	0	1	0	1	1	0	1	0	0	1	0	1	1	1	0
4009_00_18_3_1_04039	_03777	hypothetical_protein	#N/A	#N/A	25	1	1	1	1	0	1	0	1	0	1	1	1	0	0	0	0	1	1	1	0	0	1	1	0	0	1	0	1	1	0	1	0	1	1	0	0	0	1	1	0	1	0	0	0
75658_071316B_01318	_03778	Cytochrome_c551_peroxidase_precursor	-3.90231	0.004888	15	1	0	1	0	0	1	0	1	0	1	0	0	0	0	0	0	1	0	1	0	0	1	1	0	0	0	0	0	0	0	1	0	1	1	0	0	0	0	1	0	1	0	0	0
75659_071316B_01319	_03779	Transcriptional_regulatory_protein_BasR	-3.90231	0.004888	15	1	0	1	0	0	1	0	1	0	1	0	0	0	0	0	0	1	0	1	0	0	1	1	0	0	0	0	0	0	0	1	0	1	1	0	0	0	0	1	0	1	0	0	0
75660_071316B_01320	_03780	Swarming_motility_regulation_sensor_protein_RssA	-3.90231	0.004888	15	1	0	1	0	0	1	0	1	0	1	0	0	0	0	0	0	1	0	1	0	0	1	1	0	0	0	0	0	0	0	1	0	1	1	0	0	0	0	1	0	1	0	0	0
9827_00_69_1_04693	_03782	Restriction_endonuclease	-3.96883	0.0008494	21	1	0	1	0	0	1	0	1	0	1	0	0	1	0	0	0	1	0	1	1	0	1	1	1	0	0	0	0	0	0	1	0	1	1	1	0	0	0	1	0	1	0	0	0
168959_O_00_16_10_02663	_03786	Methyl-accepting_chemotaxis_protein_PctC	#N/A	#N/A	45	1	1	1	1	0	1	1	1	1	1	1	0	1	1	1	0	1	1	1	1	1	1	1	1	1	1	1	0	1	1	1	1	1	1	1	1	1	0	1	1	1	1	1	1
168964_O_00_16_10_02668	_03791	Tetratricopeptide_repeat_protein	#N/A	#N/A	40	1	1	0	1	1	1	1	1	1	1	0	1	1	1	0	1	1	0	1	0	1	1	1	1	0	1	0	1	0	1	1	1	1	1	1	1	0	1	1	1	1	1	1	1
75673_071316B_01333	_03793	hypothetical_protein	-3.61492	0.00345	17	1	0	1	0	0	1	0	1	0	1	0	1	0	0	0	0	1	0	1	0	0	1	1	0	0	0	0	0	0	0	1	0	1	1	0	0	0	0	1	0	1	0	0	0
168967_O_00_16_10_02671	_03794	L,D-transpeptidase_catalytic_domain	#N/A	#N/A	33	1	1	1	1	1	1	0	1	0	1	1	1	0	0	1	0	1	1	1	1	0	1	1	0	1	1	1	1	1	0	1	0	1	1	0	0	0	1	1	1	1	0	0	1
169181_O_00_16_10_02889	_03796	Maltose_O-acetyltransferase	#N/A	#N/A	45	1	1	1	1	0	1	1	1	1	1	1	0	1	1	1	0	1	1	1	1	1	1	1	1	1	1	1	1	1	1	1	1	1	1	1	1	1	1	1	0	1	0	1	1
3147_00_18_3_1_03164	_03801	Leucine-responsive_regulatory_protein	#N/A	#N/A	42	1	1	1	1	1	1	1	1	1	1	1	0	1	1	1	0	1	1	1	1	0	1	1	0	1	1	1	0	1	1	1	1	1	1	1	1	1	0	1	1	1	1	1	0
166436_O_00_16_10_00098	_03803	Amidohydrolase_EgtC	#N/A	#N/A	24	1	1	1	1	0	1	0	1	0	1	0	1	0	0	0	0	1	0	1	0	0	1	1	0	0	1	0	1	0	0	1	0	1	1	0	0	0	1	1	0	1	0	0	1
3154_00_18_3_1_03171	_03806	Sensor_protein_RstB	#N/A	#N/A	40	1	0	1	0	0	1	1	1	1	1	1	0	1	1	1	1	1	1	1	1	0	1	1	0	1	1	1	0	1	1	1	1	1	1	1	1	1	1	1	0	1	1	1	0
3155_00_18_3_1_03172	_03807	Transcriptional_regulatory_protein_YycF	#N/A	#N/A	40	1	0	1	0	0	1	1	1	1	1	1	0	1	1	1	1	1	1	1	1	0	1	1	0	1	1	1	0	1	1	1	1	1	1	1	1	1	1	1	0	1	1	1	0
23070_00_90_10_04519	_03808	hypothetical_protein	#N/A	#N/A	18	1	0	1	0	0	1	0	1	1	1	0	0	0	0	0	0	1	0	1	0	0	1	1	0	0	0	0	0	0	0	1	0	1	1	0	0	0	0	1	0	1	0	0	0
3157_00_18_3_1_03174	_03809	hypothetical_protein	#N/A	#N/A	26	1	0	1	0	0	1	0	1	0	1	1	0	0	0	1	0	1	1	1	1	0	1	1	0	1	0	1	1	0	0	1	1	1	1	1	0	0	1	1	0	1	0	0	0
3158_00_18_3_1_03175	_03810	HTH-type_transcriptional_regulator_VirS	#N/A	#N/A	43	1	1	1	1	0	1	1	1	1	1	1	0	1	1	1	1	1	1	1	1	0	1	1	0	1	1	1	1	1	1	1	1	1	1	1	1	0	1	1	1	1	1	1	0
3159_00_18_3_1_03176	_03811	hypothetical_protein	#N/A	#N/A	43	1	1	1	1	0	1	1	1	1	1	1	0	1	1	1	1	1	1	1	1	0	1	1	0	1	1	1	1	1	1	1	1	1	1	1	1	0	1	1	1	1	1	1	0
3160_00_18_3_1_03177	_03812	Inner_membrane_protein_YiaV_precursor	#N/A	#N/A	44	1	1	1	1	0	1	1	1	1	1	1	0	1	1	1	1	1	1	1	1	0	1	1	0	1	1	1	1	1	1	1	1	1	1	1	1	1	1	1	1	1	1	1	0
169314_O_00_16_10_03022	_03813	Cytosine_permease	#N/A	#N/A	45	1	1	1	1	0	1	1	1	1	1	1	1	1	1	1	1	1	1	1	1	0	1	1	0	1	1	1	0	1	1	1	1	1	1	1	1	1	1	1	1	1	1	1	1
169313_O_00_16_10_03021	_03814	Cytosine_deaminase	#N/A	#N/A	43	1	1	1	1	0	1	1	1	1	1	1	0	1	1	1	0	1	1	1	1	0	1	1	0	1	1	1	1	1	1	1	1	1	1	1	1	1	1	0	1	1	1	1	1
2721_00_18_3_1_02734	_03815	Integral_membrane_protein_TerC_family_protein	#N/A	#N/A	29	1	0	1	0	0	1	0	1	0	1	1	0	0	0	1	0	1	1	1	1	1	1	1	1	1	0	1	1	1	0	1	0	1	1	0	0	1	1	1	0	1	0	0	0
3361_00_18_3_1_03378	_03818	hypothetical_protein	#N/A	#N/A	43	1	1	1	1	0	1	1	1	1	1	1	0	1	1	1	0	1	1	1	1	0	1	1	0	1	1	1	1	1	1	1	1	1	1	1	1	1	1	1	1	1	1	1	0
75701_071316B_01361	_03821	hypothetical_protein	-9.5368	0.001477	15	1	0	1	0	0	1	0	1	0	1	0	0	0	0	0	0	1	0	0	0	0	1	1	0	0	0	0	0	0	0	1	0	1	1	0	0	0	0	1	0	1	0	0	0
169561_O_00_16_10_03277	_03824	hypothetical_protein	#N/A	#N/A	44	1	1	1	1	1	1	1	1	1	1	0	0	1	1	0	1	1	1	1	0	1	1	1	1	0	1	1	1	0	1	1	1	1	1	1	1	1	1	1	1	1	1	1	1
3219_00_18_3_1_03236	_03829	Cobalamin_adenosyltransferase	#N/A	#N/A	44	1	1	1	1	1	1	1	1	1	1	1	0	1	1	1	0	1	1	1	1	1	1	1	1	1	1	1	0	1	1	1	1	1	1	1	1	1	0	1	1	1	1	1	0
167202_O_00_16_10_00873	_03832	Oxygen-independent_coproporphyrinogen-III_oxidase_1	#N/A	#N/A	44	1	1	1	1	0	1	1	1	1	1	1	0	1	1	1	0	1	1	1	1	0	1	1	0	1	1	1	1	1	1	1	1	1	1	1	1	1	1	1	1	1	1	1	1
30004_01_65_5_1_00955	_03839	Sugar_efflux_transporter_C	#N/A	#N/A	20	1	1	1	1	1	1	0	1	0	1	0	0	0	0	0	0	1	0	1	0	0	1	1	0	0	1	0	0	0	0	1	0	1	1	0	0	0	0	1	0	1	0	0	0
1362_00_18_3_1_01366	_03841	Murein_DD-endopeptidase_MepM	#N/A	#N/A	43	1	1	1	1	0	1	1	1	1	1	1	0	1	1	1	0	1	1	1	1	0	1	1	0	1	1	1	1	1	1	1	1	1	1	1	1	1	1	1	1	1	1	1	0
75726_071316B_01387	_03847	protoporphyrinogen_oxidase	-5.1997	0.0005016	16	1	0	1	0	0	1	0	1	0	1	0	0	0	0	0	0	1	0	1	0	0	1	1	0	0	0	0	0	0	0	1	0	1	1	0	0	0	0	1	0	1	0	0	0
166449_O_00_16_10_00111	_03849	hypothetical_protein	#N/A	#N/A	24	1	1	1	1	0	1	0	1	0	1	0	0	0	0	0	1	1	0	1	0	0	1	1	0	0	1	0	0	0	0	1	0	1	1	0	0	0	0	1	1	1	1	0	1
15715_00_84_1_00983	_03850	Globin-coupled_histidine_kinase	#N/A	#N/A	24	1	1	1	1	0	1	0	1	0	1	0	1	0	0	0	1	1	0	1	0	0	1	1	0	0	1	0	0	0	0	1	0	1	1	0	0	0	0	1	1	1	1	0	0
166452_O_00_16_10_00114	_03851	Cyclic_di-GMP_phosphodiesterase_response_regulator_RpfG	#N/A	#N/A	25	1	1	1	1	0	1	0	1	0	1	0	1	0	0	0	1	1	0	1	0	0	1	1	0	0	1	0	0	0	0	1	0	1	1	0	0	0	0	1	1	1	1	0	1
169497_O_00_16_10_03209	_03858	hypothetical_protein	#N/A	#N/A	30	1	1	1	1	1	1	0	1	0	1	1	0	0	0	1	0	1	1	1	1	0	1	1	0	1	1	1	0	1	0	1	0	1	1	0	0	0	0	1	1	1	0	0	1
167612_O_00_16_10_01288	_03859	Chitinase_D_precursor	#N/A	#N/A	34	1	0	1	0	0	1	1	1	1	1	1	1	1	1	0	0	1	1	1	0	0	1	0	0	0	0	1	1	1	1	1	1	1	1	1	1	1	1	1	0	0	0	1	1
30973_01_65_5_1_01934	_03860	RDD_family_protein	#N/A	#N/A	25	1	1	1	1	0	1	1	1	0	1	0	1	0	0	0	0	1	0	1	1	0	1	1	0	0	1	0	0	0	1	1	0	1	1	0	0	0	0	1	0	1	0	0	0
30104_01_65_5_1_01056	_03862	Ammonia_channel_precursor	#N/A	#N/A	19	1	1	1	1	0	1	0	1	0	1	0	0	0	0	0	0	1	0	1	0	0	1	1	0	0	1	0	0	0	0	1	0	1	1	0	0	0	0	1	0	1	0	0	0
167331_O_00_16_10_01002	_03863	hypothetical_protein	#N/A	#N/A	31	1	1	1	1	1	1	0	1	0	1	1	1	0	0	1	0	1	1	1	1	0	1	1	0	1	1	1	0	1	0	1	0	1	1	0	0	0	0	1	1	1	0	0	1
169481_O_00_16_10_03193	_03864	Bacterial_extracellular_solute-binding_proteins,_family_3	#N/A	#N/A	23	1	1	1	1	0	1	0	1	0	1	0	1	0	0	0	0	1	0	1	0	0	1	1	0	0	1	0	0	0	0	1	0	1	1	0	0	0	0	1	1	1	0	0	1
31_00_18_3_1_00031	_03865	hypothetical_protein	#N/A	#N/A	33	1	1	1	1	1	1	0	1	0	1	1	0	0	0	1	1	1	1	1	1	0	1	1	0	1	1	1	1	1	0	1	1	1	1	1	0	0	1	1	1	1	0	0	0
53_00_18_3_1_00053	_03869	Arginine_exporter_protein_ArgO	#N/A	#N/A	40	1	1	1	1	0	1	1	1	1	1	1	0	1	1	0	0	1	1	1	0	0	1	1	0	0	1	1	1	1	1	1	1	1	1	1	1	1	1	1	1	1	1	1	0
54_00_18_3_1_00054	_03870	Glyoxalase-like_domain_protein	#N/A	#N/A	30	1	1	1	1	1	1	0	1	0	1	1	0	0	0	1	0	1	1	1	1	1	1	1	1	1	1	1	0	1	0	1	0	1	1	0	0	0	0	1	1	1	0	0	0
7287_00_69_1_02120	_03871	(S)-sulfolactate_dehydrogenase	#N/A	#N/A	30	1	1	1	1	1	1	1	1	1	1	0	0	0	1	0	0	1	0	1	0	1	1	1	0	0	1	0	0	1	1	1	1	1	1	1	0	1	0	1	0	1	0	0	0
75750_071316B_01411	_03872	O-acetyl-ADP-ribose_deacetylase	-5.1997	0.0005016	16	1	0	1	0	0	1	0	1	0	1	0	0	0	0	0	0	1	0	1	0	0	1	1	0	0	0	0	0	0	0	1	0	1	1	0	0	0	0	1	0	1	0	0	0
623_00_18_3_1_00623	_03873	Stress_responsive_A/B_Barrel_Domain_protein	#N/A	#N/A	41	1	1	1	1	0	1	1	1	1	1	1	1	1	1	0	1	1	1	1	0	0	1	1	0	0	1	1	1	1	1	1	1	1	1	1	1	1	1	1	0	1	0	1	0
67_00_18_3_1_00067	_03874	Cupin_domain_protein	#N/A	#N/A	40	1	1	1	1	1	1	1	1	1	1	1	1	1	1	1	0	1	1	1	1	0	1	1	0	1	1	1	1	1	1	1	0	1	1	0	1	1	1	0	0	1	0	1	0
19779_00_90_10_01183	_03878	High-affinity_nickel-transport_protein	#N/A	#N/A	32	1	0	1	0	0	1	1	1	1	1	0	1	1	1	0	0	1	0	1	0	0	1	1	0	0	1	0	1	0	1	1	0	1	1	0	1	1	1	1	1	1	0	1	0
20835_00_90_10_02263	_03879	Hemin_import_ATP-binding_protein_HmuV	#N/A	#N/A	21	1	0	1	0	0	1	1	1	1	1	0	0	0	1	0	0	1	0	1	0	0	1	1	0	0	1	0	0	0	1	0	0	1	1	0	0	0	0	1	0	1	0	0	0
20834_00_90_10_02262	_03880	Vitamin_B12-binding_protein_precursor	#N/A	#N/A	21	1	0	1	0	0	1	1	1	1	1	0	0	0	1	0	0	1	0	1	0	0	1	1	0	0	1	0	0	0	1	0	0	1	1	0	0	0	0	1	0	1	0	0	0
20833_00_90_10_02261	_03881	Hemin_transport_system_permease_protein_HmuU	#N/A	#N/A	21	1	0	1	0	0	1	1	1	1	1	0	0	0	1	0	0	1	0	1	0	0	1	1	0	0	1	0	0	0	1	0	0	1	1	0	0	0	0	1	0	1	0	0	0
169252_O_00_16_10_02960	_03882	Neutral_protease_precursor	#N/A	#N/A	37	1	1	1	1	0	1	1	1	1	1	0	1	1	1	0	0	1	0	1	0	1	1	1	1	0	1	0	0	0	1	1	1	1	1	1	1	1	0	1	0	1	0	1	1
7930_00_69_1_02778	_03886	6-phosphogluconate_dehydrogenase,_NADP(+)-dependent,_decarboxylating	#N/A	#N/A	33	1	1	1	1	1	1	1	1	0	1	0	0	1	0	0	0	1	0	1	0	1	1	1	1	0	1	0	0	0	1	1	1	1	1	1	1	0	0	1	1	1	1	1	0
7932_00_69_1_02780	_03888	Sialic_acid_TRAP_transporter_permease_protein_SiaT	#N/A	#N/A	33	1	1	1	1	1	1	1	1	0	1	0	0	1	0	0	1	1	0	1	0	1	1	1	1	0	1	0	0	0	1	1	1	1	1	1	1	0	0	0	1	1	1	1	0
7933_00_69_1_02781	_03889	2,3-diketo-L-gulonate_TRAP_transporter_small_permease_protein_YiaM	#N/A	#N/A	34	1	1	1	1	1	1	1	1	0	1	0	0	1	0	0	1	1	0	1	0	1	1	1	1	0	1	0	0	0	1	1	1	1	1	1	1	0	0	1	1	1	1	1	0
7934_00_69_1_02782	_03890	Lactate-binding_periplasmic_protein_precursor	#N/A	#N/A	34	1	1	1	1	1	1	1	1	0	1	0	0	1	0	0	1	1	0	1	0	1	1	1	1	0	1	0	0	0	1	1	1	1	1	1	1	0	0	1	1	1	1	1	0
3353_00_18_3_1_03370	_03891	hypothetical_protein	#N/A	#N/A	31	1	1	1	1	1	1	0	1	0	1	1	1	0	0	1	0	1	1	1	1	0	1	1	0	1	1	1	1	1	0	1	0	1	1	0	0	0	1	1	1	1	0	0	0
2154_00_18_3_1_02166	_03893	hypothetical_protein	#N/A	#N/A	25	1	0	1	0	0	1	0	1	0	1	1	0	0	0	1	0	1	1	1	1	0	1	1	0	1	0	1	1	1	0	1	0	1	1	0	0	0	1	1	0	1	0	0	0
3161_00_18_3_1_03178	_03899	putative_protein_kinase_UbiB	#N/A	#N/A	42	1	0	1	0	0	1	1	1	1	1	1	0	1	1	1	0	1	1	1	1	1	1	1	1	1	1	1	1	1	1	1	1	1	1	1	1	1	1	1	1	1	0	1	0
169659_O_00_16_10_03380	_03902	Multidrug_resistance_protein_MdtH	#N/A	#N/A	28	1	1	1	1	0	1	0	1	1	1	0	0	0	1	0	1	1	0	1	0	0	1	1	0	0	1	0	0	0	1	1	0	1	1	0	0	0	0	1	1	1	1	0	1
59_00_18_3_1_00059	_03903	metal-dependent_hydrolase	#N/A	#N/A	23	1	0	1	0	1	1	0	1	0	1	0	0	0	0	1	0	1	1	1	1	0	1	1	0	1	0	1	0	0	0	1	0	1	1	0	0	0	0	1	1	1	0	0	0
3151_00_18_3_1_03168	_03904	DNA-binding_transcriptional_repressor_AcrR	#N/A	#N/A	22	1	1	1	1	1	1	0	1	0	1	1	0	0	0	0	0	1	1	1	0	0	1	1	0	0	1	0	0	0	0	1	0	1	1	0	0	0	0	0	1	1	0	0	0
3251_00_18_3_1_03268	_03905	UDP-glucose:undecaprenyl-phosphate_glucose-1-phosphate_transferase	#N/A	#N/A	32	1	1	1	1	1	1	0	1	0	1	1	0	0	0	1	0	1	1	1	1	0	1	1	0	1	1	1	1	1	0	1	1	1	1	1	0	0	0	1	1	1	0	0	0
3252_00_18_3_1_03269	_03906	hypothetical_protein	#N/A	#N/A	30	1	1	1	1	1	1	0	1	0	1	1	0	0	0	1	0	1	1	1	1	0	1	1	0	1	1	1	0	1	0	1	1	1	1	1	0	0	0	1	0	1	0	0	0
17342_00_84_1_02645	_03909	hypothetical_protein	#N/A	#N/A	17	1	0	1	0	0	1	0	1	0	1	0	0	0	0	0	0	1	0	1	0	0	1	1	0	0	0	0	0	0	0	1	0	1	1	0	0	0	0	1	0	1	0	0	0
17344_00_84_1_02647	_03910	hypothetical_protein	#N/A	#N/A	17	1	0	1	0	0	1	0	1	0	1	0	0	0	0	0	0	1	0	1	0	0	1	1	0	0	0	0	0	0	0	1	0	1	1	0	0	0	0	1	0	1	0	0	0
4226_00_18_3_1_04256	_03916	Acetyltransferase_(GNAT)_family_protein	#N/A	#N/A	32	1	1	1	1	1	1	0	1	1	1	1	0	0	1	1	1	1	1	1	1	0	1	1	0	1	1	1	0	1	0	1	0	1	1	0	0	0	0	1	1	1	1	0	0
169353_O_00_16_10_03062	_03917	Leucine_efflux_protein	#N/A	#N/A	44	1	1	1	1	1	1	1	1	1	1	1	0	1	1	1	0	1	1	1	1	1	1	1	1	1	1	1	0	1	1	1	1	1	1	1	0	1	0	1	1	1	1	1	1
2771_00_18_3_1_02784	_03921	hypothetical_protein	#N/A	#N/A	18	1	0	1	0	1	1	0	1	0	1	0	0	0	0	0	0	1	1	1	0	0	1	1	0	0	0	0	0	0	0	1	0	1	1	0	0	0	0	1	0	1	0	0	0
2119_00_18_3_1_02130	_03923	Outer_membrane_porin_protein_OmpD_precursor	#N/A	#N/A	28	1	1	1	1	0	1	0	1	0	1	1	1	0	0	1	0	1	1	1	1	0	1	1	0	1	1	1	0	1	0	1	0	1	1	0	0	0	0	1	1	1	0	0	0
166445_O_00_16_10_00107	_03924	Chaperone_protein_DnaK	#N/A	#N/A	46	1	1	1	1	1	1	1	1	1	1	1	0	1	1	0	1	1	1	1	0	1	1	1	1	0	1	1	1	1	1	1	1	1	1	1	1	1	1	1	1	1	1	1	1
558_00_18_3_1_00558	_03926	hypothetical_protein	#N/A	#N/A	45	1	1	1	1	1	1	1	1	1	1	1	0	1	1	1	0	1	1	1	1	1	1	1	1	1	1	1	1	1	1	1	1	1	1	1	1	1	1	1	1	1	0	1	0
557_00_18_3_1_00557	_03927	L-Ala-D/L-Glu_epimerase	#N/A	#N/A	45	1	1	1	1	1	1	1	1	1	1	1	0	1	1	1	0	1	1	1	1	1	1	1	1	1	1	1	1	1	1	1	1	1	1	1	1	1	1	1	1	1	0	1	0
75806_071316B_01467	_03929	Putative_diguanylate_cyclase_YeaJ	-5.1997	0.0005016	16	1	0	1	0	0	1	0	1	0	1	0	0	0	0	0	0	1	0	1	0	0	1	1	0	0	0	0	0	0	0	1	0	1	1	0	0	0	0	1	0	1	0	0	0
29712_01_65_5_1_00663	_03930	Aliphatic_amidase_expression-regulating_protein	#N/A	#N/A	20	1	1	1	1	1	1	0	1	0	1	0	0	0	0	0	0	1	0	1	0	0	1	1	0	0	1	0	0	0	0	1	0	1	1	0	0	0	0	1	0	1	0	0	0
29711_01_65_5_1_00662	_03931	putative_diguanylate_cyclase_YcdT	#N/A	#N/A	20	1	1	1	1	1	1	0	1	0	1	0	0	0	0	0	0	1	0	1	0	0	1	1	0	0	1	0	0	0	0	1	0	1	1	0	0	0	0	1	0	1	0	0	0
555_00_18_3_1_00555	_03932	hypothetical_protein	#N/A	#N/A	28	1	1	1	1	1	1	0	1	0	1	1	0	0	0	1	0	1	1	1	1	0	1	1	0	1	1	1	0	1	0	1	0	1	1	0	0	0	0	1	1	1	0	0	0
169170_O_00_16_10_02878	_03933	Sensor_protein_QseC	#N/A	#N/A	21	1	0	1	0	1	1	0	1	0	1	0	1	0	0	0	0	1	0	1	0	0	1	1	0	0	0	0	0	0	0	1	0	1	1	0	0	1	0	1	0	1	0	0	1
169171_O_00_16_10_02879	_03934	Transcriptional_regulatory_protein_QseB	#N/A	#N/A	21	1	0	1	0	1	1	0	1	0	1	0	1	0	0	0	0	1	0	1	0	0	1	1	0	0	0	0	0	0	0	1	0	1	1	0	0	1	0	1	0	1	0	0	1
75813_071316B_01474	_03936	putative_multidrug_resistance_protein_EmrK	-3.61492	0.00345	17	1	0	1	0	0	1	0	1	0	1	0	1	0	0	0	0	1	0	1	0	0	1	1	0	0	0	0	0	0	0	1	0	1	1	0	0	0	0	1	0	1	0	0	0
75814_071316B_01475	_03937	NADPH-dependent_curcumin_reductase	-3.61492	0.00345	17	1	0	1	0	0	1	0	1	0	1	0	1	0	0	0	0	1	0	1	0	0	1	1	0	0	0	0	0	0	0	1	0	1	1	0	0	0	0	1	0	1	0	0	0
75815_071316B_01476	_03938	hypothetical_protein	-3.61492	0.00345	17	1	0	1	0	0	1	0	1	0	1	0	1	0	0	0	0	1	0	1	0	0	1	1	0	0	0	0	0	0	0	1	0	1	1	0	0	0	0	1	0	1	0	0	0
75816_071316B_01477	_03939	Multidrug_export_protein_EmrB	-3.61492	0.00345	17	1	0	1	0	0	1	0	1	0	1	0	1	0	0	0	0	1	0	1	0	0	1	1	0	0	0	0	0	0	0	1	0	1	1	0	0	0	0	1	0	1	0	0	0
75817_071316B_01478	_03940	Tyrocidine_synthase_3	-3.61492	0.00345	17	1	0	1	0	0	1	0	1	0	1	0	1	0	0	0	0	1	0	1	0	0	1	1	0	0	0	0	0	0	0	1	0	1	1	0	0	0	0	1	0	1	0	0	0
75818_071316B_01479	_03941	Phthiocerol/phenolphthiocerol_synthesis_polyketide_synthase_type_I_PpsE	-3.61492	0.00345	17	1	0	1	0	0	1	0	1	0	1	0	1	0	0	0	0	1	0	1	0	0	1	1	0	0	0	0	0	0	0	1	0	1	1	0	0	0	0	1	0	1	0	0	0
75819_071316B_01480	_03942	Polyketide_synthase_PksN	-3.61492	0.00345	17	1	0	1	0	0	1	0	1	0	1	0	1	0	0	0	0	1	0	1	0	0	1	1	0	0	0	0	0	0	0	1	0	1	1	0	0	0	0	1	0	1	0	0	0
75820_071316B_01481	_03943	Tyrocidine_synthase_3	-3.61492	0.00345	17	1	0	1	0	0	1	0	1	0	1	0	1	0	0	0	0	1	0	1	0	0	1	1	0	0	0	0	0	0	0	1	0	1	1	0	0	0	0	1	0	1	0	0	0
75821_071316B_01482	_03944	Tyrocidine_synthase_3	-3.61492	0.00345	17	1	0	1	0	0	1	0	1	0	1	0	1	0	0	0	0	1	0	1	0	0	1	1	0	0	0	0	0	0	0	1	0	1	1	0	0	0	0	1	0	1	0	0	0
75822_071316B_01483	_03945	Multifunctional_cyclase-dehydratase-3-O-methyl_transferase_TcmN	-3.61492	0.00345	17	1	0	1	0	0	1	0	1	0	1	0	1	0	0	0	0	1	0	1	0	0	1	1	0	0	0	0	0	0	0	1	0	1	1	0	0	0	0	1	0	1	0	0	0
853_00_18_3_1_00854	_03946	DNA-damage-inducible_protein_F	#N/A	#N/A	30	1	0	1	0	0	1	0	1	1	0	1	0	1	1	1	0	1	1	0	1	1	0	1	1	1	0	1	1	0	0	0	0	1	0	0	1	1	1	1	1	1	1	1	0
854_00_18_3_1_00855	_03947	Oligopeptide_transport_ATP-binding_protein_OppD	#N/A	#N/A	31	1	0	1	0	0	1	0	1	1	1	1	0	1	1	1	0	1	1	0	1	1	0	1	1	1	1	1	1	0	0	0	0	1	0	0	1	1	1	1	1	1	0	1	0
855_00_18_3_1_00856	_03948	putative_D,D-dipeptide_transport_ATP-binding_protein_DdpF	#N/A	#N/A	31	1	0	1	0	0	1	0	1	1	1	1	0	1	1	1	0	1	1	0	1	1	0	1	1	1	1	1	1	0	0	0	0	1	0	0	1	1	1	1	1	1	0	1	0
856_00_18_3_1_00857	_03949	Glutathione-binding_protein_GsiB_precursor	#N/A	#N/A	32	1	0	1	0	1	1	0	1	1	1	1	0	1	1	1	0	1	1	0	1	1	0	1	1	1	1	1	1	0	0	0	0	1	0	0	1	1	0	1	1	1	1	1	0
857_00_18_3_1_00858	_03950	Glutathione_transport_system_permease_protein_GsiC	#N/A	#N/A	31	1	0	1	0	0	1	0	1	1	1	1	0	1	1	1	0	1	1	0	1	1	0	1	1	1	1	1	1	0	0	0	0	1	0	0	1	1	1	1	1	1	0	1	0
32521_01_65_5_1_03494	_03951	Leupeptin-inactivating_enzyme_1_precursor	#N/A	#N/A	21	1	1	1	1	1	1	0	1	0	1	0	1	0	0	0	0	1	0	1	0	0	1	1	0	0	1	0	0	0	0	1	0	1	1	0	0	0	0	1	0	1	0	0	0
166848_O_00_16_10_00518	_03952	Alpha-amylase_precursor	#N/A	#N/A	34	1	1	1	1	1	1	0	1	1	0	0	0	1	1	0	0	1	0	1	0	0	1	1	0	0	1	0	1	0	0	1	0	1	1	0	1	1	1	1	1	1	1	1	1
653_00_18_3_1_00653	_03954	hypothetical_protein	#N/A	#N/A	30	1	0	1	0	0	1	1	1	1	1	1	0	0	1	0	0	1	1	1	0	0	1	1	0	0	0	1	1	1	1	1	0	1	1	1	0	0	1	1	0	1	0	0	0
5401_00_69_1_00215	_03957	Homoserine/homoserine_lactone_efflux_protein	#N/A	#N/A	33	1	1	1	1	0	1	1	1	1	1	0	0	1	1	0	1	1	0	1	0	0	1	1	0	0	1	0	0	0	1	1	1	1	1	1	1	1	0	1	0	1	0	1	0
29954_01_65_5_1_00905	_03958	hypothetical_protein	#N/A	#N/A	21	1	1	1	1	0	1	0	1	0	1	0	0	0	0	0	1	1	0	1	0	0	1	1	0	0	1	0	0	0	0	1	0	1	1	0	0	0	0	1	0	1	1	0	0
4979_00_18_3_1_05033	_03969	hypothetical_protein	#N/A	#N/A	41	1	1	1	1	1	1	1	1	1	1	0	0	1	1	1	0	1	1	1	1	1	1	1	1	1	1	1	0	1	1	1	1	1	1	1	1	0	0	1	1	1	0	1	0
166492_O_00_16_10_00154	_03972	hypothetical_protein	#N/A	#N/A	33	1	0	1	0	0	1	1	1	1	1	0	0	1	1	0	0	1	1	1	0	0	1	1	0	0	0	1	0	0	1	1	1	1	1	1	1	1	0	1	1	1	0	1	1
676_00_18_3_1_00676	_03973	D-alanyl-D-alanine_carboxypeptidase_DacA_precursor	#N/A	#N/A	45	1	1	1	1	1	1	1	1	1	1	1	1	1	1	1	0	1	1	1	1	1	1	1	1	1	1	1	0	1	1	1	1	1	1	1	1	1	0	1	1	1	1	1	0
4776_00_18_3_1_04822	_03975	hypothetical_protein	#N/A	#N/A	43	1	1	1	1	1	1	1	1	1	1	1	0	1	1	0	0	1	1	1	0	1	1	1	1	0	1	1	1	1	1	1	1	1	1	1	1	1	1	1	1	1	1	1	0
169238_O_00_16_10_02946	_03976	Alternative_ribosome-rescue_factor_A	#N/A	#N/A	31	1	1	1	1	1	1	0	1	0	1	1	1	0	0	1	0	1	1	1	1	0	1	1	0	1	1	1	0	1	0	1	0	1	1	0	0	0	0	1	1	1	1	0	1
4961_00_18_3_1_05015	_03983	putative_phosphatase	#N/A	#N/A	31	1	1	1	1	1	1	0	1	0	1	1	1	0	0	1	0	1	1	1	1	0	1	1	0	1	1	1	1	1	0	1	0	1	1	0	0	0	0	1	1	1	1	0	0
3200_00_18_3_1_03217	_03984	General_stress_protein_14	#N/A	#N/A	43	1	0	1	0	1	1	1	1	1	1	1	0	1	1	1	1	1	1	1	1	0	1	1	0	1	1	1	1	1	1	1	1	1	1	1	1	1	1	1	1	1	1	1	0
169612_O_00_16_10_03328	_03985	Glutathione-regulated_potassium-efflux_system_protein_KefC	#N/A	#N/A	44	1	0	1	0	1	1	1	1	1	1	1	0	1	1	1	1	1	1	1	1	0	1	1	0	1	1	1	1	1	1	1	1	1	1	1	1	1	1	1	1	1	1	1	1
3359_00_18_3_1_03376	_03987	EamA-like_transporter_family_protein	#N/A	#N/A	26	1	1	1	1	0	1	0	1	0	1	1	0	0	0	0	0	1	1	1	0	0	1	1	0	0	1	1	1	1	0	1	0	1	1	0	0	0	1	1	1	1	0	0	0
75876_071316B_01537	_03999	Trypsin-like_protease_precursor	-3.95253	0.003675	8	1	0	0	0	0	1	0	1	0	0	0	0	0	0	0	0	0	0	1	0	0	1	1	0	0	0	0	0	0	0	0	0	0	0	0	0	0	0	0	0	1	0	0	0
17346_00_84_1_02649	_04001	Metalloprotease_StcE_precursor	#N/A	#N/A	20	1	1	1	1	1	1	0	1	0	1	0	0	0	0	0	0	1	0	1	0	0	1	1	0	0	0	0	0	0	0	1	0	1	1	0	0	0	0	1	0	1	0	0	0
58285_07_05_16_A_01817	_04002	Pectate_lyase_superfamily_protein	#N/A	#N/A	17	1	0	1	0	1	1	0	1	0	1	0	0	0	0	0	0	1	0	1	0	0	1	1	0	0	0	0	0	0	0	1	0	1	1	0	0	0	0	1	0	1	0	0	0
75880_071316B_01541	_04003	hypothetical_protein	-5.1997	0.0005016	16	1	0	1	0	0	1	0	1	0	1	0	0	0	0	0	0	1	0	1	0	0	1	1	0	0	0	0	0	0	0	1	0	1	1	0	0	0	0	1	0	1	0	0	0
2665_00_18_3_1_02678	_04004	Putative_N-acetylmannosaminyltransferase	#N/A	#N/A	24	1	1	1	1	1	1	0	1	0	1	0	0	0	0	1	0	1	1	1	0	0	1	1	1	0	0	0	0	0	0	1	0	1	1	0	0	0	0	1	1	1	0	0	0
17348_00_84_1_02651	_04005	hypothetical_protein	#N/A	#N/A	20	1	1	1	1	0	1	0	1	0	1	0	0	0	0	0	0	1	0	1	0	0	1	1	0	0	0	0	0	0	0	1	0	1	1	0	0	0	0	1	1	1	0	0	0
17351_00_84_1_02654	_04007	Phenylacetate-coenzyme_A_ligase	#N/A	#N/A	18	1	0	1	0	0	1	0	1	0	1	0	0	0	0	0	0	1	0	1	0	0	1	1	0	0	0	0	0	0	0	1	0	1	1	0	0	0	0	1	1	1	0	0	0
17349_00_84_1_02652	_04008	Serine_acetyltransferase	#N/A	#N/A	19	1	0	1	0	0	1	0	1	0	1	0	0	0	0	0	0	1	0	1	0	0	1	1	0	1	0	0	0	0	0	1	0	1	1	0	0	0	0	1	1	1	0	0	0
75886_071316B_01547	_04009	hypothetical_protein	-5.1997	0.0005016	16	1	0	1	0	0	1	0	1	0	1	0	0	0	0	0	0	1	0	1	0	0	1	1	0	0	0	0	0	0	0	1	0	1	1	0	0	0	0	1	0	1	0	0	0
75887_071316B_01548	_04010	Polysaccharide_biosynthesis_protein	-5.1997	0.0005016	16	1	0	1	0	0	1	0	1	0	1	0	0	0	0	0	0	1	0	1	0	0	1	1	0	0	0	0	0	0	0	1	0	1	1	0	0	0	0	1	0	1	0	0	0
75888_071316B_01549	_04011	D-inositol_3-phosphate_glycosyltransferase	-5.1997	0.0005016	16	1	0	1	0	0	1	0	1	0	1	0	0	0	0	0	0	1	0	1	0	0	1	1	0	0	0	0	0	0	0	1	0	1	1	0	0	0	0	1	0	1	0	0	0
8617_00_69_1_03469	_04016	Poly(beta-D-mannuronate)_C5_epimerase_4	#N/A	#N/A	24	1	1	0	0	0	0	1	0	1	1	0	0	1	1	1	0	0	0	0	1	1	0	0	1	1	1	0	0	0	1	0	1	1	0	1	1	1	0	0	1	0	0	1	0
169814_O_00_16_10_03542	_04019	hypothetical_protein	#N/A	#N/A	28	1	0	1	0	1	1	0	1	0	1	1	0	0	0	1	1	1	1	1	1	0	1	1	0	1	0	1	1	1	0	1	0	1	1	0	0	0	1	1	0	1	0	0	1
29385_01_65_5_1_00336	_04021	hypothetical_protein	#N/A	#N/A	19	1	1	1	1	0	1	0	1	0	1	0	0	0	0	0	0	1	0	1	0	0	1	1	0	0	1	0	0	0	0	1	0	1	1	0	0	0	0	1	0	1	0	0	0
58991_07_05_16_A_02531	_04031	hypothetical_protein	#N/A	#N/A	17	1	0	1	0	1	1	0	1	0	1	0	0	0	0	0	0	1	0	1	0	0	1	1	0	0	0	0	0	0	0	1	0	1	1	0	0	0	0	1	0	1	0	0	0
30141_01_65_5_1_01093	_04038	Bacterial_extracellular_solute-binding_proteins,_family_3	#N/A	#N/A	20	1	1	1	1	0	1	0	1	0	1	0	1	0	0	0	0	1	0	1	0	0	1	1	0	0	1	0	0	0	0	1	0	1	1	0	0	0	0	1	0	1	0	0	0
1205_00_18_3_1_01206	_04043	hypothetical_protein	#N/A	#N/A	30	1	1	1	1	1	1	0	1	0	1	1	0	0	0	1	0	1	1	1	1	0	1	1	0	1	1	1	1	1	0	1	0	1	1	0	0	0	1	1	1	1	0	0	0
438_00_18_3_1_00438	_04044	Ferredoxin--NADP_reductase	#N/A	#N/A	43	1	0	1	0	1	1	1	1	1	1	1	1	1	1	1	0	1	1	1	1	1	1	1	1	1	0	1	1	1	1	1	1	1	1	1	1	1	1	1	0	1	1	1	0
169418_O_00_16_10_03127	_04046	hypothetical_protein	#N/A	#N/A	19	1	0	1	0	0	1	0	1	0	1	0	0	0	0	0	0	1	0	1	0	0	1	1	0	0	0	0	0	0	0	1	1	1	1	1	0	0	0	1	0	1	0	0	1
78551_071316B_04239	_04051	Pectate_lyase_superfamily_protein	-5.1997	0.0005016	16	1	0	1	0	0	1	0	1	0	1	0	0	0	0	0	0	1	0	1	0	0	1	1	0	0	0	0	0	0	0	1	0	1	1	0	0	0	0	1	0	1	0	0	0
78548_071316B_04236	_04054	Multidrug_resistance_protein_MdtG	-5.1997	0.0005016	16	1	0	1	0	0	1	0	1	0	1	0	0	0	0	0	0	1	0	1	0	0	1	1	0	0	0	0	0	0	0	1	0	1	1	0	0	0	0	1	0	1	0	0	0
430_00_18_3_1_00430	_04055	D-alanyl-D-alanine_carboxypeptidase_DacC_precursor	#N/A	#N/A	26	1	0	1	0	0	1	0	1	0	1	1	0	0	0	1	1	1	1	1	1	0	1	1	0	1	0	1	1	1	0	1	0	1	1	0	0	0	1	1	0	1	0	0	0
78546_071316B_04234	_04056	UDP-N-acetylmuramoyl-L-alanyl-D-glutamate--LD-lysine_ligase	-5.1997	0.0005016	16	1	0	1	0	0	1	0	1	0	1	0	0	0	0	0	0	1	0	1	0	0	1	1	0	0	0	0	0	0	0	1	0	1	1	0	0	0	0	1	0	1	0	0	0
78545_071316B_04233	_04057	HTH-type_transcriptional_regulator_LeuO	-5.1997	0.0005016	16	1	0	1	0	0	1	0	1	0	1	0	0	0	0	0	0	1	0	1	0	0	1	1	0	0	0	0	0	0	0	1	0	1	1	0	0	0	0	1	0	1	0	0	0
78543_071316B_04231	_04059	hypothetical_protein	#N/A	#N/A	18	1	0	1	0	0	1	0	1	0	1	0	1	0	0	0	0	1	0	1	0	0	1	1	0	0	0	0	0	0	0	1	0	1	1	0	0	0	0	1	1	1	0	0	0
78542_071316B_04230	_04060	hypothetical_protein	#N/A	#N/A	18	1	0	1	0	0	1	0	1	0	1	0	1	0	0	0	0	1	0	1	0	0	1	1	0	0	0	0	0	0	0	1	0	1	1	0	0	0	0	1	1	1	0	0	0
78541_071316B_04229	_04061	hypothetical_protein	-3.41102	0.002473	19	1	0	1	0	0	1	0	1	0	1	0	1	0	0	0	0	1	0	1	0	0	1	1	0	0	0	0	0	0	1	1	0	1	1	0	0	0	0	1	1	1	0	0	0
23136_00_90_10_04585	_04062	Glyoxalase-like_domain_protein	#N/A	#N/A	28	1	1	1	1	1	1	0	1	1	1	0	0	1	1	0	1	1	0	1	0	0	1	1	0	0	1	0	0	0	0	1	0	1	1	0	1	0	0	1	1	1	0	1	0
2239_00_18_3_1_02251	_04063	Small-conductance_mechanosensitive_channel	#N/A	#N/A	17	1	0	1	0	0	1	0	1	0	1	1	0	0	0	0	0	1	1	0	0	0	0	1	0	0	0	1	0	0	0	1	0	1	1	0	0	0	0	1	0	1	0	0	0
2240_00_18_3_1_02252	_04064	Integral_membrane_protein_TerC_family_protein	-4.12403	0.0001386	18	1	0	1	0	0	1	0	1	0	1	1	0	0	0	0	0	1	1	0	0	0	0	1	0	0	1	1	0	0	0	1	0	1	1	0	0	0	0	1	0	1	0	0	0
78536_071316B_04224	_04066	hypothetical_protein	-8.98749	0.002173	14	1	0	1	0	0	1	0	1	0	1	0	0	0	0	0	0	1	0	0	0	0	0	1	0	0	0	0	0	0	0	1	0	1	1	0	0	0	0	1	0	1	0	0	0
26940_00_90_15_03327	_04067	acid-resistance_protein	-4.6516	0.0006521	16	1	0	1	0	0	1	0	1	0	1	0	0	0	0	0	0	1	0	0	0	0	0	1	0	0	0	0	1	0	0	1	0	1	1	0	0	0	1	1	0	1	0	0	0
670_00_18_3_1_00670	_04069	Dihydrofolate_reductase	#N/A	#N/A	39	1	1	1	1	0	1	1	1	1	1	1	0	0	1	0	1	1	1	1	1	0	1	1	0	1	1	1	1	1	1	1	1	1	1	1	0	0	1	1	1	1	1	0	0
671_00_18_3_1_00671	_04070	Bacterial_regulatory_proteins,_tetR_family	#N/A	#N/A	38	1	1	1	1	0	1	1	1	1	1	1	0	0	1	0	1	1	1	1	1	0	1	1	0	1	1	1	1	1	0	1	1	1	1	1	0	0	1	1	1	1	1	0	0
506_00_18_3_1_00506	_04071	Glycine_cleavage_system_transcriptional_activator	#N/A	#N/A	33	1	1	1	1	0	1	0	1	1	1	1	0	0	1	1	0	1	1	1	1	1	1	1	1	1	1	1	0	1	1	1	0	1	1	0	0	1	0	1	0	1	0	0	0
505_00_18_3_1_00505	_04072	Leucine_efflux_protein	#N/A	#N/A	33	1	1	1	1	0	1	0	1	1	1	1	0	0	1	1	0	1	1	1	1	1	1	1	1	1	1	1	0	1	1	1	0	1	1	0	0	1	0	1	0	1	0	0	0
1383_00_18_3_1_01387	_04076	Putative_metal_chaperone_YciC	#N/A	#N/A	15	1	1	1	1	0	1	0	1	0	0	1	0	0	0	1	0	0	1	0	1	0	0	1	0	1	1	0	0	0	0	0	0	0	1	0	0	0	0	0	0	1	0	0	0
1384_00_18_3_1_01388	_04077	Putative_metal_chaperone_YciC	#N/A	#N/A	11	1	0	1	0	0	1	0	1	0	0	1	0	0	0	1	0	0	1	0	1	0	0	1	0	1	0	0	0	0	0	0	0	0	0	0	0	0	0	0	0	1	0	0	0
1385_00_18_3_1_01389	_04078	RNA_polymerase-binding_transcription_factor_DksA	#N/A	#N/A	11	1	0	1	0	0	1	0	1	0	0	1	0	0	0	1	0	0	1	0	1	0	0	1	0	1	0	0	0	0	0	0	0	0	0	0	0	0	0	0	0	1	0	0	0
78523_071316B_04211	_04079	hypothetical_protein	-3.90231	0.004888	15	1	0	1	0	0	1	0	1	0	1	0	0	0	0	0	0	1	0	1	0	0	1	1	0	0	0	0	0	0	0	1	0	1	1	0	0	0	0	1	0	1	0	0	0
78522_071316B_04210	_04080	Molybdopterin-synthase_adenylyltransferase	-3.90231	0.004888	15	1	0	1	0	0	1	0	1	0	1	0	0	0	0	0	0	1	0	1	0	0	1	1	0	0	0	0	0	0	0	1	0	1	1	0	0	0	0	1	0	1	0	0	0
78520_071316B_04208	_04082	hypothetical_protein	-3.90231	0.004888	15	1	0	1	0	0	1	0	1	0	1	0	0	0	0	0	0	1	0	1	0	0	1	1	0	0	0	0	0	0	0	1	0	1	1	0	0	0	0	1	0	1	0	0	0
78519_071316B_04207	_04083	Phosphoethanolamine_transferase_EptC	-3.90231	0.004888	15	1	0	1	0	0	1	0	1	0	1	0	0	0	0	0	0	1	0	1	0	0	1	1	0	0	0	0	0	0	0	1	0	1	1	0	0	0	0	1	0	1	0	0	0
52932_07_03_16_B_01272	_04085	Endoribonuclease_L-PSP	#N/A	#N/A	20	1	0	1	0	0	1	0	1	1	1	0	0	0	1	0	0	1	0	1	0	1	1	1	0	0	0	0	0	0	0	1	0	1	1	0	0	0	0	1	0	1	0	0	0
691_00_18_3_1_00691	_04086	Zinc_uptake_regulation_protein	#N/A	#N/A	39	1	0	1	0	0	1	1	1	1	1	1	0	1	1	1	0	1	1	1	1	0	1	1	0	1	1	1	1	1	1	1	1	1	1	1	1	0	1	1	0	1	1	1	0
693_00_18_3_1_00693	_04088	UDP-3-O-[3-hydroxymyristoyl]_glucosamine_N-acyltransferase	#N/A	#N/A	38	1	0	1	0	0	1	1	1	1	1	1	0	1	1	1	0	1	1	1	1	0	1	1	0	1	0	1	1	1	1	1	1	1	1	1	1	0	1	1	0	1	1	1	0
694_00_18_3_1_00694	_04089	Putative_metal_chaperone_YciC	#N/A	#N/A	39	1	0	1	0	0	1	1	1	1	1	1	0	1	1	1	0	1	1	1	1	0	1	1	0	1	1	1	1	1	1	1	1	1	1	1	1	0	1	1	0	1	1	1	0
450_00_18_3_1_00450	_04090	aspartoacylase	#N/A	#N/A	39	1	1	1	1	0	1	0	1	1	1	1	0	1	1	1	0	1	1	1	1	0	1	1	0	1	1	1	1	1	1	1	0	1	1	0	1	0	1	1	1	1	1	1	0
29907_01_65_5_1_00858	_04091	Carbohydrate_binding_domain_protein	#N/A	#N/A	20	1	1	1	1	0	1	0	1	0	1	0	0	0	0	0	0	1	0	1	0	0	1	1	0	0	1	0	0	0	0	1	0	1	1	0	0	0	0	1	1	1	0	0	0
269_00_18_3_1_00269	_04092	hypothetical_protein	#N/A	#N/A	43	1	1	1	1	1	1	1	1	1	1	1	1	1	1	1	1	1	1	1	1	1	1	1	1	1	1	1	0	0	1	1	1	1	1	1	1	1	0	1	0	1	0	1	0
1569_00_18_3_1_01573	_04094	hypothetical_protein	#N/A	#N/A	30	1	0	1	0	0	1	1	1	0	1	1	0	0	0	1	1	1	1	1	1	0	1	1	0	1	1	1	1	1	1	1	0	1	1	0	0	0	1	1	0	1	1	0	0
78507_071316B_04195	_04095	EF_hand	-3.64675	0.001838	17	1	0	1	0	0	1	0	1	0	1	0	0	0	0	0	1	1	0	1	0	0	1	1	0	0	0	0	0	0	0	1	0	1	1	0	0	0	0	1	0	1	0	0	0
30060_01_65_5_1_01011	_04096	Ribosomal_protein_S12_methylthiotransferase_RimO	#N/A	#N/A	20	1	1	1	1	0	1	0	1	0	1	0	0	0	0	0	1	1	0	1	0	0	1	1	0	0	1	0	0	0	0	1	0	1	1	0	0	0	0	1	0	1	0	0	0
30059_01_65_5_1_01010	_04097	hypothetical_protein	#N/A	#N/A	20	1	1	1	1	0	1	0	1	0	1	0	0	0	0	0	1	1	0	1	0	0	1	1	0	0	1	0	0	0	0	1	0	1	1	0	0	0	0	1	0	1	0	0	0
27164_00_90_15_03557	_04098	hypothetical_protein	-3.8805	0.0009619	18	1	0	1	0	0	1	0	1	0	1	0	0	0	0	0	0	1	0	1	0	0	1	1	0	0	0	0	1	0	0	1	0	1	1	0	0	0	1	1	0	1	0	0	0
698_00_18_3_1_00698	_04099	Multiple_antibiotic_resistance_protein_MarR	#N/A	#N/A	39	1	0	1	0	1	1	1	1	1	1	1	0	1	1	0	1	1	1	1	0	0	1	1	0	0	0	1	1	1	1	1	1	1	1	1	1	1	1	1	0	1	1	1	0
697_00_18_3_1_00697	_04100	Cadmium,_cobalt_and_zinc/H(+)-K(+)_antiporter	#N/A	#N/A	38	1	0	1	0	1	1	1	1	1	1	1	0	1	1	0	1	1	1	1	0	0	1	1	0	0	0	1	1	1	1	1	1	1	1	0	1	1	1	1	0	1	1	1	0
27056_00_90_15_03444	_04102	HTH-type_transcriptional_regulator_CdhR	#N/A	#N/A	19	1	0	1	0	0	1	0	1	0	1	0	1	0	0	0	0	1	0	1	0	0	1	1	0	0	0	0	1	0	0	1	0	1	1	0	0	0	1	1	0	1	0	0	0
1184_00_18_3_1_01185	_04103	Inner_membrane_ABC_transporter_permease_protein_YdcV	#N/A	#N/A	23	1	0	1	0	0	1	0	1	0	1	0	0	0	0	1	1	1	1	1	1	0	1	1	0	1	0	0	1	0	0	1	0	1	1	0	0	0	1	1	0	1	0	0	0
1183_00_18_3_1_01184	_04104	Putrescine_transport_system_permease_protein_PotH	#N/A	#N/A	23	1	0	1	0	0	1	0	1	0	1	0	0	0	0	1	1	1	1	1	1	0	1	1	0	1	0	0	1	0	0	1	0	1	1	0	0	0	1	1	0	1	0	0	0
1182_00_18_3_1_01183	_04105	sn-glycerol-3-phosphate_import_ATP-binding_protein_UgpC	#N/A	#N/A	23	1	0	1	0	0	1	0	1	0	1	0	0	0	0	1	1	1	1	1	1	0	1	1	0	1	0	0	1	0	0	1	0	1	1	0	0	0	1	1	0	1	0	0	0
1181_00_18_3_1_01182	_04106	putative_DapA-like_lyase	#N/A	#N/A	26	1	1	1	1	0	1	0	1	0	1	0	1	0	0	1	1	1	1	1	1	0	1	1	0	1	1	0	0	0	0	1	0	1	1	0	0	0	0	1	1	1	0	0	0
1179_00_18_3_1_01180	_04108	hypothetical_protein	#N/A	#N/A	23	1	0	1	0	0	1	0	1	0	1	0	0	0	0	1	1	1	1	1	1	0	1	1	0	1	0	0	1	0	0	1	0	1	1	0	0	0	1	1	0	1	0	0	0
1178_00_18_3_1_01179	_04109	D-amino_acid_dehydrogenase_small_subunit	#N/A	#N/A	27	1	1	1	1	0	1	0	1	0	1	0	0	0	0	1	1	1	1	1	1	1	1	1	1	1	1	0	0	0	0	1	0	1	1	0	0	0	0	1	1	1	0	0	0
1177_00_18_3_1_01178	_04110	4-hydroxyproline_epimerase	#N/A	#N/A	25	1	1	1	1	0	1	0	1	0	1	0	0	0	0	1	1	1	1	1	1	0	1	1	0	1	1	0	0	0	0	1	0	1	1	0	0	0	0	1	1	1	0	0	0
1176_00_18_3_1_01177	_04111	NADP-dependent_fatty_aldehyde_dehydrogenase	#N/A	#N/A	25	1	1	1	1	0	1	0	1	0	1	0	0	0	0	1	1	1	1	1	1	0	1	1	0	1	1	0	0	0	0	1	0	1	1	0	0	0	0	1	1	1	0	0	0
1175_00_18_3_1_01176	_04112	putative_HTH-type_transcriptional_regulator_YdfH	#N/A	#N/A	25	1	1	1	1	0	1	0	1	0	1	0	0	0	0	1	1	1	1	1	1	0	1	1	0	1	1	0	0	0	0	1	0	1	1	0	0	0	0	1	1	1	0	0	0
1196_00_18_3_1_01197	_04114	Periplasmic_oligopeptide-binding_protein_precursor	#N/A	#N/A	24	1	1	1	1	0	1	0	1	0	1	0	0	0	0	1	0	1	1	1	1	0	1	1	0	1	1	0	0	0	0	1	0	1	1	0	0	0	0	1	1	1	0	0	0
1195_00_18_3_1_01196	_04115	Oligopeptide_transport_system_permease_protein_OppB	#N/A	#N/A	24	1	1	1	1	0	1	0	1	0	1	0	0	0	0	1	0	1	1	1	1	0	1	1	0	1	1	0	0	0	0	1	0	1	1	0	0	0	0	1	1	1	0	0	0
1194_00_18_3_1_01195	_04116	Oligopeptide_transport_system_permease_protein_OppC	#N/A	#N/A	24	1	1	1	1	0	1	0	1	0	1	0	0	0	0	1	0	1	1	1	1	0	1	1	0	1	1	0	0	0	0	1	0	1	1	0	0	0	0	1	1	1	0	0	0
1193_00_18_3_1_01194	_04117	Oligopeptide_transport_ATP-binding_protein_OppD	#N/A	#N/A	24	1	1	1	1	0	1	0	1	0	1	0	0	0	0	1	0	1	1	1	1	0	1	1	0	1	1	0	0	0	0	1	0	1	1	0	0	0	0	1	1	1	0	0	0
1192_00_18_3_1_01193	_04118	Oligopeptide_transport_ATP-binding_protein_OppF	#N/A	#N/A	24	1	1	1	1	0	1	0	1	0	1	0	0	0	0	1	0	1	1	1	1	0	1	1	0	1	1	0	0	0	0	1	0	1	1	0	0	0	0	1	1	1	0	0	0
1191_00_18_3_1_01192	_04119	Aminopeptidase	#N/A	#N/A	24	1	1	1	1	0	1	0	1	0	1	0	0	0	0	1	0	1	1	1	1	0	1	1	0	1	1	0	0	0	0	1	0	1	1	0	0	0	0	1	1	1	0	0	0
78482_071316B_04170	_04120	hypothetical_protein	-5.1997	0.0005016	16	1	0	1	0	0	1	0	1	0	1	0	0	0	0	0	0	1	0	1	0	0	1	1	0	0	0	0	0	0	0	1	0	1	1	0	0	0	0	1	0	1	0	0	0
902_00_18_3_1_00903	_04125	Microbial_collagenase_precursor	#N/A	#N/A	40	1	1	1	1	0	1	1	1	1	1	1	1	1	1	1	0	1	1	1	1	1	1	1	1	1	1	1	0	1	1	1	0	1	1	0	1	0	0	1	0	1	0	1	0
1189_00_18_3_1_01190	_04128	Microbial_collagenase_precursor	#N/A	#N/A	24	1	1	1	1	0	1	0	1	0	1	0	0	0	0	1	0	1	1	1	1	0	1	1	0	1	1	0	0	0	0	1	0	1	1	0	0	0	0	1	1	1	0	0	0
169380_O_00_16_10_03089	_04133	HTH-type_transcriptional_repressor_YcgE	#N/A	#N/A	33	1	1	1	1	1	1	0	1	0	1	1	1	0	0	1	0	1	1	1	1	0	1	1	0	1	1	1	1	1	0	1	0	1	1	0	0	0	1	1	1	1	0	0	1
2342_00_18_3_1_02354	_04139	EamA-like_transporter_family_protein	#N/A	#N/A	38	1	0	1	0	0	1	1	1	1	1	1	0	1	1	0	0	1	1	1	0	1	1	1	1	0	0	1	1	1	1	1	1	1	1	1	1	1	1	1	1	1	0	1	0
3744_00_18_3_1_03769	_04144	Adenosylmethionine-8-amino-7-oxononanoate_aminotransferase	#N/A	#N/A	31	1	0	1	0	0	1	0	1	0	1	1	1	1	0	1	1	1	1	1	1	0	1	1	0	1	0	1	1	1	1	1	0	1	1	0	1	0	1	1	0	1	0	1	0
3745_00_18_3_1_03770	_04145	3-keto-5-aminohexanoate_cleavage_enzyme	#N/A	#N/A	26	1	0	1	0	0	1	0	1	0	1	1	1	0	0	1	1	1	1	1	1	0	1	1	0	1	0	0	1	1	0	1	0	1	1	0	0	0	1	1	0	1	0	0	0
2854_00_18_3_1_02867	_04146	NMT1/THI5_like_protein	#N/A	#N/A	27	1	0	1	0	0	1	0	1	0	1	1	1	0	0	1	1	1	1	1	1	0	1	1	0	1	0	1	1	1	0	1	0	1	1	0	0	0	1	1	0	1	0	0	0
3749_00_18_3_1_03774	_04147	Glycine_cleavage_system_transcriptional_activator	#N/A	#N/A	26	1	0	1	0	0	1	0	1	0	1	1	0	0	0	1	1	1	1	1	1	0	1	1	0	1	0	1	1	1	0	1	0	1	1	0	0	0	1	1	0	1	0	0	0
167487_O_00_16_10_01163	_04157	PEGA_domain_protein	#N/A	#N/A	42	1	1	1	1	0	1	1	1	1	1	1	1	1	1	0	1	1	0	1	0	1	1	1	1	0	1	0	0	1	1	1	1	1	1	1	1	1	0	1	1	1	1	1	1
167486_O_00_16_10_01162	_04158	Serine/threonine-protein_kinase_pkn1	#N/A	#N/A	42	1	1	1	1	0	1	1	1	1	1	1	1	1	1	0	1	1	0	1	0	1	1	1	1	0	1	0	0	1	1	1	1	1	1	1	1	1	0	1	1	1	1	1	1
167485_O_00_16_10_01161	_04159	aerobic_respiration_control_sensor_protein_ArcB	#N/A	#N/A	43	1	1	1	1	1	1	1	1	1	1	1	0	1	1	1	0	1	1	1	1	0	1	1	0	1	1	1	0	1	1	1	1	1	1	1	1	1	0	1	0	1	1	1	1
2723_00_18_3_1_02736	_04168	Cyclic_di-GMP_phosphodiesterase_response_regulator_RpfG	#N/A	#N/A	45	1	1	1	1	1	1	1	1	1	1	1	1	1	1	1	0	1	1	1	1	1	1	1	1	1	1	1	0	1	1	1	1	1	1	1	1	1	0	1	1	1	1	1	0
166386_O_00_16_10_00048	_04176	HTH-type_transcriptional_regulator_DmlR	#N/A	#N/A	32	1	0	1	0	0	1	0	1	0	1	1	0	1	0	1	1	1	1	1	1	1	1	1	1	1	1	1	0	0	0	1	0	1	1	0	1	1	0	1	1	1	1	1	1
166387_O_00_16_10_00049	_04177	Inner_membrane_transport_protein_YdhP	#N/A	#N/A	31	1	0	1	0	0	1	0	1	0	1	1	0	1	0	1	0	1	1	1	1	1	1	1	1	1	1	1	0	0	0	1	0	1	1	0	1	1	0	1	1	1	1	1	1
74738_071316B_00386	_04178	hypothetical_protein	-5.1997	0.0005016	16	1	0	1	0	0	1	0	1	0	1	0	0	0	0	0	0	1	0	1	0	0	1	1	0	0	0	0	0	0	0	1	0	1	1	0	0	0	0	1	0	1	0	0	0
74737_071316B_00385	_04179	hypothetical_protein	-4.15893	5.071e-05	12	1	0	0	0	0	1	0	1	0	0	0	0	0	0	0	0	1	0	1	0	0	1	1	0	0	0	0	0	0	0	0	0	1	1	0	0	0	0	0	0	1	0	0	0
708_00_18_3_1_00708	_04180	Glycerol-3-phosphate_regulon_repressor	#N/A	#N/A	27	1	0	1	0	0	1	0	1	1	1	1	0	1	1	0	0	1	1	1	0	0	1	1	0	0	0	1	1	0	0	1	0	1	1	0	1	0	1	1	0	1	0	1	0
19204_00_90_10_00605	_04182	Sialic_acid-binding_periplasmic_protein_SiaP_precursor	#N/A	#N/A	23	1	0	1	0	0	1	0	1	1	1	0	0	1	1	0	1	1	0	1	0	0	1	1	0	0	0	0	0	0	0	1	0	1	1	0	1	0	0	1	0	1	0	1	0
19205_00_90_10_00606	_04183	2,3-diketo-L-gulonate_TRAP_transporter_small_permease_protein_YiaM	#N/A	#N/A	22	1	0	1	0	0	1	0	1	1	1	0	0	1	1	0	0	1	0	1	0	0	1	1	0	0	0	0	0	0	0	1	0	1	1	0	1	0	0	1	0	1	0	1	0
19206_00_90_10_00607	_04184	Sialic_acid_TRAP_transporter_permease_protein_SiaT	#N/A	#N/A	23	1	0	1	0	0	1	0	1	1	1	0	0	1	1	0	1	1	0	1	0	0	1	1	0	0	0	0	0	0	0	1	0	1	1	0	1	0	0	1	0	1	0	1	0
2765_00_18_3_1_02778	_04186	hypothetical_protein	-4.10925	0.001039	16	1	0	1	0	0	1	0	1	0	0	0	0	0	0	0	0	1	1	1	0	0	1	1	0	0	0	1	0	0	0	0	0	1	1	0	0	0	0	1	1	1	0	0	0
74726_071316B_00374	_04190	hypothetical_protein	-4.1823	0.0005728	17	1	0	1	0	0	1	0	1	0	1	0	0	0	0	0	0	1	0	1	0	0	1	1	0	1	0	0	0	0	0	1	0	1	1	0	0	0	0	1	0	1	0	0	0
74725_071316B_00373	_04191	bifunctional_3-demethylubiquinone-9_3-methyltransferase/_2-octaprenyl-6-hydroxy_phenol_methylase	-5.1997	0.0005016	16	1	0	1	0	0	1	0	1	0	1	0	0	0	0	0	0	1	0	1	0	0	1	1	0	0	0	0	0	0	0	1	0	1	1	0	0	0	0	1	0	1	0	0	0
74724_071316B_00372	_04192	Major_cell-binding_factor_precursor	-5.1997	0.0005016	16	1	0	1	0	0	1	0	1	0	1	0	0	0	0	0	0	1	0	1	0	0	1	1	0	0	0	0	0	0	0	1	0	1	1	0	0	0	0	1	0	1	0	0	0
74723_071316B_00371	_04193	hypothetical_protein	-5.1997	0.0005016	16	1	0	1	0	0	1	0	1	0	1	0	0	0	0	0	0	1	0	1	0	0	1	1	0	0	0	0	0	0	0	1	0	1	1	0	0	0	0	1	0	1	0	0	0
74722_071316B_00370	_04194	Methyl-accepting_chemotaxis_protein_PctB	-5.1997	0.0005016	16	1	0	1	0	0	1	0	1	0	1	0	0	0	0	0	0	1	0	1	0	0	1	1	0	0	0	0	0	0	0	1	0	1	1	0	0	0	0	1	0	1	0	0	0
74721_071316B_00369	_04195	Intermediate_filament_tail_domain_protein	-5.1997	0.0005016	16	1	0	1	0	0	1	0	1	0	1	0	0	0	0	0	0	1	0	1	0	0	1	1	0	0	0	0	0	0	0	1	0	1	1	0	0	0	0	1	0	1	0	0	0
74720_071316B_00368	_04196	hypothetical_protein	-5.1997	0.0005016	16	1	0	1	0	0	1	0	1	0	1	0	0	0	0	0	0	1	0	1	0	0	1	1	0	0	0	0	0	0	0	1	0	1	1	0	0	0	0	1	0	1	0	0	0
74719_071316B_00367	_04197	hypothetical_protein	-5.1997	0.0005016	16	1	0	1	0	0	1	0	1	0	1	0	0	0	0	0	0	1	0	1	0	0	1	1	0	0	0	0	0	0	0	1	0	1	1	0	0	0	0	1	0	1	0	0	0
74718_071316B_00366	_04198	hypothetical_protein	-5.1997	0.0005016	16	1	0	1	0	0	1	0	1	0	1	0	0	0	0	0	0	1	0	1	0	0	1	1	0	0	0	0	0	0	0	1	0	1	1	0	0	0	0	1	0	1	0	0	0
74717_071316B_00365	_04199	hypothetical_protein	-5.1997	0.0005016	16	1	0	1	0	0	1	0	1	0	1	0	0	0	0	0	0	1	0	1	0	0	1	1	0	0	0	0	0	0	0	1	0	1	1	0	0	0	0	1	0	1	0	0	0
74716_071316B_00364	_04200	hypothetical_protein	-5.1997	0.0005016	16	1	0	1	0	0	1	0	1	0	1	0	0	0	0	0	0	1	0	1	0	0	1	1	0	0	0	0	0	0	0	1	0	1	1	0	0	0	0	1	0	1	0	0	0
74715_071316B_00363	_04201	hypothetical_protein	-5.1997	0.0005016	16	1	0	1	0	0	1	0	1	0	1	0	0	0	0	0	0	1	0	1	0	0	1	1	0	0	0	0	0	0	0	1	0	1	1	0	0	0	0	1	0	1	0	0	0
74714_071316B_00362	_04202	hypothetical_protein	-5.1997	0.0005016	16	1	0	1	0	0	1	0	1	0	1	0	0	0	0	0	0	1	0	1	0	0	1	1	0	0	0	0	0	0	0	1	0	1	1	0	0	0	0	1	0	1	0	0	0
74713_071316B_00361	_04203	hypothetical_protein	-5.1997	0.0005016	16	1	0	1	0	0	1	0	1	0	1	0	0	0	0	0	0	1	0	1	0	0	1	1	0	0	0	0	0	0	0	1	0	1	1	0	0	0	0	1	0	1	0	0	0
30037_01_65_5_1_00988	_04204	short_chain_dehydrogenase	#N/A	#N/A	21	1	1	1	1	0	1	0	1	0	1	0	0	0	0	0	0	1	0	1	0	0	1	1	0	0	1	0	0	0	0	1	0	1	1	0	0	0	0	1	1	1	1	0	0
80657_08_01_16_A_01042	_04205	hypothetical_protein	#N/A	#N/A	8	1	0	0	0	0	1	0	1	0	0	0	0	0	0	0	0	1	0	0	0	0	0	0	0	0	0	0	0	0	0	1	0	1	0	0	0	0	0	0	0	0	0	0	0
80656_08_01_16_A_01041	_04207	hypothetical_protein	#N/A	#N/A	3	1	0	0	0	0	1	0	1	0	0	0	0	0	0	0	0	0	0	0	0	0	0	0	0	0	0	0	0	0	0	0	0	0	0	0	0	0	0	0	0	0	0	0	0
80655_08_01_16_A_01040	_04208	hypothetical_protein	#N/A	#N/A	3	1	0	0	0	0	1	0	1	0	0	0	0	0	0	0	0	0	0	0	0	0	0	0	0	0	0	0	0	0	0	0	0	0	0	0	0	0	0	0	0	0	0	0	0
896_00_18_3_1_00897	_04209	hypothetical_protein	#N/A	#N/A	24	1	0	1	0	0	1	0	1	1	1	1	0	0	1	0	1	1	1	1	0	0	1	1	0	0	0	1	0	1	0	1	0	1	1	0	0	0	0	1	0	1	0	0	0
74707_071316B_00355	_04210	hypothetical_protein	-2.42478	0.001419	11	1	0	0	0	0	0	0	0	0	1	0	0	0	0	0	0	1	0	1	0	0	1	1	0	0	0	0	0	0	0	0	0	1	1	0	0	0	0	1	0	1	0	0	0
74704_071316B_00352	_04214	hypothetical_protein	-5.1997	0.0005016	16	1	0	1	0	0	1	0	1	0	1	0	0	0	0	0	0	1	0	1	0	0	1	1	0	0	0	0	0	0	0	1	0	1	1	0	0	0	0	1	0	1	0	0	0
74703_071316B_00351	_04215	Killing_trait	-5.1997	0.0005016	16	1	0	1	0	0	1	0	1	0	1	0	0	0	0	0	0	1	0	1	0	0	1	1	0	0	0	0	0	0	0	1	0	1	1	0	0	0	0	1	0	1	0	0	0
74702_071316B_00350	_04216	Killing_trait	-5.1997	0.0005016	16	1	0	1	0	0	1	0	1	0	1	0	0	0	0	0	0	1	0	1	0	0	1	1	0	0	0	0	0	0	0	1	0	1	1	0	0	0	0	1	0	1	0	0	0
74701_071316B_00349	_04217	hypothetical_protein	-5.1997	0.0005016	16	1	0	1	0	0	1	0	1	0	1	0	0	0	0	0	0	1	0	1	0	0	1	1	0	0	0	0	0	0	0	1	0	1	1	0	0	0	0	1	0	1	0	0	0
74700_071316B_00348	_04218	Killing_trait	-5.1997	0.0005016	16	1	0	1	0	0	1	0	1	0	1	0	0	0	0	0	0	1	0	1	0	0	1	1	0	0	0	0	0	0	0	1	0	1	1	0	0	0	0	1	0	1	0	0	0
74699_071316B_00347	_04219	hypothetical_protein	-3.61492	0.00345	17	1	0	1	0	0	1	0	1	0	1	0	1	0	0	0	0	1	0	1	0	0	1	1	0	0	0	0	0	0	0	1	0	1	1	0	0	0	0	1	0	1	0	0	0
74698_071316B_00346	_04220	Killing_trait	-5.1997	0.0005016	16	1	0	1	0	0	1	0	1	0	1	0	0	0	0	0	0	1	0	1	0	0	1	1	0	0	0	0	0	0	0	1	0	1	1	0	0	0	0	1	0	1	0	0	0
74697_071316B_00345	_04221	Killing_trait	-5.1997	0.0005016	16	1	0	1	0	0	1	0	1	0	1	0	0	0	0	0	0	1	0	1	0	0	1	1	0	0	0	0	0	0	0	1	0	1	1	0	0	0	0	1	0	1	0	0	0
74696_071316B_00344	_04222	Killing_trait	-5.1997	0.0005016	16	1	0	1	0	0	1	0	1	0	1	0	0	0	0	0	0	1	0	1	0	0	1	1	0	0	0	0	0	0	0	1	0	1	1	0	0	0	0	1	0	1	0	0	0
74695_071316B_00343	_04223	hypothetical_protein	-5.1997	0.0005016	16	1	0	1	0	0	1	0	1	0	1	0	0	0	0	0	0	1	0	1	0	0	1	1	0	0	0	0	0	0	0	1	0	1	1	0	0	0	0	1	0	1	0	0	0
74694_071316B_00342	_04224	Nitrogen_assimilation_regulatory_protein	-5.1997	0.0005016	16	1	0	1	0	0	1	0	1	0	1	0	0	0	0	0	0	1	0	1	0	0	1	1	0	0	0	0	0	0	0	1	0	1	1	0	0	0	0	1	0	1	0	0	0
74691_071316B_00339	_04227	Extracellular_serine_proteinase_precursor	-6.06615	5.393e-05	15	1	0	0	0	0	1	0	1	0	0	0	0	0	0	0	0	1	0	1	0	0	1	1	0	0	0	1	0	0	0	1	0	1	1	0	0	0	0	1	0	1	0	0	0
4210_00_18_3_1_04240	_04228	Ferrichrome-iron_receptor_precursor	#N/A	#N/A	45	1	1	1	1	1	1	1	1	1	1	1	0	1	1	1	0	1	1	1	1	1	1	1	1	1	1	1	1	1	1	1	1	1	1	1	1	0	1	1	0	1	1	1	0
4209_00_18_3_1_04239	_04229	Transposon_Tn10_TetD_protein	#N/A	#N/A	44	1	1	1	1	1	1	1	1	1	1	1	0	1	1	1	0	1	1	1	1	1	1	1	1	1	1	1	1	1	1	1	1	1	1	1	1	0	1	1	0	1	1	1	0
179320_RE88_00154	_04230	hypothetical_protein	#N/A	#N/A	4	1	0	0	0	0	0	0	0	0	0	0	0	0	0	0	0	0	0	0	0	0	0	0	0	0	0	0	0	0	0	0	0	0	1	0	0	0	0	1	0	0	0	0	0
398_00_18_3_1_00398	_04231	Inner_membrane_protein_YjiG	#N/A	#N/A	43	1	1	1	1	1	1	1	1	1	1	1	0	0	1	1	0	1	1	1	1	1	1	1	1	1	1	1	1	1	1	1	1	1	1	1	0	1	1	1	1	1	1	0	0
397_00_18_3_1_00397	_04232	hypothetical_protein	#N/A	#N/A	43	1	1	1	1	1	1	1	1	1	1	1	0	0	1	1	0	1	1	1	1	1	1	1	1	1	1	1	1	1	1	1	1	1	1	1	0	1	1	1	1	1	1	0	0
117_00_18_3_1_00117	_04237	hypothetical_protein	#N/A	#N/A	43	1	1	1	1	1	1	1	1	1	1	1	1	1	1	1	0	1	1	1	1	1	1	1	1	1	1	1	0	1	1	1	1	1	1	1	1	1	0	1	0	1	0	1	0
74679_071316B_00327	_04239	Sensor_kinase_CusS	#N/A	#N/A	10	1	0	1	0	0	0	0	0	0	1	0	0	0	0	0	0	0	0	0	0	0	0	1	0	0	0	0	0	0	0	1	0	0	1	0	0	0	0	1	0	1	0	0	0
74677_071316B_00325	_04241	hypothetical_protein	#N/A	#N/A	10	1	0	1	0	0	0	0	0	0	1	0	0	0	0	0	0	0	0	0	0	0	0	1	0	0	0	0	0	0	0	1	0	0	1	0	0	0	0	1	0	1	0	0	0
26862_00_90_15_03249	_04244	Macrolide_export_protein_MacA	#N/A	#N/A	25	1	0	1	0	0	1	1	1	0	1	0	0	0	0	0	1	1	0	1	0	0	1	1	0	0	1	0	1	0	1	1	0	1	1	0	0	0	1	1	1	1	1	0	0
167319_O_00_16_10_00990	_04246	FMN-dependent_NADH-azoreductase	#N/A	#N/A	31	1	1	1	1	1	1	0	1	0	1	1	0	0	0	1	0	1	1	1	1	0	1	1	0	1	1	1	1	1	0	1	0	1	1	0	0	0	1	1	1	1	0	0	1
167512_O_00_16_10_01188	_04249	hypothetical_protein	#N/A	#N/A	35	1	1	1	1	1	1	0	1	0	1	1	1	0	0	1	1	1	1	1	1	0	1	1	0	1	1	1	1	1	0	1	0	1	1	0	0	0	1	1	1	1	1	0	1
74668_071316B_00316	_04250	hypothetical_protein	-5.1997	0.0005016	16	1	0	1	0	0	1	0	1	0	1	0	0	0	0	0	0	1	0	1	0	0	1	1	0	0	0	0	0	0	0	1	0	1	1	0	0	0	0	1	0	1	0	0	0
32814_01_65_5_1_03789	_04252	Signal_transduction_histidine-protein_kinase_BaeS	#N/A	#N/A	20	1	1	1	1	0	1	0	1	0	1	0	0	0	0	0	1	1	0	1	0	0	1	1	0	0	1	0	0	0	0	1	0	1	1	0	0	0	0	1	0	1	0	0	0
57459_07_05_16_A_00982	_04253	hypothetical_protein	#N/A	#N/A	3	1	0	0	0	1	0	0	0	0	0	0	0	0	0	0	0	0	0	0	0	0	0	0	0	0	0	0	0	0	0	1	0	0	0	0	0	0	0	0	0	0	0	0	0
3889_00_18_3_1_03917	_04258	hypothetical_protein	#N/A	#N/A	44	1	1	1	1	0	1	1	1	1	1	1	0	1	1	1	1	1	1	1	1	0	1	1	0	1	1	1	1	1	1	1	1	1	1	1	1	1	1	1	1	1	1	1	0
74659_071316B_00307	_04260	Nucleoside_recognition	#N/A	#N/A	13	1	0	1	0	0	0	0	0	0	1	0	0	0	0	0	0	1	0	1	0	0	1	1	0	0	0	0	0	0	0	1	0	1	1	0	0	0	0	1	0	1	0	0	0
3207_00_18_3_1_03224	_04262	RNA_polymerase_sigma_factor_SigM	#N/A	#N/A	41	1	1	1	1	0	1	1	1	1	1	1	0	1	1	0	1	1	1	1	0	0	1	1	0	0	1	1	1	1	1	1	1	1	1	1	1	1	1	1	1	1	1	1	0
74655_071316B_00303	_04264	hypothetical_protein	-3.61492	0.00345	17	1	0	1	0	0	1	0	1	0	1	0	1	0	0	0	0	1	0	1	0	0	1	1	0	0	0	0	0	0	0	1	0	1	1	0	0	0	0	1	0	1	0	0	0
47059_06_82_2_03992	_04265	aromatic_amino_acid_exporter	-4.01493	0.002332	9	1	0	1	0	0	0	0	0	0	1	0	0	0	0	0	0	1	0	0	0	0	0	0	1	0	0	0	0	0	0	0	0	1	1	0	0	0	0	1	0	0	0	1	0
80597_08_01_16_A_00982	_04267	Polyketide_cyclase_/_dehydrase_and_lipid_transport	-2.44383	0.001216	10	1	0	1	0	0	1	0	1	0	1	0	0	0	0	0	0	0	0	1	0	0	1	0	0	0	0	0	0	0	0	1	0	0	0	0	0	0	0	1	0	0	0	0	0
19950_00_90_10_01356	_04268	Methionine--tRNA_ligase	-5.8521	0.001459	23	1	0	1	0	1	1	0	1	0	1	0	0	0	0	0	1	1	0	1	0	1	1	1	0	0	1	0	1	0	0	1	0	1	1	0	0	1	1	1	0	1	0	0	0
74644_071316B_00292	_04269	hypothetical_protein	-5.1997	0.0005016	16	1	0	1	0	0	1	0	1	0	1	0	0	0	0	0	0	1	0	1	0	0	1	1	0	0	0	0	0	0	0	1	0	1	1	0	0	0	0	1	0	1	0	0	0
29576_01_65_5_1_00527	_04271	Nodulation_protein_D_2	#N/A	#N/A	14	1	0	1	0	0	0	0	0	0	1	0	0	0	0	0	0	1	0	1	0	1	1	0	1	0	1	0	0	0	0	1	0	1	0	0	0	0	0	1	0	0	0	0	0
3204_00_18_3_1_03221	_04273	SnoaL-like_domain_protein	#N/A	#N/A	43	1	1	1	1	0	1	1	1	1	1	1	1	1	1	0	1	1	1	1	0	0	1	1	0	1	1	1	1	1	1	1	1	1	1	1	1	1	1	1	1	1	1	1	0
3203_00_18_3_1_03220	_04274	HTH-type_transcriptional_regulator_DmlR	#N/A	#N/A	42	1	1	1	1	0	1	1	1	1	1	1	0	1	1	0	1	1	1	1	0	0	1	1	0	1	1	1	1	1	1	1	1	1	1	1	1	1	1	1	1	1	1	1	0
3202_00_18_3_1_03219	_04275	hypothetical_protein	#N/A	#N/A	31	1	1	1	1	1	1	0	1	1	1	1	0	0	1	1	0	1	1	1	1	0	1	1	0	1	1	1	0	1	0	1	1	1	1	1	0	0	0	1	0	1	0	0	0
27428_00_90_15_03827	_04276	putative_diguanylate_cyclase_AdrA	#N/A	#N/A	20	1	1	1	1	0	1	0	1	0	1	0	0	0	0	0	0	1	0	1	0	0	1	1	0	0	1	0	1	0	0	1	0	1	1	0	0	0	0	1	0	1	0	0	0
24428_00_90_15_00806	_04277	hypothetical_protein	#N/A	#N/A	21	1	0	1	0	0	1	0	1	0	1	0	0	0	0	0	0	1	0	1	0	0	1	1	0	0	0	0	1	0	0	1	0	1	1	0	0	0	1	1	1	1	0	0	0
167268_O_00_16_10_00939	_04279	Spermidine/putrescine_import_ATP-binding_protein_PotA	#N/A	#N/A	27	1	0	1	0	1	1	0	1	0	1	0	0	1	0	0	1	1	0	1	0	0	1	1	0	0	0	0	1	0	0	1	0	1	1	0	1	0	1	1	1	1	0	0	1
24422_00_90_15_00800	_04280	Spermidine/putrescine_transport_system_permease_protein_PotB	#N/A	#N/A	21	1	0	1	0	0	1	0	1	0	1	0	0	0	0	0	0	1	0	1	0	0	1	1	0	0	0	0	1	0	0	1	0	1	1	0	0	0	1	1	1	1	0	0	0
24423_00_90_15_00801	_04281	Trehalose_transport_system_permease_protein_SugB	#N/A	#N/A	20	1	0	1	0	0	1	0	1	0	1	0	0	0	0	0	0	1	0	1	0	0	1	1	0	0	0	0	1	0	0	1	0	1	1	0	0	0	1	0	1	1	0	0	0
24424_00_90_15_00802	_04282	hypothetical_protein	#N/A	#N/A	21	1	0	1	0	0	1	0	1	0	1	0	0	0	0	0	0	1	0	1	0	0	1	1	0	0	0	0	1	0	0	1	0	1	1	0	0	0	1	1	1	1	0	0	0
24425_00_90_15_00803	_04283	N-acetylglucosamine_repressor	#N/A	#N/A	22	1	0	1	0	0	1	0	1	0	1	0	0	0	0	0	1	1	0	1	0	0	1	1	0	0	0	0	1	0	0	1	0	1	1	0	0	0	1	1	1	1	0	0	0
24426_00_90_15_00804	_04284	hypothetical_protein	-3.8805	0.0009619	18	1	0	1	0	0	1	0	1	0	1	0	0	0	0	0	0	1	0	1	0	0	1	1	0	0	0	0	1	0	0	1	0	1	1	0	0	0	1	1	0	1	0	0	0
8944_00_69_1_03796	_04286	hypothetical_protein	#N/A	#N/A	22	1	1	1	1	0	1	0	1	0	1	0	0	0	0	0	1	1	0	1	0	0	1	1	0	0	1	0	0	0	0	1	1	1	1	1	0	0	0	1	0	1	0	0	0
74626_071316B_00274	_04288	hypothetical_protein	-5.1997	0.0005016	16	1	0	1	0	0	1	0	1	0	1	0	0	0	0	0	0	1	0	1	0	0	1	1	0	0	0	0	0	0	0	1	0	1	1	0	0	0	0	1	0	1	0	0	0
74625_071316B_00273	_04289	Right_origin-binding_protein	-5.1997	0.0005016	16	1	0	1	0	0	1	0	1	0	1	0	0	0	0	0	0	1	0	1	0	0	1	1	0	0	0	0	0	0	0	1	0	1	1	0	0	0	0	1	0	1	0	0	0
74624_071316B_00272	_04290	Polyketide_cyclase_/_dehydrase_and_lipid_transport	-7.54409	0.0001993	13	1	0	1	0	0	1	0	1	0	1	0	0	0	0	0	0	1	0	0	0	0	0	1	0	0	0	0	0	0	0	0	0	1	1	0	0	0	0	1	0	1	0	0	0
74623_071316B_00271	_04291	Polyketide_cyclase_/_dehydrase_and_lipid_transport	-5.1997	0.0005016	16	1	0	1	0	0	1	0	1	0	1	0	0	0	0	0	0	1	0	1	0	0	1	1	0	0	0	0	0	0	0	1	0	1	1	0	0	0	0	1	0	1	0	0	0
74622_071316B_00270	_04292	Yersinia/Haemophilus_virulence_surface_antigen	-5.1997	0.0005016	16	1	0	1	0	0	1	0	1	0	1	0	0	0	0	0	0	1	0	1	0	0	1	1	0	0	0	0	0	0	0	1	0	1	1	0	0	0	0	1	0	1	0	0	0
2812_00_18_3_1_02825	_04298	2,5-diketo-D-gluconic_acid_reductase_B	-4.1882	0.004219	22	1	0	1	0	0	1	0	1	0	1	1	0	0	0	1	0	1	1	1	1	0	1	1	0	1	0	0	1	0	0	1	0	1	1	0	0	0	1	1	0	1	0	0	0
3214_00_18_3_1_03231	_04299	Zinc-type_alcohol_dehydrogenase-like_protein	#N/A	#N/A	26	1	0	1	0	0	1	0	1	0	1	1	0	0	0	1	0	1	1	1	1	0	1	1	0	1	1	1	1	1	0	1	0	1	1	0	0	0	1	1	1	1	0	0	0
169307_O_00_16_10_03015	_04301	HDOD_domain_protein	#N/A	#N/A	24	1	1	1	1	1	1	0	1	0	1	0	1	0	0	0	1	1	0	1	0	0	1	1	0	0	1	0	0	0	0	1	0	1	1	0	0	0	0	1	0	1	0	0	1
74611_071316B_00259	_04303	hypothetical_protein	-5.1997	0.0005016	16	1	0	1	0	0	1	0	1	0	1	0	0	0	0	0	0	1	0	1	0	0	1	1	0	0	0	0	0	0	0	1	0	1	1	0	0	0	0	1	0	1	0	0	0
49947_07_01_16_B_02897	_04304	D-threo-3-hydroxyaspartate_dehydratase	-6.2091	0.0004781	22	1	0	1	0	1	1	0	1	0	1	0	1	0	0	0	1	1	0	1	0	0	1	1	0	0	0	0	0	0	0	1	0	1	1	0	1	1	1	1	0	1	0	0	0
74607_071316B_00255	_04307	Methyl-accepting_chemotaxis_protein_McpA	-4.0614	0.0007689	14	1	0	1	0	0	1	0	1	0	1	0	0	0	0	0	1	1	0	0	0	0	0	1	0	0	0	0	0	0	0	1	0	1	1	0	0	0	0	1	0	1	0	0	0
1741_00_18_3_1_01750	_04308	Stage_V_sporulation_protein_D	#N/A	#N/A	39	1	1	1	1	0	1	1	1	1	1	1	1	1	1	0	0	1	1	1	0	1	1	1	1	0	1	1	0	1	1	1	1	1	1	1	1	1	0	1	0	1	0	1	0
570_00_18_3_1_00570	_04310	tellurite_resistance_protein_TehB	#N/A	#N/A	27	1	1	0	1	1	1	0	1	1	0	1	0	0	1	1	0	1	1	0	1	0	0	1	0	1	1	1	1	1	0	1	0	1	0	0	0	0	1	1	0	1	1	0	0
20304_00_90_10_01720	_04313	Pyrophosphatase_PpaX	#N/A	#N/A	22	1	0	1	0	0	1	0	1	1	1	0	0	0	1	0	0	1	0	1	0	0	1	1	0	0	1	0	0	0	0	1	0	1	1	0	0	1	0	1	0	1	1	0	0
20305_00_90_10_01721	_04314	hypothetical_protein	#N/A	#N/A	22	1	0	1	0	0	1	0	1	1	1	0	0	0	1	0	0	1	0	1	0	0	1	1	0	0	1	0	0	0	0	1	0	1	1	0	0	1	0	1	0	1	1	0	0
2769_00_18_3_1_02782	_04319	Multidrug_transporter_EmrE	#N/A	#N/A	40	1	0	1	0	0	1	0	1	1	1	1	0	1	1	1	0	1	1	1	1	1	1	1	1	1	1	1	1	1	1	1	1	1	1	1	1	1	1	1	0	1	1	1	0
7506_00_69_1_02342	_04320	Cobalt-zinc-cadmium_resistance_protein_CzcA	#N/A	#N/A	32	1	0	1	0	0	1	1	1	1	1	0	0	1	1	0	0	1	0	1	0	0	1	1	0	0	0	0	1	0	1	1	1	1	1	1	1	1	1	1	0	1	1	1	0
7505_00_69_1_02341	_04321	Multidrug_export_protein_AcrE_precursor	#N/A	#N/A	31	1	0	1	0	0	1	1	1	1	1	0	0	1	1	0	0	1	0	1	0	0	1	1	0	0	0	0	1	0	1	1	0	1	1	1	1	1	1	1	0	1	1	1	0
323_00_18_3_1_00323	_04322	putative_HTH-type_transcriptional_regulator_YxaF	#N/A	#N/A	37	1	0	1	0	0	1	1	1	1	1	1	0	1	1	0	0	1	1	1	0	0	1	1	0	0	0	1	1	1	1	1	1	1	1	1	1	1	1	1	0	1	1	1	0
333_00_18_3_1_00333	_04323	DNA-invertase_hin	#N/A	#N/A	27	1	1	1	1	0	1	0	1	0	1	1	0	1	0	1	0	1	1	1	1	0	1	1	0	1	1	1	0	1	0	1	0	1	1	0	0	0	0	1	0	1	0	0	0
332_00_18_3_1_00332	_04324	Multidrug_resistance_protein_MdtL	#N/A	#N/A	43	1	1	1	1	0	1	1	1	1	1	1	0	1	1	1	1	1	1	1	1	0	1	1	1	1	1	1	1	1	1	1	0	1	1	0	1	1	1	1	1	1	1	1	0
74589_071316B_00237	_04325	Cyclic_AMP_receptor-like_protein	-4.44757	0.0003359	17	1	0	1	0	0	1	0	1	0	1	0	0	0	0	0	0	1	0	1	0	0	1	1	0	0	0	0	0	0	0	1	0	1	1	0	0	0	0	1	0	1	0	0	0
74588_071316B_00236	_04326	hypothetical_protein	-5.1997	0.0005016	16	1	0	1	0	0	1	0	1	0	1	0	0	0	0	0	0	1	0	1	0	0	1	1	0	0	0	0	0	0	0	1	0	1	1	0	0	0	0	1	0	1	0	0	0
49910_07_01_16_B_02860	_04327	2-haloalkanoic_acid_dehalogenase	#N/A	#N/A	25	1	0	1	0	0	1	1	1	0	1	0	0	1	0	0	1	1	0	1	0	0	1	1	0	0	0	0	0	0	1	1	0	1	1	0	1	1	0	1	0	1	0	1	0
2822_00_18_3_1_02835	_04328	hypothetical_protein	#N/A	#N/A	38	1	0	1	0	1	1	1	1	1	1	1	0	1	1	1	0	1	1	1	1	0	1	1	0	1	0	0	0	1	1	1	1	1	1	1	1	1	0	1	1	1	1	1	0
6036_00_69_1_00858	_04329	HTH-type_transcriptional_repressor_ComR	#N/A	#N/A	38	1	0	1	0	0	1	1	1	1	1	0	0	1	1	1	1	1	0	1	1	1	1	1	1	1	0	0	1	0	1	1	1	1	1	1	1	1	1	1	0	1	1	1	0
167478_O_00_16_10_01154	_04334	Response_regulator_PleD	#N/A	#N/A	25	1	1	1	1	0	1	0	1	0	1	0	1	0	0	0	1	1	0	1	0	0	1	1	0	0	1	0	0	0	0	1	0	1	1	0	0	0	0	1	1	1	1	0	1
167477_O_00_16_10_01153	_04335	STAS_domain_protein	#N/A	#N/A	25	1	1	1	1	0	1	0	1	0	1	0	1	0	0	0	1	1	0	1	0	0	1	1	0	0	1	0	0	0	0	1	0	1	1	0	0	0	0	1	1	1	1	0	1
167476_O_00_16_10_01152	_04336	Methyl-accepting_chemotaxis_protein_3	#N/A	#N/A	24	1	1	1	1	0	1	0	1	0	1	0	1	0	0	0	0	1	0	1	0	0	1	1	0	0	1	0	0	0	0	1	0	1	1	0	0	0	0	1	1	1	1	0	1
167475_O_00_16_10_01151	_04337	Chemotaxis_response_regulator_protein-glutamate_methylesterase	#N/A	#N/A	25	1	1	1	1	0	1	0	1	0	1	0	1	0	0	0	0	1	0	1	0	0	1	1	0	0	1	0	0	0	0	1	0	1	1	0	0	0	1	1	1	1	1	0	1
167474_O_00_16_10_01150	_04338	Chemoreceptor_glutamine_deamidase_CheD	#N/A	#N/A	24	1	1	1	1	0	1	0	1	0	1	0	1	0	0	0	0	1	0	1	0	0	1	1	0	0	1	0	0	0	0	1	0	1	1	0	0	0	0	1	1	1	1	0	1
167473_O_00_16_10_01149	_04339	Chemotaxis_protein_methyltransferase	#N/A	#N/A	25	1	1	1	1	0	1	0	1	0	1	0	1	0	0	0	0	1	0	1	0	0	1	1	0	0	1	0	0	0	0	1	0	1	1	0	0	0	1	1	1	1	1	0	1
167472_O_00_16_10_01148	_04340	Methyl-accepting_chemotaxis_protein_II	#N/A	#N/A	24	1	1	1	1	0	1	0	1	0	1	0	1	0	0	0	0	1	0	1	0	0	1	1	0	0	1	0	0	0	0	1	0	1	1	0	0	0	0	1	1	1	1	0	1
167470_O_00_16_10_01146	_04342	Chemotaxis_protein_CheW	#N/A	#N/A	24	1	1	1	1	0	1	0	1	0	1	0	1	0	0	0	0	1	0	1	0	0	1	1	0	0	1	0	0	0	0	1	0	1	1	0	0	0	0	1	1	1	1	0	1
167469_O_00_16_10_01145	_04343	Chemotaxis_protein_CheA	#N/A	#N/A	24	1	1	1	1	0	1	0	1	0	1	0	1	0	0	0	0	1	0	1	0	0	1	1	0	0	1	0	0	0	0	1	0	1	1	0	0	0	0	1	1	1	1	0	1
167468_O_00_16_10_01144	_04344	Chemotaxis_protein_CheY	#N/A	#N/A	24	1	1	1	1	0	1	0	1	0	1	0	1	0	0	0	0	1	0	1	0	0	1	1	0	0	1	0	0	0	0	1	0	1	1	0	0	0	0	1	1	1	1	0	1
167467_O_00_16_10_01143	_04345	hypothetical_protein	#N/A	#N/A	24	1	1	1	1	0	1	0	1	0	1	0	1	0	0	0	0	1	0	1	0	0	1	1	0	0	1	0	0	0	0	1	0	1	1	0	0	0	0	1	1	1	1	0	1
74568_071316B_00216	_04346	Methyl-accepting_chemotaxis_protein_III	-5.1997	0.0005016	16	1	0	1	0	0	1	0	1	0	1	0	0	0	0	0	0	1	0	1	0	0	1	1	0	0	0	0	0	0	0	1	0	1	1	0	0	0	0	1	0	1	0	0	0
29670_01_65_5_1_00621	_04351	Carboxylesterase_A_precursor	#N/A	#N/A	4	1	0	0	0	0	1	0	1	0	0	0	0	0	0	0	0	0	0	0	0	0	0	0	0	0	1	0	0	0	0	0	0	0	0	0	0	0	0	0	0	0	0	0	0
167462_O_00_16_10_01138	_04352	hypothetical_protein	#N/A	#N/A	44	1	1	1	1	1	1	1	1	1	1	1	0	1	1	0	0	1	1	1	1	1	1	1	1	1	1	1	0	1	1	1	1	1	1	1	1	1	0	1	1	1	1	1	1
164_00_18_3_1_00164	_04353	Oligopeptide_transport_ATP-binding_protein_OppF	#N/A	#N/A	39	1	1	1	1	0	1	1	1	1	1	1	0	0	1	0	0	1	1	1	1	1	1	1	1	1	1	1	0	1	1	1	1	1	1	1	0	1	0	1	1	1	1	0	0
163_00_18_3_1_00163	_04354	Oligopeptide_transport_ATP-binding_protein_OppD	#N/A	#N/A	39	1	1	1	1	0	1	1	1	1	1	1	0	0	1	1	0	1	1	1	1	1	1	1	1	1	1	1	0	1	1	1	1	1	1	1	0	0	0	1	1	1	1	0	0
29662_01_65_5_1_00613	_04358	hypothetical_protein	#N/A	#N/A	19	1	1	1	1	0	1	0	1	0	1	0	0	0	0	0	0	1	0	1	0	0	1	1	0	0	1	0	0	0	0	1	0	1	1	0	0	0	0	1	0	1	0	0	0
5819_00_69_1_00641	_04359	hypothetical_protein	#N/A	#N/A	38	1	1	1	1	1	1	1	1	1	1	0	0	1	1	0	0	1	0	1	0	1	1	1	0	0	1	0	1	0	1	1	1	1	1	1	1	1	1	1	1	1	1	1	0
153_00_18_3_1_00153	_04360	HTH-type_transcriptional_regulator_CynR	#N/A	#N/A	42	1	1	1	1	1	1	1	1	1	1	1	0	1	1	0	0	1	1	1	0	1	1	1	0	0	1	1	1	1	1	1	1	1	1	1	1	1	1	1	1	1	1	1	0
662_00_18_3_1_00662	_04362	ChrR_Cupin-like_domain_protein	#N/A	#N/A	43	1	0	1	0	0	1	1	1	1	1	1	0	1	1	1	0	1	1	1	1	1	1	1	1	1	1	1	1	1	1	1	1	1	1	1	1	1	1	1	1	1	1	1	0
6074_00_69_1_00896	_04363	3-oxoacyl-[acyl-carrier-protein]_reductase_FabG	#N/A	#N/A	32	1	0	1	0	0	1	1	1	1	1	0	1	1	1	0	0	1	0	1	0	1	1	1	0	0	0	1	0	0	1	1	1	1	1	1	1	1	0	1	0	1	0	1	0
6073_00_69_1_00895	_04364	putative_HTH-type_transcriptional_regulator_YtcD	#N/A	#N/A	32	1	0	1	0	0	1	1	1	1	1	0	0	1	1	0	0	1	0	1	0	1	1	1	0	0	1	0	0	0	1	1	1	1	1	1	1	1	0	1	0	1	1	1	0
3025_00_18_3_1_03042	_04365	E3_ubiquitin-protein_ligase_sspH2	#N/A	#N/A	40	1	1	1	1	0	1	1	1	1	1	1	0	1	1	1	0	1	1	1	0	1	1	1	1	0	1	1	0	0	1	1	1	1	1	1	1	1	0	1	1	1	1	1	0
410_00_18_3_1_00410	_04366	hypothetical_protein	#N/A	#N/A	36	1	1	1	1	0	1	1	1	1	1	1	0	0	1	1	0	1	1	1	1	0	1	1	0	1	1	1	0	1	1	1	1	1	1	1	0	0	0	1	1	1	0	0	0
409_00_18_3_1_00409	_04367	Putative_monooxygenase_YdhR	#N/A	#N/A	36	1	1	1	1	0	1	1	1	1	1	1	0	0	1	1	0	1	1	1	1	0	1	1	0	1	1	1	0	1	1	1	1	1	1	1	0	0	0	1	1	1	0	0	0
408_00_18_3_1_00408	_04368	HTH-type_transcriptional_regulator_CynR	#N/A	#N/A	36	1	1	1	1	0	1	1	1	1	1	1	0	0	1	1	0	1	1	1	1	0	1	1	0	1	1	1	0	1	1	1	1	1	1	1	0	0	0	1	1	1	0	0	0
3985_00_18_3_1_04014	_04369	bifunctional_nicotinamide_mononucleotide_adenylyltransferase/ADP-ribose_pyrophosphatase	#N/A	#N/A	23	1	0	1	0	1	1	0	1	0	1	1	0	0	0	0	0	1	1	1	0	0	1	1	0	0	1	1	0	1	0	1	0	1	1	0	0	0	0	1	1	1	0	0	0
5436_00_69_1_00250	_04370	Autoinducer_2-binding_periplasmic_protein_LuxP_precursor	#N/A	#N/A	25	1	0	1	0	0	1	1	1	1	1	0	0	0	1	0	0	1	0	1	0	0	1	1	0	0	0	0	0	0	1	1	1	1	1	1	0	0	0	1	0	1	0	0	0
5437_00_69_1_00251	_04371	hypothetical_protein	#N/A	#N/A	25	1	0	1	0	0	1	1	1	1	1	0	0	0	1	0	0	1	0	1	0	0	1	1	0	0	0	0	0	0	1	1	1	1	1	1	0	0	0	1	0	1	0	0	0
5438_00_69_1_00252	_04372	Cyclic_di-GMP_phosphodiesterase_Gmr	#N/A	#N/A	25	1	0	1	0	0	1	1	1	1	1	0	0	0	1	0	0	1	0	1	0	0	1	1	0	0	0	0	0	0	1	1	1	1	1	1	0	0	0	1	0	1	0	0	0
19819_00_90_10_01223	_04375	Cytochrome_c4	#N/A	#N/A	22	1	0	1	0	0	1	1	1	1	1	0	0	0	0	0	0	1	0	1	0	0	1	1	0	0	0	0	0	0	1	1	0	1	1	0	0	0	0	1	0	1	0	0	0
19818_00_90_10_01222	_04376	hypothetical_protein	#N/A	#N/A	22	1	0	1	0	0	1	1	1	1	1	0	0	0	0	0	0	1	0	1	0	0	1	1	0	0	0	0	0	0	1	1	0	1	1	0	0	0	0	1	0	1	0	0	0
19817_00_90_10_01221	_04377	Oxidoreductase_molybdopterin_binding_domain_protein	#N/A	#N/A	23	1	0	1	0	1	1	1	1	1	1	0	0	0	0	0	0	1	0	1	0	0	1	1	0	0	0	0	0	0	1	1	0	1	1	0	0	0	0	1	0	1	0	0	0
19816_00_90_10_01220	_04378	Cytochrome_c-554(548)	#N/A	#N/A	21	1	0	1	0	0	1	1	1	1	1	0	0	0	0	0	0	1	0	1	0	0	1	1	0	0	0	0	0	0	1	1	0	1	1	0	0	0	0	1	0	0	0	0	0
74535_071316B_00183	_04379	Cocaine_esterase	-5.1997	0.0005016	16	1	0	1	0	0	1	0	1	0	1	0	0	0	0	0	0	1	0	1	0	0	1	1	0	0	0	0	0	0	0	1	0	1	1	0	0	0	0	1	0	1	0	0	0
74534_071316B_00182	_04380	hypothetical_protein	-5.1997	0.0005016	16	1	0	1	0	0	1	0	1	0	1	0	0	0	0	0	0	1	0	1	0	0	1	1	0	0	0	0	0	0	0	1	0	1	1	0	0	0	0	1	0	1	0	0	0
7365_00_69_1_02198	_04381	HTH-type_transcriptional_activator_CmpR	#N/A	#N/A	18	1	0	1	0	1	1	0	1	0	1	0	0	0	0	0	1	1	0	1	0	0	1	1	0	0	0	0	0	0	0	1	0	1	1	1	0	0	0	0	0	1	0	0	0
5951_00_69_1_00773	_04382	hypothetical_protein	#N/A	#N/A	37	1	1	1	1	0	1	1	1	1	1	0	0	1	1	0	0	1	0	1	0	1	1	1	1	0	1	0	1	0	1	1	1	1	1	1	1	1	1	1	1	1	0	1	0
74527_071316B_00175	_04387	hypothetical_protein	-3.98124	0.004386	15	1	0	0	0	0	1	0	1	0	1	0	0	0	0	0	0	1	0	1	0	0	1	1	0	0	0	0	0	0	0	1	0	1	1	0	0	0	0	1	0	1	0	0	0
5957_00_69_1_00779	_04388	HTH-type_transcriptional_regulator_RutR	#N/A	#N/A	38	1	1	1	1	0	1	1	1	1	1	0	1	1	1	0	0	1	0	1	0	1	1	1	1	0	1	0	1	0	1	1	1	1	1	1	1	1	1	1	1	1	0	1	0
74525_071316B_00173	_04389	hypothetical_protein	-3.61492	0.00345	17	1	0	1	0	0	1	0	1	0	1	0	1	0	0	0	0	1	0	1	0	0	1	1	0	0	0	0	0	0	0	1	0	1	1	0	0	0	0	1	0	1	0	0	0
74524_071316B_00172	_04390	hypothetical_protein	-3.70897	0.0001348	11	1	0	1	0	0	0	0	0	0	0	0	0	0	0	0	0	1	0	1	0	0	1	1	0	0	0	0	0	0	0	1	0	1	1	0	0	0	0	1	0	1	0	0	0
29726_01_65_5_1_00677	_04391	Cysteine/O-acetylserine_efflux_protein	-3.9206	0.001998	17	1	1	1	1	1	1	0	1	0	0	0	0	0	0	0	0	1	0	1	0	0	1	1	0	0	1	0	0	0	0	1	0	1	1	0	0	0	0	1	0	1	0	0	0
29725_01_65_5_1_00676	_04392	Bifunctional_transcriptional_activator/DNA_repair_enzyme_Ada	-3.9206	0.001998	17	1	1	1	1	1	1	0	1	0	0	0	0	0	0	0	0	1	0	1	0	0	1	1	0	0	1	0	0	0	0	1	0	1	1	0	0	0	0	1	0	1	0	0	0
3364_00_18_3_1_03381	_04393	hypothetical_protein	#N/A	#N/A	25	1	0	1	0	0	1	1	1	1	0	0	0	1	1	0	0	1	1	0	0	0	0	1	0	0	0	1	0	0	1	0	1	1	1	1	1	1	0	1	0	1	0	1	0
7031_00_69_1_01859	_04394	Aliphatic_amidase_expression-regulating_protein	#N/A	#N/A	37	1	1	1	1	1	1	1	1	1	1	0	0	1	1	0	0	1	0	1	0	1	1	1	1	0	1	0	1	0	1	1	1	1	1	1	1	1	1	1	0	1	0	1	0
7030_00_69_1_01858	_04395	High-affinity_branched-chain_amino_acid_transport_system_permease_protein_LivH	#N/A	#N/A	37	1	1	1	1	1	1	1	1	1	1	0	0	1	1	0	0	1	0	1	0	1	1	1	1	0	1	0	1	0	1	1	1	1	1	1	1	1	1	1	0	1	0	1	0
7029_00_69_1_01857	_04396	leucine/isoleucine/valine_transporter_permease_subunit	#N/A	#N/A	37	1	1	1	1	1	1	1	1	1	1	0	0	1	1	0	0	1	0	1	0	1	1	1	1	0	1	0	1	0	1	1	1	1	1	1	1	1	1	1	0	1	0	1	0
7026_00_69_1_01854	_04399	Urease_accessory_protein_UreD	#N/A	#N/A	37	1	1	1	1	1	1	1	1	1	1	0	0	1	1	0	0	1	0	1	0	1	1	1	1	0	1	0	1	0	1	1	1	1	1	1	1	1	1	1	0	1	0	1	0
7025_00_69_1_01853	_04400	Urease_subunit_gamma	#N/A	#N/A	37	1	1	1	1	1	1	1	1	1	1	0	0	1	1	0	0	1	0	1	0	1	1	1	1	0	1	0	1	0	1	1	1	1	1	1	1	1	1	1	0	1	0	1	0
7024_00_69_1_01852	_04401	Urease_subunit_beta	#N/A	#N/A	37	1	1	1	1	1	1	1	1	1	1	0	0	1	1	0	0	1	0	1	0	1	1	1	1	0	1	0	1	0	1	1	1	1	1	1	1	1	1	1	0	1	0	1	0
7023_00_69_1_01851	_04402	Urease_subunit_alpha	#N/A	#N/A	37	1	1	1	1	1	1	1	1	1	1	0	0	1	1	0	0	1	0	1	0	1	1	1	1	0	1	0	1	0	1	1	1	1	1	1	1	1	1	1	0	1	0	1	0
7022_00_69_1_01850	_04403	Urease_accessory_protein_UreE	#N/A	#N/A	37	1	1	1	1	1	1	1	1	1	1	0	0	1	1	0	0	1	0	1	0	1	1	1	1	0	1	0	1	0	1	1	1	1	1	1	1	1	1	1	0	1	0	1	0
7021_00_69_1_01849	_04404	HupE_/_UreJ_protein	#N/A	#N/A	38	1	1	1	1	1	1	1	1	1	1	0	0	1	1	0	1	1	0	1	0	1	1	1	1	0	1	0	1	0	1	1	1	1	1	1	1	1	1	1	0	1	0	1	0
7020_00_69_1_01848	_04405	Urease_accessory_protein_UreF	#N/A	#N/A	37	1	1	1	1	1	1	1	1	1	1	0	0	1	1	0	0	1	0	1	0	1	1	1	1	0	1	0	1	0	1	1	1	1	1	1	1	1	1	1	0	1	0	1	0
7019_00_69_1_01847	_04406	Urease_accessory_protein_UreG	#N/A	#N/A	37	1	1	1	1	1	1	1	1	1	1	0	0	1	1	0	0	1	0	1	0	1	1	1	1	0	1	0	1	0	1	1	1	1	1	1	1	1	1	1	0	1	0	1	0
74507_071316B_00155	_04407	hypothetical_protein	-5.1997	0.0005016	16	1	0	1	0	0	1	0	1	0	1	0	0	0	0	0	0	1	0	1	0	0	1	1	0	0	0	0	0	0	0	1	0	1	1	0	0	0	0	1	0	1	0	0	0
19970_00_90_10_01376	_04409	TDP-fucosamine_acetyltransferase	#N/A	#N/A	26	1	0	1	0	0	1	1	1	1	1	0	1	0	1	0	0	1	0	1	1	1	1	1	0	0	0	0	0	0	1	1	0	1	1	0	0	0	0	1	0	1	0	0	0
169991_O_00_16_10_03725	_04410	hypothetical_protein	#N/A	#N/A	27	1	1	1	1	0	1	0	1	0	1	1	1	0	0	1	0	1	1	1	0	0	1	1	0	1	1	1	0	1	0	1	0	1	1	0	0	0	0	1	0	1	0	0	1
1108_00_18_3_1_01109	_04411	Virulence_protein	#N/A	#N/A	37	1	1	1	1	1	1	1	1	1	1	1	0	0	1	0	1	1	1	1	0	0	1	1	0	1	1	1	1	1	1	1	1	1	1	1	0	0	1	1	0	1	0	0	0
14793_00_84_1_00046	_04412	Methyl-accepting_chemotaxis_protein_PctB	#N/A	#N/A	21	1	1	1	1	0	1	0	1	0	1	0	1	0	0	0	0	1	0	1	0	0	1	1	0	0	1	0	0	0	0	1	0	1	1	0	0	0	0	1	0	1	0	0	0
14794_00_84_1_00047	_04413	Cystine-binding_periplasmic_protein_precursor	#N/A	#N/A	21	1	1	1	1	0	1	0	1	0	1	0	1	0	0	0	0	1	0	1	0	0	1	1	0	0	1	0	0	0	0	1	0	1	1	0	0	0	0	1	0	1	0	0	0
4151_00_18_3_1_04181	_04414	putative_HTH-type_transcriptional_regulator_YbbH	#N/A	#N/A	35	1	1	1	1	0	1	1	1	1	1	0	0	0	1	0	0	1	1	1	0	1	1	1	1	0	1	1	1	0	1	1	1	1	1	1	0	1	0	1	1	1	0	0	0
4152_00_18_3_1_04182	_04415	D-threonine_aldolase	#N/A	#N/A	35	1	1	1	1	0	1	1	1	1	1	0	0	0	1	0	0	1	1	1	0	1	1	1	1	0	1	1	1	0	1	1	1	1	1	1	0	1	0	1	1	1	0	0	0
4153_00_18_3_1_04183	_04416	D-aminoacylase	#N/A	#N/A	35	1	1	1	1	0	1	1	1	1	1	0	0	0	1	0	0	1	1	1	0	1	1	1	1	0	1	1	1	0	1	1	1	1	1	1	0	1	0	1	1	1	0	0	0
4154_00_18_3_1_04184	_04417	Enamine/imine_deaminase	#N/A	#N/A	35	1	1	1	1	0	1	1	1	1	1	0	0	0	1	0	0	1	1	1	0	1	1	1	1	0	1	1	1	0	1	1	1	1	1	1	0	1	0	1	1	1	0	0	0
4155_00_18_3_1_04185	_04418	Sodium/glucose_cotransporter	#N/A	#N/A	35	1	1	1	1	0	1	1	1	1	1	0	0	0	1	0	0	1	1	1	0	1	1	1	1	0	1	1	1	0	1	1	1	1	1	1	0	1	0	1	1	1	0	0	0
4156_00_18_3_1_04186	_04419	2-dehydro-3-deoxygluconokinase	#N/A	#N/A	36	1	1	1	1	0	1	1	1	1	1	0	0	0	1	0	1	1	1	1	0	1	1	1	1	0	1	1	1	0	1	1	1	1	1	1	0	1	0	1	1	1	0	0	0
4157_00_18_3_1_04187	_04420	Putative_KHG/KDPG_aldolase	#N/A	#N/A	35	1	1	1	1	0	1	1	1	1	1	0	0	0	1	0	0	1	1	1	0	1	1	1	1	0	1	1	1	0	1	1	1	1	1	1	0	1	0	1	1	1	0	0	0
4158_00_18_3_1_04188	_04421	Beta-hexosaminidase	#N/A	#N/A	35	1	1	1	1	0	1	1	1	1	1	0	0	0	1	0	0	1	1	1	0	1	1	1	1	0	1	1	1	0	1	1	1	1	1	1	0	1	0	1	1	1	0	0	0
4159_00_18_3_1_04189	_04422	6-phosphogluconolactonase	#N/A	#N/A	42	1	1	1	1	0	1	1	1	1	1	1	0	1	1	0	0	1	1	1	0	1	1	1	1	0	1	1	1	1	1	1	1	1	1	1	1	1	0	1	1	1	1	1	0
4160_00_18_3_1_04190	_04423	Putative_aminoacrylate_peracid_reductase_RutC	#N/A	#N/A	33	1	0	1	0	0	1	1	1	1	1	0	0	0	1	0	0	1	1	1	0	0	1	1	0	0	1	1	1	0	1	1	1	1	1	1	0	1	1	1	1	1	0	0	0
1247_00_18_3_1_01251	_04424	Cytochrome_bo(3)_ubiquinol_oxidase_subunit_2_precursor	#N/A	#N/A	41	1	0	1	0	1	1	1	1	1	1	1	1	1	1	1	0	1	1	1	1	1	1	1	1	1	0	1	1	0	1	1	1	1	1	1	1	1	1	1	0	1	0	1	0
1248_00_18_3_1_01252	_04425	Cytochrome_bo(3)_ubiquinol_oxidase_subunit_1	#N/A	#N/A	41	1	0	1	0	1	1	1	1	1	1	1	1	1	1	1	0	1	1	1	1	1	1	1	1	1	0	1	1	0	1	1	1	1	1	1	1	1	1	1	0	1	0	1	0
1249_00_18_3_1_01253	_04426	Cytochrome_bo(3)_ubiquinol_oxidase_subunit_3	#N/A	#N/A	41	1	0	1	0	1	1	1	1	1	1	1	1	1	1	1	0	1	1	1	1	1	1	1	1	1	0	1	1	0	1	1	1	1	1	1	1	1	1	1	0	1	0	1	0
1250_00_18_3_1_01254	_04427	Cytochrome_bo(3)_ubiquinol_oxidase_subunit_4	#N/A	#N/A	41	1	0	1	0	1	1	1	1	1	1	1	1	1	1	1	0	1	1	1	1	1	1	1	1	1	0	1	1	0	1	1	1	1	1	1	1	1	1	1	0	1	0	1	0
1251_00_18_3_1_01255	_04428	Protoheme_IX_farnesyltransferase	#N/A	#N/A	41	1	0	1	0	1	1	1	1	1	1	1	1	1	1	1	0	1	1	1	1	1	1	1	1	1	0	1	1	0	1	1	1	1	1	1	1	1	1	1	0	1	0	1	0
95218_09_121_3_00279	_04431	hypothetical_protein	#N/A	#N/A	3	1	0	1	0	0	0	0	0	0	0	0	0	0	0	0	0	0	0	0	0	0	0	0	0	0	0	0	0	0	0	0	0	0	0	0	0	0	0	0	0	0	0	0	0
74477_071316B_00125	_04435	DNA_replication_and_repair_protein_RecF	-5.1997	0.0005016	16	1	0	1	0	0	1	0	1	0	1	0	0	0	0	0	0	1	0	1	0	0	1	1	0	0	0	0	0	0	0	1	0	1	1	0	0	0	0	1	0	1	0	0	0
29808_01_65_5_1_00759	_04436	Beta-lactamase_hydrolase-like_protein	#N/A	#N/A	20	1	1	1	1	0	1	0	1	0	1	0	1	0	0	0	0	1	0	1	0	0	1	1	0	0	1	0	0	0	0	1	0	1	1	0	0	0	0	1	0	1	0	0	0
74475_071316B_00123	_04437	Type_I_phosphodiesterase_/_nucleotide_pyrophosphatase	-5.1997	0.0005016	16	1	0	1	0	0	1	0	1	0	1	0	0	0	0	0	0	1	0	1	0	0	1	1	0	0	0	0	0	0	0	1	0	1	1	0	0	0	0	1	0	1	0	0	0
80422_08_01_16_A_00807	_04438	HTH-type_transcriptional_activator_CmpR	#N/A	#N/A	14	1	0	1	0	0	1	0	1	0	1	0	0	0	0	0	0	1	0	1	0	0	1	0	0	0	0	0	0	0	0	1	0	1	1	0	0	0	0	1	0	0	0	0	0
4024_00_18_3_1_04054	_04439	Coniferyl_aldehyde_dehydrogenase	#N/A	#N/A	18	1	0	1	0	0	1	0	1	0	1	1	0	0	0	0	0	1	1	1	0	0	1	0	0	0	0	0	1	0	0	1	0	1	1	0	0	0	1	1	0	0	0	0	0
19784_00_90_10_01188	_04440	Adaptive-response_sensory-kinase_SasA	#N/A	#N/A	26	1	1	1	1	0	1	0	1	1	1	0	0	0	1	0	1	1	0	1	0	0	1	1	0	0	1	0	1	0	0	1	0	1	1	0	0	0	1	1	0	1	0	0	0
19782_00_90_10_01186	_04442	hypothetical_protein	#N/A	#N/A	26	1	1	1	1	0	1	0	1	1	1	0	0	0	1	0	1	1	0	1	0	0	1	1	0	0	1	0	1	0	0	1	0	1	1	0	0	0	1	1	0	1	0	0	0
331_00_18_3_1_00331	_04444	hypothetical_protein	#N/A	#N/A	40	1	1	1	1	0	1	1	1	1	1	1	0	1	1	0	1	1	1	1	0	1	1	1	1	0	1	1	0	1	1	1	1	1	1	1	1	1	0	1	0	1	1	1	0
2811_00_18_3_1_02824	_04445	AB_hydrolase_superfamily_protein_YvaM	#N/A	#N/A	23	1	0	1	0	0	1	0	1	1	1	1	1	0	1	0	1	1	1	1	0	0	1	1	0	0	1	0	0	0	0	1	0	1	1	0	0	0	0	1	0	1	0	0	0
5962_00_69_1_00784	_04446	8-oxoguanine_deaminase	#N/A	#N/A	36	1	1	1	1	0	1	1	1	1	1	0	0	1	1	0	0	1	0	1	0	1	1	1	1	0	1	0	1	0	1	1	1	1	1	1	1	1	1	1	0	1	0	1	0
5964_00_69_1_00786	_04448	putative_adenine_permease_PurP	#N/A	#N/A	37	1	1	1	1	0	1	1	1	1	1	0	0	1	1	0	0	1	0	1	0	1	1	1	1	0	1	0	1	0	1	1	1	1	1	1	1	1	1	1	1	1	0	1	0
5965_00_69_1_00787	_04449	5-hydroxyisourate_hydrolase	#N/A	#N/A	38	1	1	1	1	0	1	1	1	1	1	0	1	1	1	0	0	1	0	1	0	1	1	1	1	0	1	0	1	0	1	1	1	1	1	1	1	1	1	1	1	1	0	1	0
5966_00_69_1_00788	_04450	Peptidoglycan_deacetylase	#N/A	#N/A	38	1	1	1	1	0	1	1	1	1	1	0	1	1	1	0	0	1	0	1	0	1	1	1	1	0	1	0	1	0	1	1	1	1	1	1	1	1	1	1	1	1	0	1	0
5967_00_69_1_00789	_04451	Uric_acid_degradation_bifunctional_protein_PucL	#N/A	#N/A	38	1	1	1	1	0	1	1	1	1	1	0	1	1	1	0	0	1	0	1	0	1	1	1	1	0	1	0	1	0	1	1	1	1	1	1	1	1	1	1	1	1	0	1	0
5968_00_69_1_00790	_04452	allantoicase	#N/A	#N/A	38	1	1	1	1	0	1	1	1	1	1	0	1	1	1	0	0	1	0	1	0	1	1	1	1	0	1	0	1	0	1	1	1	1	1	1	1	1	1	1	1	1	0	1	0
5969_00_69_1_00791	_04453	Ureidoglycolate_lyase	#N/A	#N/A	39	1	1	1	1	0	1	1	1	1	1	0	1	1	1	0	1	1	0	1	0	1	1	1	1	0	1	0	1	0	1	1	1	1	1	1	1	1	1	1	1	1	0	1	0
5970_00_69_1_00792	_04454	Cytochrome_c	#N/A	#N/A	38	1	1	1	1	0	1	1	1	1	1	0	1	1	1	0	0	1	0	1	0	1	1	1	1	0	1	0	1	0	1	1	1	1	1	1	1	1	1	1	1	1	0	1	0
21415_00_90_10_02848	_04456	Methyl-accepting_chemotaxis_protein_PctC	#N/A	#N/A	23	1	1	1	1	0	1	0	1	1	1	0	0	0	1	0	0	1	0	1	0	0	1	1	0	0	1	0	0	0	0	1	0	1	1	0	0	0	0	1	0	1	1	0	0
74456_071316B_00104	_04457	Glutathione_S-transferase_GstB	-5.1997	0.0005016	16	1	0	1	0	0	1	0	1	0	1	0	0	0	0	0	0	1	0	1	0	0	1	1	0	0	0	0	0	0	0	1	0	1	1	0	0	0	0	1	0	1	0	0	0
74455_071316B_00103	_04458	Leucine-responsive_regulatory_protein	-5.1997	0.0005016	16	1	0	1	0	0	1	0	1	0	1	0	0	0	0	0	0	1	0	1	0	0	1	1	0	0	0	0	0	0	0	1	0	1	1	0	0	0	0	1	0	1	0	0	0
101558_19105_01259	_04459	hypothetical_protein	#N/A	#N/A	4	1	0	0	0	0	0	0	0	0	0	0	0	0	0	0	0	0	0	0	0	0	0	0	0	0	0	0	0	0	0	1	0	1	0	0	0	0	0	0	0	1	0	0	0
29884_01_65_5_1_00835	_04460	hypothetical_protein	#N/A	#N/A	20	1	1	1	1	0	1	0	1	0	1	0	1	0	0	0	0	1	0	1	0	0	1	1	0	0	1	0	0	0	0	1	0	1	1	0	0	0	0	1	0	1	0	0	0
29885_01_65_5_1_00836	_04461	Sensor_histidine_kinase_RcsC	#N/A	#N/A	20	1	1	1	1	0	1	0	1	0	1	0	1	0	0	0	0	1	0	1	0	0	1	1	0	0	1	0	0	0	0	1	0	1	1	0	0	0	0	1	0	1	0	0	0
74452_071316B_00100	_04462	Methyltransferase_domain_protein	#N/A	#N/A	16	1	0	1	0	0	1	0	1	0	1	0	1	0	0	0	0	1	0	1	0	0	1	1	0	0	0	0	0	0	0	1	0	1	1	0	0	0	0	1	0	1	0	0	0
5984_00_69_1_00806	_04464	XdhC_and_CoxI_family_protein	#N/A	#N/A	38	1	1	1	1	0	1	1	1	1	1	0	1	1	1	0	0	1	0	1	0	1	1	1	1	0	1	0	1	0	1	1	1	1	1	1	1	1	1	1	1	1	0	1	0
5985_00_69_1_00807	_04465	Xanthine_dehydrogenase_molybdenum-binding_subunit	#N/A	#N/A	38	1	1	1	1	0	1	1	1	1	1	0	1	1	1	0	0	1	0	1	0	1	1	1	1	0	1	0	1	0	1	1	1	1	1	1	1	1	1	1	1	1	0	1	0
5986_00_69_1_00808	_04466	4-hydroxybenzoyl-CoA_reductase_subunit_gamma	#N/A	#N/A	38	1	1	1	1	0	1	1	1	1	1	0	1	1	1	0	0	1	0	1	0	1	1	1	1	0	1	0	1	0	1	1	1	1	1	1	1	1	1	1	1	1	0	1	0
5987_00_69_1_00809	_04467	HTH-type_transcriptional_regulator_LutR	#N/A	#N/A	37	1	1	1	1	0	1	1	1	1	1	0	0	1	1	0	0	1	0	1	0	1	1	1	1	0	1	0	1	0	1	1	1	1	1	1	1	1	1	1	1	1	0	1	0
680_00_18_3_1_00680	_04468	Glutathione_amide-dependent_peroxidase	#N/A	#N/A	23	1	0	1	0	1	1	0	1	0	1	1	0	0	0	1	0	1	1	1	1	0	1	1	0	1	0	1	0	1	0	1	0	1	1	0	0	0	0	1	0	1	0	0	0
74443_071316B_00091	_04471	hypothetical_protein	-3.32063	0.0002252	13	1	0	1	0	0	1	0	1	0	1	0	0	0	0	0	0	1	0	1	0	0	1	1	0	0	0	0	0	0	0	0	0	1	0	0	0	0	0	1	0	1	0	0	0
29151_01_65_5_1_00102	_04472	YCII-related_domain_protein	#N/A	#N/A	16	1	1	0	1	0	1	0	1	0	1	0	0	0	0	0	0	1	0	1	0	0	1	1	0	0	1	0	0	0	0	0	0	1	0	0	0	0	0	1	0	1	0	0	0
29152_01_65_5_1_00103	_04473	RNA_polymerase_sigma_factor	#N/A	#N/A	16	1	1	0	1	0	1	0	1	0	1	0	0	0	0	0	0	1	0	1	0	0	1	1	0	0	1	0	0	0	0	0	0	1	0	0	0	0	0	1	0	1	0	0	0
259_00_18_3_1_00259	_04474	hypothetical_protein	#N/A	#N/A	15	1	0	0	0	0	1	0	1	0	1	0	0	0	0	0	0	1	1	1	0	0	1	1	0	0	0	0	0	0	0	1	0	1	1	0	0	0	0	1	0	1	0	0	0
472_00_18_3_1_00472	_04475	hypothetical_protein	-4.77364	4.94e-05	17	1	0	0	0	0	1	0	1	0	1	1	0	0	0	0	0	1	1	1	0	0	1	1	0	0	1	0	0	0	0	1	0	1	1	0	0	0	0	1	0	1	0	0	0
471_00_18_3_1_00471	_04476	fermentation/respiration_switch_protein	#N/A	#N/A	20	1	0	0	0	0	1	0	1	0	1	1	0	0	0	1	0	1	1	1	1	0	1	1	0	1	1	0	0	0	0	1	0	1	1	0	0	0	0	1	0	1	0	0	0
470_00_18_3_1_00470	_04477	Transposon_Tn10_TetD_protein	-4.16952	0.0001116	18	1	0	0	0	0	1	0	1	0	1	1	0	0	0	0	0	1	1	1	0	0	1	1	0	0	1	0	0	0	0	1	0	1	1	0	0	0	0	1	1	1	0	0	0
5958_00_69_1_00780	_04478	Atrazine_chlorohydrolase	#N/A	#N/A	31	1	0	1	0	0	1	1	1	1	1	0	0	1	1	0	0	1	0	1	0	1	1	1	1	0	0	0	0	0	1	1	1	1	1	1	1	1	0	1	0	1	0	1	0
2815_00_18_3_1_02828	_04479	Aqualysin-1_precursor	#N/A	#N/A	28	1	1	1	1	0	1	0	1	1	1	1	1	0	1	0	0	1	1	1	1	0	1	1	0	1	1	1	0	0	0	1	0	1	1	0	0	0	0	1	0	1	0	0	0
3192_00_18_3_1_03209	_04481	HTH-type_transcriptional_regulator_CdhR	#N/A	#N/A	36	1	0	1	0	0	1	1	1	1	1	1	0	1	1	1	1	1	1	1	1	1	1	1	1	1	0	1	0	1	1	1	0	1	1	0	0	1	0	1	0	1	0	1	0
141_00_18_3_1_00141	_04484	hypothetical_protein	#N/A	#N/A	44	1	1	1	1	1	1	1	1	1	1	1	0	1	1	1	0	1	1	1	1	0	1	1	0	1	1	1	1	1	1	1	1	1	1	1	1	1	1	1	1	1	1	1	0
140_00_18_3_1_00140	_04485	Chloramphenicol_acetyltransferase	#N/A	#N/A	42	1	1	1	1	0	1	1	1	1	1	1	0	1	1	0	1	1	1	1	0	0	1	1	0	1	1	1	1	1	1	1	1	1	1	1	1	1	1	1	0	1	1	1	0
17812_00_84_1_03117	_04487	Type_I_phosphodiesterase_/_nucleotide_pyrophosphatase	#N/A	#N/A	31	1	0	1	0	1	1	1	1	1	1	0	0	1	1	0	0	1	0	1	0	1	1	1	1	0	0	0	0	0	1	1	0	1	1	0	1	0	0	1	0	1	1	1	0
168674_O_00_16_10_02378	_04488	Acetyltransferase_(GNAT)_family_protein	#N/A	#N/A	33	1	1	1	1	1	1	0	1	0	1	0	1	1	0	0	1	1	0	1	0	0	1	1	0	0	1	0	1	0	0	1	1	1	1	1	1	1	1	1	1	1	0	1	1
26260_00_90_15_02643	_04489	HTH-type_transcriptional_regulator_SyrM_1	#N/A	#N/A	22	1	1	1	1	0	1	0	1	0	1	0	0	0	0	0	0	1	0	1	0	0	1	1	0	0	1	0	1	0	0	1	0	1	1	0	0	0	1	1	1	1	0	0	0
25297_00_90_15_01679	_04494	putative_N-acetyltransferase_YjaB	-6.0147	0.001463	19	1	0	1	0	0	1	0	1	0	1	0	0	0	0	0	1	1	0	1	0	0	1	1	0	0	0	0	1	0	0	1	0	1	1	0	0	0	1	1	0	1	0	0	0
3335_00_18_3_1_03352	_04495	Alanine--tRNA_ligase	#N/A	#N/A	23	1	0	1	0	1	1	0	1	0	1	0	0	0	0	1	0	1	1	1	1	0	1	1	0	1	1	0	1	0	0	1	0	1	0	0	0	0	1	1	0	1	0	0	0
4962_00_18_3_1_05016	_04496	Microcin_C7_self-immunity_protein_MccF	#N/A	#N/A	29	1	0	1	0	0	1	1	1	1	1	1	1	0	1	0	0	1	1	1	1	0	1	1	0	0	0	1	0	1	1	1	0	1	1	0	0	0	0	1	0	1	0	0	0
30737_01_65_5_1_01698	_04497	hypothetical_protein	#N/A	#N/A	19	1	1	1	1	0	1	0	1	0	1	0	0	0	0	0	0	1	0	1	0	0	1	1	0	0	1	0	0	0	0	1	0	1	1	0	0	0	0	1	0	1	0	0	0
422_00_18_3_1_00422	_04498	hypothetical_protein	-3.824	0.001514	22	1	0	1	0	0	1	1	1	0	1	0	0	0	0	0	0	1	1	1	0	0	1	1	0	0	0	1	1	0	0	1	0	1	1	0	0	1	1	1	0	1	0	0	0
423_00_18_3_1_00423	_04499	hypothetical_protein	-3.824	0.001514	22	1	0	1	0	0	1	1	1	0	1	0	0	0	0	0	0	1	1	1	0	0	1	1	0	0	0	1	1	0	0	1	0	1	1	0	0	1	1	1	0	1	0	0	0
168544_O_00_16_10_02248	_04500	hypothetical_protein	#N/A	#N/A	44	1	1	1	1	1	1	1	1	1	1	0	0	1	1	1	1	1	0	1	1	1	1	1	1	1	1	0	1	0	1	0	1	1	1	1	1	1	1	1	1	1	1	1	1
30046_01_65_5_1_00997	_04501	Glyoxalase-like_domain_protein	#N/A	#N/A	22	1	1	1	1	0	1	0	1	1	1	0	0	0	1	0	0	1	0	1	0	0	1	1	0	0	1	0	0	0	0	1	0	1	1	0	0	0	0	1	1	1	0	0	0
9526_00_69_1_04386	_04502	hypothetical_protein	#N/A	#N/A	21	1	0	1	0	0	1	0	1	1	1	0	0	0	1	0	0	1	0	1	0	0	1	1	0	0	0	0	0	0	0	1	1	1	1	1	0	0	0	1	0	1	0	0	0
74410_071316B_00058	_04504	anhydro-N-acetylmuramic_acid_kinase	#N/A	#N/A	8	1	0	1	0	0	0	0	0	0	0	0	0	0	0	0	0	1	0	0	0	0	0	1	0	0	0	0	0	0	0	0	0	1	0	0	0	0	0	0	0	1	0	0	0
13093_00_78_3_03196	_04506	fermentation/respiration_switch_protein	-3.40517	0.003071	18	1	0	1	0	0	1	0	1	0	1	1	0	0	0	0	0	1	0	1	0	0	1	1	0	0	0	1	0	0	0	1	0	1	1	0	0	0	0	1	0	1	0	0	0
674_00_18_3_1_00674	_04507	General_stress_protein_14	-6.3806	0.002661	23	1	0	1	0	0	1	0	1	0	1	1	0	0	0	0	1	1	1	1	0	0	1	1	0	0	1	0	1	0	0	1	0	1	1	0	0	0	1	1	1	1	0	0	0
29824_01_65_5_1_00775	_04508	SnoaL-like_domain_protein	-4.79101	0.0007163	17	1	0	1	0	0	1	0	1	0	1	0	0	0	0	0	0	1	0	1	0	0	1	1	0	0	1	0	0	0	0	1	0	1	1	0	0	0	0	1	0	1	0	0	0
673_00_18_3_1_00673	_04509	HTH-type_transcriptional_regulator_DmlR	#N/A	#N/A	25	1	0	1	0	0	1	0	1	0	1	1	0	0	0	1	0	1	1	1	1	0	1	1	0	1	1	0	1	0	0	1	0	1	1	0	0	0	1	1	1	1	0	0	0
3211_00_18_3_1_03228	_04510	HTH-type_transcriptional_regulator_VirS	#N/A	#N/A	21	1	0	1	0	0	1	0	1	0	1	1	0	0	0	0	0	1	1	1	0	0	1	1	0	0	1	0	0	1	0	1	0	1	1	0	0	0	0	1	1	1	0	0	0
3212_00_18_3_1_03229	_04511	putative_oxidoreductase	#N/A	#N/A	21	1	0	1	0	0	1	0	1	0	1	1	0	0	0	0	0	1	1	1	0	0	1	1	0	0	1	0	0	1	0	1	0	1	1	0	0	0	0	1	1	1	0	0	0
9081_00_69_1_03933	_04512	SNARE_associated_Golgi_protein	#N/A	#N/A	38	1	1	1	1	0	1	1	1	1	1	0	1	1	1	0	0	1	0	1	0	1	1	1	1	0	1	0	0	0	1	1	1	1	1	1	1	1	0	1	1	1	1	1	0
9082_00_69_1_03934	_04513	hypothetical_protein	#N/A	#N/A	39	1	1	1	1	0	1	1	1	1	1	0	1	1	1	0	1	1	0	1	0	1	1	1	1	0	1	0	0	0	1	1	1	1	1	1	1	1	0	1	1	1	1	1	0
9083_00_69_1_03935	_04514	hypothetical_protein	#N/A	#N/A	39	1	1	1	1	0	1	1	1	1	1	0	1	1	1	0	1	1	0	1	0	1	1	1	1	0	1	0	0	0	1	1	1	1	1	1	1	1	0	1	1	1	1	1	0
9084_00_69_1_03936	_04515	hypothetical_protein	#N/A	#N/A	39	1	1	1	1	0	1	1	1	1	1	0	1	1	1	0	1	1	0	1	0	1	1	1	1	0	1	0	0	0	1	1	1	1	1	1	1	1	0	1	1	1	1	1	0
635_00_18_3_1_00635	_04516	YHS_domain_protein	#N/A	#N/A	43	1	1	1	1	0	1	1	1	1	1	1	1	1	1	0	1	1	1	1	0	1	1	1	1	0	1	0	1	0	1	1	1	1	1	1	1	1	1	1	1	1	1	1	0
9086_00_69_1_03938	_04517	hypothetical_protein	#N/A	#N/A	36	1	1	1	1	0	1	1	1	1	1	0	1	1	1	0	1	1	0	1	0	0	1	1	0	0	1	0	0	0	1	1	1	1	1	1	1	0	0	1	1	1	1	1	0
7185_00_69_1_02013	_04520	hypothetical_protein	#N/A	#N/A	37	1	0	1	0	0	1	1	1	1	1	0	1	1	1	0	1	1	0	1	0	1	1	1	1	0	1	0	1	0	1	1	1	1	1	1	1	1	1	1	1	1	0	1	0
74391_071316B_00039	_04522	hypothetical_protein	#N/A	#N/A	19	1	1	1	1	0	1	0	1	0	1	0	0	0	0	0	1	1	0	1	0	0	1	1	0	0	0	0	0	0	0	1	0	1	1	0	0	0	0	1	0	1	0	0	0
29974_01_65_5_1_00925	_04523	Methionine_aminopeptidase	#N/A	#N/A	20	1	1	1	1	0	1	0	1	0	1	0	0	0	0	0	1	1	0	1	0	0	1	1	0	0	1	0	0	0	0	1	0	1	1	0	0	0	0	1	0	1	0	0	0
449_00_18_3_1_00449	_04525	6-pyruvoyl_tetrahydropterin_synthase	#N/A	#N/A	34	1	1	1	1	0	1	1	1	1	1	1	0	0	1	0	0	1	1	1	0	0	1	1	0	0	1	1	0	1	1	1	1	1	1	1	0	1	0	1	1	1	0	0	0
1132_00_18_3_1_01133	_04526	hypothetical_protein	#N/A	#N/A	42	1	1	1	1	0	1	1	1	1	1	1	0	1	1	1	0	1	1	1	1	1	1	1	1	1	1	1	1	0	1	1	0	1	1	0	1	1	1	1	1	1	1	1	0
1369_00_18_3_1_01373	_04527	Methyl-accepting_chemotaxis_protein_PctC	#N/A	#N/A	33	1	0	1	0	0	1	1	1	0	1	1	0	1	0	1	0	1	1	1	1	1	1	1	1	1	0	0	0	1	1	1	1	1	1	1	1	0	0	1	0	1	0	1	0
12857_00_78_3_02958	_04528	Putative_multidrug_export_ATP-binding/permease_protein	-2.73804	0.002865	11	1	0	1	0	0	0	0	0	0	1	1	0	0	0	0	0	0	0	0	0	0	0	1	0	0	1	0	1	0	0	0	0	0	1	0	0	0	0	1	0	1	0	0	0
12858_00_78_3_02959	_04529	putative_ABC_transporter_ATP-binding_protein	-2.73804	0.002865	11	1	0	1	0	0	0	0	0	0	1	1	0	0	0	0	0	0	0	0	0	0	0	1	0	0	1	0	1	0	0	0	0	0	1	0	0	0	0	1	0	1	0	0	0
26238_00_90_15_02621	_04531	Isochorismate_synthase/isochorismate_lyase	#N/A	#N/A	9	1	0	1	0	0	0	0	0	0	1	0	0	0	0	0	0	0	0	0	0	0	0	1	0	0	0	0	1	0	0	0	0	0	1	0	0	0	0	1	0	1	0	0	0
26237_00_90_15_02620	_04532	Linear_gramicidin_dehydrogenase_LgrE	-2.679	0.004928	12	1	0	1	0	0	0	0	0	0	1	0	1	0	0	0	0	0	0	0	1	0	0	1	0	0	1	0	1	0	0	0	0	0	1	0	0	0	0	1	0	1	0	0	0
26236_00_90_15_02619	_04533	Oxidoreductase_family,_NAD-binding_Rossmann_fold	#N/A	#N/A	9	1	0	1	0	0	0	0	0	0	1	0	0	0	0	0	0	0	0	0	0	0	0	1	0	0	0	0	1	0	0	0	0	0	1	0	0	0	0	1	0	1	0	0	0
26235_00_90_15_02618	_04534	Phthiocerol_synthesis_polyketide_synthase_type_I_PpsE	#N/A	#N/A	9	1	0	1	0	0	0	0	0	0	1	0	0	0	0	0	0	0	0	0	0	0	0	1	0	0	0	0	1	0	0	0	0	0	1	0	0	0	0	1	0	1	0	0	0
26234_00_90_15_02617	_04535	Anguibactin_system_regulator	#N/A	#N/A	8	1	0	1	0	0	0	0	0	0	1	0	0	0	0	0	0	0	0	0	0	0	0	1	0	0	0	0	1	0	0	0	0	0	1	0	0	0	0	0	0	1	0	0	0
12860_00_78_3_02961	_04536	muropeptide_transporter	-2.73804	0.002865	11	1	0	1	0	0	0	0	0	0	1	1	0	0	0	0	0	0	0	0	0	0	0	1	0	0	1	0	1	0	0	0	0	0	1	0	0	0	0	1	0	1	0	0	0
3873_00_18_3_1_03901	_04537	Colicin_I_receptor_precursor	#N/A	#N/A	26	1	0	1	0	1	0	1	0	1	1	1	0	0	1	0	0	0	1	0	0	0	0	1	0	0	1	1	1	0	1	0	1	0	1	1	0	1	0	1	1	1	1	0	0
26231_00_90_15_02614	_04538	Regulatory_protein_PchR	#N/A	#N/A	9	1	0	1	0	0	0	0	0	0	1	0	0	0	0	0	0	0	0	0	0	0	0	1	0	0	0	0	1	0	0	0	0	0	1	0	0	0	0	1	0	1	0	0	0
26230_00_90_15_02613	_04539	Regulatory_protein_SoxS	#N/A	#N/A	9	1	0	1	0	0	0	0	0	0	1	0	0	0	0	0	0	0	0	0	0	0	0	1	0	0	0	0	1	0	0	0	0	0	1	0	0	0	0	1	0	1	0	0	0
2693_00_18_3_1_02706	_04541	SnoaL-like_polyketide_cyclase	#N/A	#N/A	22	1	1	1	1	0	1	0	1	0	1	1	0	0	0	0	0	1	1	1	0	0	1	1	0	0	1	0	0	0	0	1	0	1	1	0	0	0	0	1	1	1	0	0	0
1284_00_18_3_1_01288	_04544	HTH-type_transcriptional_regulator_DmlR	#N/A	#N/A	39	1	0	1	0	1	1	1	1	1	1	1	0	1	1	1	0	1	1	1	1	0	1	1	0	1	1	1	1	0	1	1	1	1	1	1	1	1	1	1	0	1	1	1	0
1382_00_18_3_1_01386	_04545	hypothetical_protein	#N/A	#N/A	19	1	0	1	0	0	1	0	1	0	1	1	0	0	0	1	0	1	1	0	1	0	0	1	0	1	0	1	0	0	0	1	0	1	1	0	0	0	0	1	0	1	0	0	0
270_00_18_3_1_00270	_04546	Regulatory_protein_SoxS	#N/A	#N/A	36	1	1	1	1	1	1	1	1	0	1	1	0	0	0	1	1	1	1	0	1	0	0	1	0	1	1	1	1	1	1	1	1	1	1	1	1	0	1	1	0	1	1	0	0
452_00_18_3_1_00452	_04547	bifunctional_3-demethylubiquinone-9_3-methyltransferase/_2-octaprenyl-6-hydroxy_phenol_methylase	-4.16733	0.0008105	15	1	0	1	0	0	1	0	1	0	0	1	0	0	0	0	0	1	1	0	0	0	0	1	0	0	0	0	0	1	0	1	0	1	1	0	0	0	0	1	0	1	0	0	0
280_00_18_3_1_00280	_04549	HTH-type_transcriptional_regulator_DmlR	-2.9817	0.001786	12	1	0	1	0	0	0	0	0	0	0	1	0	0	0	0	0	1	1	0	0	0	0	1	0	0	1	0	1	0	0	0	0	1	1	0	0	0	0	1	0	1	0	0	0
29732_01_65_5_1_00683	_04550	hypothetical_protein	-5.01053	0.001831	9	1	0	1	0	0	0	0	0	0	0	0	0	0	0	0	0	1	0	0	0	0	0	1	0	0	1	0	0	0	0	0	0	1	1	0	0	0	0	1	0	1	0	0	0
1417_00_18_3_1_01421	_04551	Ankyrin_repeats_(3_copies)	-3.51505	0.002079	11	1	0	1	0	0	0	0	0	0	0	1	0	0	0	0	0	1	1	0	0	0	0	1	0	0	1	0	0	0	0	0	0	1	1	0	0	0	0	1	0	1	0	0	0
1418_00_18_3_1_01422	_04552	hypothetical_protein	-3.51505	0.002079	11	1	0	1	0	0	0	0	0	0	0	1	0	0	0	0	0	1	1	0	0	0	0	1	0	0	1	0	0	0	0	0	0	1	1	0	0	0	0	1	0	1	0	0	0
26770_00_90_15_03157	_04555	Putative_SOS_response-associated_peptidase_YedK	#N/A	#N/A	22	1	1	1	1	0	1	0	1	0	1	0	0	0	0	0	1	1	0	1	0	0	1	1	0	0	1	0	1	0	0	1	0	1	1	0	0	0	1	1	0	1	0	0	0
24549_00_90_15_00927	_04556	putative_HTH-type_transcriptional_regulator_YbbH	-3.6535	0.002915	22	1	1	1	1	0	1	0	1	0	1	0	0	0	0	0	0	1	0	1	0	0	1	1	0	0	1	0	1	0	0	1	0	1	1	0	0	0	1	1	0	1	0	0	0
24548_00_90_15_00926	_04557	PTS_system_mannose-specific_EIIBCA_component	-3.6535	0.002915	22	1	1	1	1	0	1	0	1	0	1	0	0	0	0	0	0	1	0	1	0	0	1	1	0	0	1	0	1	0	0	1	0	1	1	0	0	0	1	1	0	1	0	0	0
24545_00_90_15_00923	_04560	Heat-responsive_suppressor_HrsA	-4.9769	0.0001628	22	1	1	1	1	0	1	0	1	0	1	0	0	0	0	0	1	1	0	1	0	0	1	1	0	0	1	0	1	0	0	1	0	1	1	0	0	0	0	1	0	1	0	0	0
5399_00_69_1_00213	_04561	hypothetical_protein	#N/A	#N/A	30	1	0	1	0	0	1	1	1	1	1	0	0	1	1	0	0	1	0	1	0	0	1	1	0	0	0	0	0	0	1	1	1	1	1	1	1	1	0	1	1	1	0	1	0
23449_00_90_10_04907	_04563	major_facilitator_superfamily_transporter	#N/A	#N/A	25	1	1	1	1	1	1	0	1	0	1	0	0	0	0	0	0	1	0	1	0	1	1	1	1	0	1	0	1	0	0	1	0	1	1	0	0	0	1	1	1	1	0	0	0
24480_00_90_15_00858	_04567	N(2)-citryl-N(6)-acetyl-N(6)-hydroxylysine_synthase	#N/A	#N/A	22	1	0	1	0	1	1	0	1	0	1	0	0	0	0	0	0	1	0	1	0	1	1	1	1	0	0	0	1	0	0	1	0	1	1	0	0	0	1	1	1	1	0	0	0
24479_00_90_15_00857	_04568	N(6)-hydroxylysine_O-acetyltransferase	#N/A	#N/A	22	1	0	1	0	1	1	0	1	0	1	0	0	0	0	0	0	1	0	1	0	1	1	1	1	0	0	0	1	0	0	1	0	1	1	0	0	0	1	1	1	1	0	0	0
24478_00_90_15_00856	_04569	Aerobactin_synthase	#N/A	#N/A	22	1	0	1	0	1	1	0	1	0	1	0	0	0	0	0	0	1	0	1	0	1	1	1	1	0	0	0	1	0	0	1	0	1	1	0	0	0	1	1	1	1	0	0	0
24477_00_90_15_00855	_04570	L-lysine_N6-monooxygenase	#N/A	#N/A	24	1	0	1	0	1	1	0	1	0	1	0	1	0	0	0	0	1	0	1	1	1	1	1	1	0	0	0	1	0	0	1	0	1	1	0	0	0	1	1	1	1	0	0	0
4365_00_18_3_1_04399	_04572	Glycine_betaine_transporter_OpuD	#N/A	#N/A	34	1	0	1	0	0	1	1	1	1	1	1	0	1	1	0	0	1	1	1	0	1	1	1	1	0	0	1	0	0	1	1	0	1	1	0	1	1	0	1	1	1	1	1	0
6470_00_69_1_01294	_04574	C-N_hydrolase_family_amidase	#N/A	#N/A	26	1	1	1	1	1	1	0	1	1	1	0	1	0	1	0	0	1	0	1	0	0	1	1	0	0	1	0	0	0	0	1	1	1	1	1	0	0	0	1	0	1	0	0	0
75506_071316B_01166	_04575	hypothetical_protein	-3.4123	0.003629	15	1	0	0	0	0	1	0	1	0	1	0	0	0	0	0	1	1	0	1	0	0	1	1	0	0	0	0	0	0	0	1	0	1	1	0	0	0	0	1	0	1	0	0	0
679_00_18_3_1_00679	_04577	Ubiquinone_biosynthesis_O-methyltransferase	#N/A	#N/A	31	1	1	1	1	0	1	1	1	1	1	1	0	0	1	0	0	1	1	1	0	0	1	1	0	0	1	1	1	1	1	1	0	1	1	0	0	0	1	1	0	1	0	0	0
66013_07_146_1_00212	_04579	hypothetical_protein	-3.3559	0.002599	17	1	0	1	0	0	1	0	1	0	1	0	0	0	0	0	0	1	0	1	0	0	1	1	0	0	0	1	0	0	0	1	0	1	1	0	0	0	0	1	0	1	0	0	0
22478_00_90_10_03921	_04580	hypothetical_protein	#N/A	#N/A	16	1	0	1	0	0	1	0	1	0	1	0	1	0	0	0	0	1	0	1	0	0	1	1	0	0	0	0	0	0	0	1	0	1	1	0	0	0	0	1	0	1	0	0	0
75500_071316B_01160	_04581	hypothetical_protein	#N/A	#N/A	17	1	0	1	0	0	1	0	1	0	1	0	0	0	0	0	0	1	0	1	0	0	1	1	0	0	0	0	0	0	0	1	0	1	1	0	0	0	0	1	0	1	1	0	0
1204_00_18_3_1_01205	_04582	Carboxylesterase_NlhH	#N/A	#N/A	26	1	0	1	0	1	1	0	1	1	1	1	0	0	1	0	0	1	1	1	0	0	1	1	0	0	0	1	0	1	0	1	0	1	1	0	0	0	1	1	0	1	0	0	0
54107_07_03_16_B_02456	_04583	hypothetical_protein	#N/A	#N/A	19	1	0	1	0	0	1	0	1	0	1	0	1	0	1	0	0	1	0	1	0	0	1	1	0	0	0	0	0	0	0	1	0	1	1	0	0	0	0	1	0	1	0	0	0
547_00_18_3_1_00547	_04585	Glycine_betaine/L-proline_transport_system_permease_protein_ProW	#N/A	#N/A	43	1	1	1	1	0	1	1	1	1	1	1	0	1	1	1	1	1	1	1	1	0	1	1	0	1	1	1	1	1	1	1	1	1	1	1	1	1	1	1	1	1	0	1	0
167697_O_00_16_10_01376	_04588	NADPH-flavin_oxidoreductase	#N/A	#N/A	44	1	0	1	0	1	1	1	1	1	1	1	1	1	1	1	0	1	1	1	1	1	1	1	1	1	0	1	1	1	1	1	1	1	1	1	1	1	1	1	0	1	1	1	1
1901_00_18_3_1_01910	_04590	hypothetical_protein	#N/A	#N/A	23	1	0	1	0	0	1	0	1	0	1	0	0	1	0	1	0	1	1	1	1	0	1	1	0	1	0	1	0	0	0	1	0	1	1	0	1	0	0	1	0	1	0	0	0
27471_00_90_15_03870	_04591	Multidrug_export_protein_MepA	-4.93897	5.546e-05	15	1	0	1	0	0	1	0	1	0	0	0	0	0	0	0	0	1	0	0	0	0	0	1	0	0	1	0	1	0	0	0	0	1	1	0	0	0	0	1	1	1	0	0	0
27468_00_90_15_03867	_04593	HTH-type_transcriptional_regulator_DmlR	-4.39554	7.888e-05	16	1	0	1	0	0	1	0	1	0	0	0	0	0	0	0	1	1	0	0	0	0	0	1	0	0	1	0	1	0	0	0	0	1	1	0	0	0	0	1	1	1	0	0	0
20400_00_90_10_01816	_04594	hypothetical_protein	#N/A	#N/A	26	1	1	1	1	0	1	0	1	1	1	0	1	0	1	0	1	1	0	1	0	0	1	1	0	0	1	0	0	0	0	1	0	1	1	0	0	0	0	1	0	1	0	0	0
20401_00_90_10_01817	_04595	hypothetical_protein	#N/A	#N/A	25	1	1	1	1	0	1	0	1	1	1	0	0	0	1	0	1	1	0	1	0	0	1	1	0	0	1	0	0	0	0	1	0	1	1	0	0	0	0	1	0	1	0	0	0
20402_00_90_10_01818	_04596	Flp/Fap_pilin_component	#N/A	#N/A	26	1	1	1	1	0	1	0	1	1	1	0	1	0	1	0	1	1	0	1	0	0	1	1	0	0	1	0	0	0	0	1	0	1	1	0	0	0	0	1	0	1	0	0	0
20403_00_90_10_01819	_04597	hypothetical_protein	#N/A	#N/A	27	1	1	1	1	1	1	0	1	1	1	0	1	0	1	0	1	1	0	1	0	0	1	1	0	0	1	0	0	0	0	1	0	1	1	0	0	0	0	1	0	1	0	0	0
20405_00_90_10_01821	_04599	Pilus_biogenesis_CpaD_protein_(pilus_cpaD)	#N/A	#N/A	26	1	1	1	1	0	1	0	1	1	1	0	1	0	1	0	1	1	0	1	0	0	1	1	0	0	1	0	0	0	0	1	0	1	1	0	0	0	0	1	0	1	0	0	0
20406_00_90_10_01822	_04600	Septum_site-determining_protein_MinD	#N/A	#N/A	27	1	1	1	1	1	1	0	1	1	1	0	1	0	1	0	1	1	0	1	0	0	1	1	0	0	1	0	0	0	0	1	0	1	1	0	0	0	0	1	0	1	0	0	0
20408_00_90_10_01824	_04602	Bacterial_type_II_secretion_system_protein_F_domain_protein	#N/A	#N/A	26	1	1	1	1	0	1	0	1	1	1	0	1	0	1	0	1	1	0	1	0	0	1	1	0	0	1	0	0	0	0	1	0	1	1	0	0	0	0	1	0	1	0	0	0
20409_00_90_10_01825	_04603	Bacterial_type_II_secretion_system_protein_F_domain_protein	#N/A	#N/A	26	1	1	1	1	0	1	0	1	1	1	0	1	0	1	0	1	1	0	1	0	0	1	1	0	0	1	0	0	0	0	1	0	1	1	0	0	0	0	1	0	1	0	0	0
20411_00_90_10_01827	_04605	TadE-like_protein	#N/A	#N/A	26	1	1	1	1	0	1	0	1	1	1	0	1	0	1	0	1	1	0	1	0	0	1	1	0	0	1	0	0	0	0	1	0	1	1	0	0	0	0	1	0	1	0	0	0
20412_00_90_10_01828	_04606	TadE-like_protein	#N/A	#N/A	26	1	1	1	1	0	1	0	1	1	1	0	1	0	1	0	1	1	0	1	0	0	1	1	0	0	1	0	0	0	0	1	0	1	1	0	0	0	0	1	0	1	0	0	0
20413_00_90_10_01829	_04607	von_Willebrand_factor_type_A_domain_protein	#N/A	#N/A	26	1	1	1	1	0	1	0	1	1	1	0	1	0	1	0	1	1	0	1	0	0	1	1	0	0	1	0	0	0	0	1	0	1	1	0	0	0	0	1	0	1	0	0	0
20414_00_90_10_01830	_04608	Thiol-disulfide_oxidoreductase_ResA	#N/A	#N/A	26	1	1	1	1	0	1	0	1	1	1	0	1	0	1	0	1	1	0	1	0	0	1	1	0	0	1	0	0	0	0	1	0	1	1	0	0	0	0	1	0	1	0	0	0
20415_00_90_10_01831	_04609	hypothetical_protein	#N/A	#N/A	26	1	1	1	1	0	1	0	1	1	1	0	1	0	1	0	1	1	0	1	0	0	1	1	0	0	1	0	0	0	0	1	0	1	1	0	0	0	0	1	0	1	0	0	0
20416_00_90_10_01832	_04610	hypothetical_protein	#N/A	#N/A	26	1	1	1	1	0	1	0	1	1	1	0	1	0	1	0	1	1	0	1	0	0	1	1	0	0	1	0	0	0	0	1	0	1	1	0	0	0	0	1	0	1	0	0	0
20417_00_90_10_01833	_04611	Thiamine_biosynthesis_lipoprotein_ApbE_precursor	#N/A	#N/A	26	1	1	1	1	0	1	0	1	1	1	0	1	0	1	0	1	1	0	1	0	0	1	1	0	0	1	0	0	0	0	1	0	1	1	0	0	0	0	1	0	1	0	0	0
20418_00_90_10_01834	_04612	Thiol:disulfide_interchange_protein_DsbD_precursor	#N/A	#N/A	26	1	1	1	1	0	1	0	1	1	1	0	1	0	1	0	1	1	0	1	0	0	1	1	0	0	1	0	0	0	0	1	0	1	1	0	0	0	0	1	0	1	0	0	0
95018_09_121_3_00079	_04613	hypothetical_protein	#N/A	#N/A	3	1	0	0	0	0	0	0	0	0	0	0	0	0	0	0	0	0	0	0	0	0	0	0	0	0	0	0	0	0	0	0	0	0	1	0	0	0	0	0	0	0	0	0	0
75465_071316B_01125	_04617	hypothetical_protein	-2.9228	0.002232	13	1	0	0	0	0	1	0	1	0	1	0	0	0	0	0	0	1	0	1	0	0	1	1	0	0	0	0	0	0	0	0	0	1	1	0	0	0	0	1	0	1	0	0	0
2360_00_18_3_1_02372	_04618	Methyl-accepting_chemotaxis_protein_CtpH	#N/A	#N/A	44	1	1	1	1	1	1	1	1	1	1	1	0	1	1	1	0	1	1	1	1	1	1	1	1	1	1	1	0	1	1	1	1	1	1	1	1	1	0	1	1	1	1	1	0
30042_01_65_5_1_00993	_04628	EF_hand	#N/A	#N/A	20	1	1	1	1	0	1	0	1	0	1	0	0	0	0	0	1	1	0	1	0	0	1	1	0	0	1	0	0	0	0	1	0	1	1	0	0	0	0	1	0	1	0	0	0
2337_00_18_3_1_02349	_04629	Energy-coupling_factor_transporter_transmembrane_protein_EcfT	#N/A	#N/A	44	1	1	1	1	0	1	1	1	1	1	1	0	1	1	1	1	1	1	1	1	1	1	1	1	1	1	1	0	1	1	1	1	1	1	1	1	1	0	1	1	1	1	1	0
2338_00_18_3_1_02350	_04630	Putative_HMP/thiamine_import_ATP-binding_protein_YkoD	#N/A	#N/A	44	1	1	1	1	0	1	1	1	1	1	1	0	1	1	1	1	1	1	1	1	1	1	1	1	1	1	1	0	1	1	1	1	1	1	1	1	1	0	1	1	1	1	1	0
2339_00_18_3_1_02351	_04631	hypothetical_protein	#N/A	#N/A	44	1	1	1	1	0	1	1	1	1	1	1	0	1	1	1	1	1	1	1	1	1	1	1	1	1	1	1	0	1	1	1	1	1	1	1	1	1	0	1	1	1	1	1	0
4509_00_18_3_1_04544	_04644	Ferredoxin_1	#N/A	#N/A	44	1	1	1	1	0	1	1	1	1	1	1	0	1	1	0	1	1	1	1	0	1	1	1	1	0	1	1	1	1	1	1	1	1	1	1	1	1	1	1	1	1	1	1	0
4508_00_18_3_1_04543	_04645	hypothetical_protein	#N/A	#N/A	44	1	1	1	1	0	1	1	1	1	1	1	0	1	1	0	1	1	1	1	0	1	1	1	1	0	1	1	1	1	1	1	1	1	1	1	1	1	1	1	1	1	1	1	0
23903_00_90_15_00279	_04646	HTH-type_transcriptional_regulator_DmlR	#N/A	#N/A	25	1	1	1	1	1	1	0	1	0	1	0	0	0	0	0	1	1	0	1	0	0	1	1	0	0	1	0	1	0	1	1	0	1	1	0	0	0	1	1	1	1	0	0	0
75436_071316B_01096	_04647	Leucine-responsive_regulatory_protein	-3.90231	0.004888	15	1	0	1	0	0	1	0	1	0	1	0	0	0	0	0	0	1	0	1	0	0	1	1	0	0	0	0	0	0	0	1	0	1	1	0	0	0	0	1	0	1	0	0	0
23902_00_90_15_00278	_04648	EamA-like_transporter_family_protein	#N/A	#N/A	24	1	1	1	1	1	1	0	1	0	1	0	0	0	0	0	1	1	0	1	0	0	1	1	0	0	1	0	1	0	0	1	0	1	1	0	0	0	1	1	1	1	0	0	0
28_00_18_3_1_00028	_04652	Multidrug_resistance_operon_repressor	#N/A	#N/A	36	1	1	1	1	1	1	1	1	1	0	1	0	0	1	0	0	1	1	1	0	0	1	1	0	0	1	1	1	1	1	1	1	1	1	1	0	0	1	1	1	1	1	0	0
29490_01_65_5_1_00441	_04656	hypothetical_protein	#N/A	#N/A	21	1	1	1	1	0	1	1	1	0	1	0	0	0	0	0	0	1	0	1	0	0	1	1	0	0	1	0	0	0	0	1	0	1	1	0	0	0	0	1	0	1	0	0	0
29487_01_65_5_1_00438	_04659	Fatty_acid_hydroxylase_superfamily_protein	#N/A	#N/A	21	1	1	1	1	0	1	1	1	0	1	0	0	0	0	0	0	1	0	1	0	0	1	1	0	0	1	0	0	0	0	1	0	1	1	0	0	0	0	1	0	1	0	0	0
29486_01_65_5_1_00437	_04660	hypothetical_protein	#N/A	#N/A	21	1	1	1	1	0	1	1	1	0	1	0	0	0	0	0	0	1	0	1	0	0	1	1	0	0	1	0	0	0	0	1	0	1	1	0	0	0	0	1	0	1	0	0	0
9442_00_69_1_04298	_04661	hypothetical_protein	#N/A	#N/A	25	1	1	1	1	0	1	0	1	1	1	0	0	0	0	0	1	1	0	1	0	0	1	1	1	0	1	0	0	0	0	1	1	1	1	1	0	0	0	1	0	1	1	0	0
9443_00_69_1_04299	_04662	multidrug_efflux_system_subunit_MdtA	#N/A	#N/A	25	1	1	1	1	0	1	0	1	1	1	0	0	0	0	0	0	1	0	1	0	1	1	1	1	0	1	0	0	0	0	1	1	1	1	1	0	0	0	1	0	1	1	0	0
9445_00_69_1_04301	_04664	HTH-type_transcriptional_activator_RhaS	#N/A	#N/A	25	1	1	1	1	0	1	0	1	1	1	0	0	0	0	0	0	1	0	1	0	1	1	1	1	0	1	0	0	0	0	1	1	1	1	1	0	0	0	1	0	1	1	0	0
29479_01_65_5_1_00430	_04665	Nucleoside_recognition	#N/A	#N/A	20	1	1	1	1	0	1	0	1	0	1	0	0	0	0	0	0	1	0	1	0	0	1	1	0	0	1	0	0	0	0	1	0	1	1	0	0	0	0	1	1	1	0	0	0
18787_00_90_10_00184	_04666	(R)-stereoselective_amidase	#N/A	#N/A	28	1	1	1	1	0	1	1	1	1	1	0	0	0	1	0	0	1	0	1	0	0	1	1	0	0	1	0	1	0	1	1	0	1	1	0	0	0	1	1	0	1	0	0	0
18788_00_90_10_00185	_04667	HTH-type_transcriptional_regulator_CatM	#N/A	#N/A	29	1	1	1	1	0	1	1	1	1	1	0	0	0	1	0	1	1	0	1	0	0	1	1	0	0	1	0	1	0	1	1	0	1	1	0	0	0	1	1	0	1	0	0	0
166838_O_00_16_10_00507	_04670	Peptidase_family_M3	#N/A	#N/A	39	1	0	1	0	0	1	1	1	1	1	1	0	1	1	1	1	1	1	1	1	0	1	1	0	1	0	1	0	1	1	1	1	1	1	1	1	1	0	1	0	1	1	1	1
75412_071316B_01072	_04671	HTH-type_transcriptional_regulator_DmlR	-5.1997	0.0005016	16	1	0	1	0	0	1	0	1	0	1	0	0	0	0	0	0	1	0	1	0	0	1	1	0	0	0	0	0	0	0	1	0	1	1	0	0	0	0	1	0	1	0	0	0
75411_071316B_01071	_04672	Major_Facilitator_Superfamily_protein	-5.1997	0.0005016	16	1	0	1	0	0	1	0	1	0	1	0	0	0	0	0	0	1	0	1	0	0	1	1	0	0	0	0	0	0	0	1	0	1	1	0	0	0	0	1	0	1	0	0	0
75410_071316B_01070	_04673	Chorismate_pyruvate-lyase	-5.1997	0.0005016	16	1	0	1	0	0	1	0	1	0	1	0	0	0	0	0	0	1	0	1	0	0	1	1	0	0	0	0	0	0	0	1	0	1	1	0	0	0	0	1	0	1	0	0	0
80179_08_01_16_A_00564	_04674	Threonine--tRNA_ligase	-4.29228	4.772e-05	12	1	0	1	0	0	1	0	1	0	0	0	0	0	0	0	0	1	0	1	0	0	1	0	0	0	0	0	0	0	0	1	0	1	1	0	0	0	0	1	0	0	0	0	0
1003_00_18_3_1_01004	_04675	Regulatory_protein_LuxO	#N/A	#N/A	29	1	1	1	1	1	1	0	1	0	1	1	0	0	0	1	1	1	1	1	1	0	1	1	0	1	1	1	0	1	0	1	0	1	1	0	0	0	0	1	1	1	0	0	0
167502_O_00_16_10_01178	_04677	molybdopterin_biosynthesis_protein_MoeB	#N/A	#N/A	21	1	1	1	1	0	1	0	1	0	1	0	0	0	0	0	0	1	0	1	0	0	1	1	0	0	1	0	0	0	0	1	0	1	1	0	0	0	0	1	1	1	0	0	1
167504_O_00_16_10_01180	_04679	putative_MFS-type_transporter_YhjX	#N/A	#N/A	41	1	1	1	1	0	1	1	1	1	1	1	0	1	1	0	0	1	1	1	0	0	1	1	0	0	1	1	1	1	1	1	1	1	1	1	1	1	1	1	1	1	1	1	1
2159_00_18_3_1_02171	_04680	Cryptochrome_DASH	#N/A	#N/A	41	1	1	1	1	0	1	1	1	1	1	1	1	1	1	1	0	1	1	1	1	0	1	1	0	1	1	1	1	1	1	1	1	1	1	1	1	0	1	1	1	1	0	1	0
29457_01_65_5_1_00408	_04683	Antibiotic_biosynthesis_monooxygenase	#N/A	#N/A	21	1	1	1	1	1	1	0	1	0	1	0	0	0	0	0	0	1	0	1	0	0	1	1	0	0	1	0	0	0	0	1	0	1	1	0	0	0	0	1	1	1	0	0	0
29455_01_65_5_1_00406	_04685	Bacterial_extracellular_solute-binding_proteins,_family_3	#N/A	#N/A	20	1	1	1	1	1	1	0	1	0	1	0	0	0	0	0	0	1	0	1	0	0	1	1	0	0	1	0	0	0	0	1	0	1	1	0	0	0	0	1	0	1	0	0	0
5589_00_69_1_00407	_04686	Histidine-binding_periplasmic_protein_precursor	#N/A	#N/A	35	1	1	1	1	1	1	1	1	0	1	0	0	1	0	0	1	1	0	1	0	1	1	1	1	0	1	0	0	0	1	1	1	1	1	1	1	1	0	1	1	1	1	1	0
5590_00_69_1_00408	_04687	Histidinol-phosphate_aminotransferase	#N/A	#N/A	35	1	1	1	1	1	1	1	1	0	1	0	0	1	0	0	1	1	0	1	0	1	1	1	1	0	1	0	0	0	1	1	1	1	1	1	1	1	0	1	1	1	1	1	0
5591_00_69_1_00409	_04688	Glycine_cleavage_system_transcriptional_activator	#N/A	#N/A	35	1	1	1	1	1	1	1	1	0	1	0	0	1	0	0	1	1	0	1	0	1	1	1	1	0	1	0	0	0	1	1	1	1	1	1	1	1	0	1	1	1	1	1	0
3900_00_18_3_1_03928	_04689	Ribonuclease_Z	#N/A	#N/A	18	1	0	1	0	1	1	0	1	0	1	1	0	0	0	0	0	1	1	1	0	0	1	0	0	0	0	0	0	1	0	1	0	1	1	0	0	0	0	1	0	0	0	0	0
20394_00_90_10_01810	_04690	HTH-type_transcriptional_regulator_SgrR	#N/A	#N/A	26	1	1	1	1	0	1	0	1	1	1	0	0	0	1	0	0	1	0	1	0	0	1	1	0	0	1	0	0	0	1	1	0	1	1	0	0	0	0	1	1	1	1	0	0
20393_00_90_10_01809	_04691	enterobactin_exporter_EntS	#N/A	#N/A	26	1	1	1	1	0	1	0	1	1	1	0	0	0	1	0	0	1	0	1	0	0	1	1	0	0	1	0	0	0	1	1	0	1	1	0	0	0	0	1	1	1	1	0	0
1260_00_18_3_1_01264	_04692	Neutral_protease_precursor	#N/A	#N/A	34	1	0	1	0	0	1	1	1	1	1	0	1	1	1	0	0	1	1	1	0	1	1	1	1	0	0	1	0	0	1	1	1	1	1	1	1	1	0	1	0	1	0	1	0
33049_01_65_5_1_04025	_04695	Ammonium_transporter_NrgA	#N/A	#N/A	19	1	1	1	1	0	1	0	1	0	1	0	0	0	0	0	0	1	0	1	0	0	1	1	0	0	1	0	0	0	0	1	0	1	1	0	0	0	0	1	0	1	0	0	0
75386_071316B_01046	_04697	Hydrogen_cyanide_synthase_subunit_HcnA	-5.1997	0.0005016	16	1	0	1	0	0	1	0	1	0	1	0	0	0	0	0	0	1	0	1	0	0	1	1	0	0	0	0	0	0	0	1	0	1	1	0	0	0	0	1	0	1	0	0	0
7357_00_69_1_02190	_04698	Hydrogen_cyanide_synthase_subunit_HcnB	-4.25403	0.0004219	19	1	0	1	0	0	1	0	1	0	1	0	0	0	0	0	1	1	0	1	0	0	1	1	0	0	0	0	0	0	1	1	0	1	1	1	0	0	0	1	0	1	0	0	0
7355_00_69_1_02188	_04699	Hydrogen_cyanide_synthase_subunit_HcnC_precursor	-3.60461	0.001816	21	1	0	1	0	1	1	0	1	0	1	0	1	0	0	0	1	1	0	1	0	0	1	1	0	0	0	0	0	0	1	1	0	1	1	1	0	0	0	1	0	1	0	0	0
5513_00_69_1_00327	_04700	(R)-stereoselective_amidase	#N/A	#N/A	27	1	0	1	0	0	1	1	1	1	1	0	0	0	1	0	0	1	0	1	0	0	1	1	0	0	0	0	1	0	1	1	1	1	1	1	0	0	1	1	0	1	0	0	0
75382_071316B_01042	_04701	hypothetical_protein	-5.1997	0.0005016	16	1	0	1	0	0	1	0	1	0	1	0	0	0	0	0	0	1	0	1	0	0	1	1	0	0	0	0	0	0	0	1	0	1	1	0	0	0	0	1	0	1	0	0	0
4203_00_18_3_1_04233	_04702	glutathione-dependent_formaldehyde-activating_enzyme	#N/A	#N/A	44	1	1	1	1	1	1	1	1	1	1	1	0	1	1	1	0	1	1	1	1	1	1	1	1	1	1	1	0	1	1	1	1	1	1	1	1	1	0	1	1	1	1	1	0
65_00_18_3_1_00065	_04706	Outer_membrane_protein_W_precursor	#N/A	#N/A	45	1	1	1	1	1	1	1	1	1	1	1	0	1	1	1	0	1	1	1	1	1	1	1	1	1	1	1	0	1	1	1	1	1	1	1	1	1	0	1	1	1	1	1	0
29848_01_65_5_1_00799	_04707	Thioesterase_superfamily_protein	#N/A	#N/A	22	1	1	1	1	0	1	0	1	0	1	0	1	0	0	0	0	1	0	1	0	0	1	1	0	0	1	0	0	0	0	1	0	1	1	0	0	0	0	1	1	1	1	0	0
9577_00_69_1_04437	_04708	hypothetical_protein	-3.24263	0.003909	21	1	0	1	0	0	1	0	1	0	1	1	0	0	0	0	1	1	0	1	1	0	1	1	0	0	0	0	0	1	0	1	0	1	1	1	0	0	0	1	0	1	0	0	0
30998_01_65_5_1_01959	_04709	hypothetical_protein	#N/A	#N/A	23	1	1	1	1	0	1	0	1	1	1	0	0	0	1	0	0	1	0	1	1	1	1	1	0	0	1	0	0	0	0	1	0	1	1	0	0	0	0	1	0	1	0	0	0
19914_00_90_10_01320	_04710	Thermophilic_serine_proteinase_precursor	#N/A	#N/A	29	1	1	1	1	0	1	1	1	1	1	0	1	0	1	0	0	1	0	1	0	1	1	1	1	0	1	0	0	0	1	1	0	1	1	0	0	0	0	1	0	1	0	0	0
75372_071316B_01032	_04711	3-oxoacyl-[acyl-carrier-protein]_reductase_FabG	-5.1997	0.0005016	16	1	0	1	0	0	1	0	1	0	1	0	0	0	0	0	0	1	0	1	0	0	1	1	0	0	0	0	0	0	0	1	0	1	1	0	0	0	0	1	0	1	0	0	0
23613_00_90_10_05078	_04712	Cysteine_dioxygenase	-4.25723	0.0004298	18	1	0	1	0	0	1	1	1	0	1	0	1	0	0	0	0	1	0	1	0	0	1	1	0	0	0	0	0	0	0	1	0	1	1	0	0	0	0	1	0	1	0	0	0
21305_00_90_10_02738	_04715	1,5-anhydro-D-fructose_reductase	#N/A	#N/A	34	1	1	1	1	0	1	1	1	1	1	0	1	1	1	0	0	1	0	1	0	1	1	1	1	0	1	0	1	0	1	1	0	1	1	0	0	1	1	1	0	1	0	1	0
497_00_18_3_1_00497	_04717	putative_ABC_transporter_ATP-binding_protein_YheS	#N/A	#N/A	29	1	1	1	1	0	1	0	1	1	1	1	0	0	1	0	0	1	1	1	0	0	1	1	0	0	1	1	1	0	0	1	1	1	1	1	0	0	0	1	0	1	1	0	0
272_00_18_3_1_00272	_04718	Putative_ribosomal_N-acetyltransferase_YdaF	#N/A	#N/A	27	1	1	1	1	0	1	0	1	0	1	1	0	0	0	0	0	1	1	1	1	0	1	1	0	1	1	1	1	0	0	1	0	1	1	0	0	0	1	1	1	1	0	0	0
5124_00_18_3_1_05189	_04720	hypothetical_protein	#N/A	#N/A	20	1	1	1	1	0	1	0	1	0	1	0	0	0	0	0	0	1	1	1	0	0	1	1	0	0	1	0	0	0	0	1	0	1	1	0	0	0	0	1	0	1	0	0	0
5125_00_18_3_1_05190	_04721	hypothetical_protein	#N/A	#N/A	20	1	1	1	1	0	1	0	1	0	1	0	0	0	0	0	0	1	1	1	0	0	1	1	0	0	1	0	0	0	0	1	0	1	1	0	0	0	0	1	0	1	0	0	0
2533_00_18_3_1_02546	_04722	hypothetical_protein	#N/A	#N/A	21	1	0	1	0	0	1	0	1	0	1	1	0	0	0	0	0	1	1	1	0	0	1	1	0	0	1	1	0	1	0	1	0	1	1	0	0	0	0	1	0	1	0	0	0
30093_01_65_5_1_01045	_04723	Sensor_protein_ZraS	-4.0956	0.00145	18	1	1	1	1	0	1	0	1	0	1	0	0	0	0	0	0	1	0	1	0	0	1	1	0	0	1	0	0	0	0	1	0	1	1	0	0	0	0	1	0	1	0	0	0
1356_00_18_3_1_01360	_04724	Na(+)/H(+)_antiporter_subunit_G	#N/A	#N/A	18	1	0	1	0	0	1	0	1	0	1	1	0	0	0	0	0	1	1	0	0	0	0	1	0	0	0	0	1	0	0	0	1	1	1	1	0	0	1	1	0	1	0	0	0
1355_00_18_3_1_01359	_04725	Na(+)/H(+)_antiporter_subunit_F1	#N/A	#N/A	21	1	0	1	0	0	1	0	1	0	1	1	0	0	0	1	0	1	1	0	1	0	0	1	0	1	0	0	1	0	0	0	1	1	1	1	0	0	1	1	0	1	0	0	0
1354_00_18_3_1_01358	_04726	Na(+)/H(+)_antiporter_subunit_E	#N/A	#N/A	21	1	0	1	0	0	1	0	1	0	1	1	0	0	0	1	0	1	1	0	1	0	0	1	0	1	0	0	1	0	0	0	1	1	1	1	0	0	1	1	0	1	0	0	0
1353_00_18_3_1_01357	_04727	Na(+)/H(+)_antiporter_subunit_D	#N/A	#N/A	21	1	0	1	0	0	1	0	1	0	1	1	0	0	0	1	0	1	1	0	1	0	0	1	0	1	0	0	1	0	0	0	1	1	1	1	0	0	1	1	0	1	0	0	0
1352_00_18_3_1_01356	_04728	Na(+)/H(+)_antiporter_subunit_C	#N/A	#N/A	21	1	0	1	0	0	1	0	1	0	1	1	0	0	0	1	0	1	1	0	1	0	0	1	0	1	0	0	1	0	0	0	1	1	1	1	0	0	1	1	0	1	0	0	0
1351_00_18_3_1_01355	_04729	Na(+)/H(+)_antiporter_subunit_A	#N/A	#N/A	21	1	0	1	0	0	1	0	1	0	1	1	0	0	0	1	0	1	1	0	1	0	0	1	0	1	0	0	1	0	0	0	1	1	1	1	0	0	1	1	0	1	0	0	0
1350_00_18_3_1_01354	_04730	hypothetical_protein	#N/A	#N/A	19	1	0	1	0	0	1	0	1	0	1	1	0	0	0	1	0	1	1	0	1	0	0	1	0	1	0	0	0	0	0	0	1	1	1	1	0	0	0	1	0	1	0	0	0
169322_O_00_16_10_03030	_04733	L-allo-threonine_aldolase	#N/A	#N/A	39	1	1	1	1	0	1	1	1	1	1	0	0	1	1	0	0	1	0	1	1	0	1	1	0	0	1	1	1	0	1	1	1	1	1	1	1	1	1	1	1	1	1	1	1
168905_O_00_16_10_02609	_04734	hypothetical_protein	#N/A	#N/A	43	1	1	1	1	0	1	1	1	1	0	1	1	1	1	1	1	0	1	1	1	1	1	1	1	1	1	1	1	1	1	1	1	0	0	1	1	1	1	0	1	1	1	1	1
2692_00_18_3_1_02705	_04735	HTH-type_transcriptional_activator_HxlR	#N/A	#N/A	13	1	1	0	1	0	1	0	1	0	0	0	0	0	0	0	0	0	1	1	0	0	1	1	0	0	0	0	0	0	0	1	0	0	0	0	0	0	0	0	0	1	0	0	0
80117_08_01_16_A_00502	_04736	Dichloromethane_dehalogenase	#N/A	#N/A	10	1	1	0	1	0	1	0	1	0	0	0	0	0	0	0	0	0	0	1	0	0	1	0	0	0	0	0	0	0	0	1	0	0	0	0	0	0	0	0	0	0	0	0	0
33692_01_65_5_1_04685	_04737	hypothetical_protein	-4.3088	9.463e-05	15	1	0	0	0	0	1	0	1	0	1	0	0	0	0	0	0	0	0	1	0	0	1	1	0	0	1	1	0	0	0	1	0	0	1	0	0	0	0	1	0	1	0	0	0
12465_00_78_3_02565	_04739	hypothetical_protein	#N/A	#N/A	5	1	1	0	1	0	0	0	0	1	0	1	0	0	0	0	0	0	0	0	0	0	0	0	0	0	0	0	0	0	0	0	0	0	0	0	0	0	0	0	0	0	0	0	0
62510_07_11_05_01808	_04740	Reverse_transcriptase_(RNA-dependent_DNA_polymerase)	#N/A	#N/A	4	1	1	0	1	0	0	0	0	0	0	0	0	0	0	0	0	0	0	0	0	0	0	0	0	0	0	0	0	0	0	0	0	0	0	0	0	0	1	0	0	0	0	0	0
12455_00_78_3_02555	_04744	hypothetical_protein	#N/A	#N/A	4	1	0	0	0	0	0	0	0	0	0	1	0	0	0	0	0	0	0	0	0	0	0	0	0	0	0	1	1	0	0	0	0	0	0	0	0	0	0	0	0	0	0	0	0
12454_00_78_3_02554	_04745	hypothetical_protein	#N/A	#N/A	3	1	0	0	0	0	0	0	0	0	0	1	0	0	0	0	0	0	0	0	0	0	0	0	0	0	0	1	0	0	0	0	0	0	0	0	0	0	0	0	0	0	0	0	0
167344_O_00_16_10_01015	_04746	hypothetical_protein	#N/A	#N/A	10	1	0	0	0	0	0	0	0	0	0	1	0	0	0	0	0	0	0	0	0	1	0	1	0	0	0	1	1	0	0	0	0	0	0	0	1	0	0	0	0	1	0	0	1
12452_00_78_3_02552	_04747	hypothetical_protein	#N/A	#N/A	3	1	0	0	0	0	0	0	0	0	0	1	0	0	0	0	0	0	0	0	0	0	0	0	0	0	0	1	0	0	0	0	0	0	0	0	0	0	0	0	0	0	0	0	0
12451_00_78_3_02551	_04748	Transposon_Tn7_transposition_protein_TnsC	#N/A	#N/A	3	1	0	0	0	0	0	0	0	0	0	1	0	0	0	0	0	0	0	0	0	0	0	0	0	0	0	1	0	0	0	0	0	0	0	0	0	0	0	0	0	0	0	0	0
12449_00_78_3_02549	_04750	Transposon_Tn7_transposition_protein_TnsA	#N/A	#N/A	3	1	0	0	0	0	0	0	0	0	0	1	0	0	0	0	0	0	0	0	0	0	0	0	0	0	0	1	0	0	0	0	0	0	0	0	0	0	0	0	0	0	0	0	0
12448_00_78_3_02548	_04751	hypothetical_protein	#N/A	#N/A	7	1	0	0	0	0	0	0	0	0	0	1	0	0	1	0	0	0	0	0	0	1	0	0	0	0	0	1	1	0	0	0	0	0	0	0	0	1	0	0	0	0	0	0	0
169871_O_00_16_10_03599	_04764	Methyl-accepting_chemotaxis_protein_4	#N/A	#N/A	39	1	0	1	0	1	1	1	1	1	1	1	0	1	1	0	1	1	0	1	0	1	1	1	1	0	0	0	1	1	1	1	1	1	1	1	1	0	1	1	0	1	1	1	1
75334_071316B_00994	_04766	hypothetical_protein	-5.1997	0.0005016	16	1	0	1	0	0	1	0	1	0	1	0	0	0	0	0	0	1	0	1	0	0	1	1	0	0	0	0	0	0	0	1	0	1	1	0	0	0	0	1	0	1	0	0	0
2724_00_18_3_1_02737	_04767	short_chain_dehydrogenase	#N/A	#N/A	28	1	0	1	0	0	1	1	1	1	0	1	0	0	1	0	0	1	1	1	0	0	1	1	0	0	0	1	1	1	1	1	0	1	1	0	0	0	1	1	0	1	0	0	0
21316_00_90_10_02749	_04768	EamA-like_transporter_family_protein	#N/A	#N/A	29	1	1	1	1	0	1	0	1	1	1	0	0	1	1	0	0	1	0	1	0	0	1	1	0	0	1	0	1	0	0	1	0	1	1	0	1	0	1	1	1	1	0	1	0
204_00_18_3_1_00204	_04769	Mercuric_resistance_operon_regulatory_protein	#N/A	#N/A	34	1	1	1	1	1	1	0	1	1	1	1	0	1	1	0	0	1	1	1	0	0	1	1	0	0	1	1	1	1	0	1	0	1	1	0	1	0	1	1	1	1	0	1	0
2177_00_18_3_1_02189	_04770	hypothetical_protein	#N/A	#N/A	28	1	1	1	1	0	1	0	1	1	1	1	0	0	1	0	1	1	1	1	0	0	1	1	0	0	1	0	1	0	0	1	0	1	1	0	0	0	1	1	1	1	0	0	0
29762_01_65_5_1_00713	_04771	Methyl-accepting_chemotaxis_protein_PctC	#N/A	#N/A	19	1	1	1	1	0	1	0	1	0	1	0	0	0	0	0	0	1	0	1	0	0	1	1	0	0	1	0	0	0	0	1	0	1	1	0	0	0	0	1	0	1	0	0	0
564_00_18_3_1_00564	_04772	Major_Facilitator_Superfamily_protein	#N/A	#N/A	32	1	1	1	1	1	1	0	1	0	1	1	0	1	0	1	1	1	1	1	1	0	1	1	0	1	1	0	1	1	0	1	0	1	1	0	0	0	1	1	0	1	1	1	0
168682_O_00_16_10_02386	_04774	Membrane_transport_protein	#N/A	#N/A	45	1	1	1	1	1	1	1	1	1	1	1	0	1	1	1	0	1	1	1	1	1	1	1	1	1	1	1	0	1	1	1	1	1	1	1	1	1	0	1	1	1	1	1	1
167248_O_00_16_10_00919	_04775	SnoaL-like_domain_protein	#N/A	#N/A	36	1	0	1	0	0	1	1	1	1	1	0	0	1	1	1	0	1	1	1	1	0	1	1	0	1	1	0	0	0	1	1	1	1	1	1	1	1	0	1	1	1	0	1	1
167247_O_00_16_10_00918	_04776	4-hydroxybenzoate_transporter_PcaK	#N/A	#N/A	35	1	0	1	0	0	1	1	1	1	1	0	0	1	1	1	0	1	1	1	1	0	1	1	0	1	1	0	0	0	1	1	1	1	1	1	1	1	0	1	1	1	0	1	1
167246_O_00_16_10_00917	_04777	Sodium/glucose_cotransporter	#N/A	#N/A	34	1	0	1	0	0	1	1	1	1	1	0	0	1	1	1	0	1	1	1	1	0	1	1	0	1	1	0	0	0	1	1	1	1	1	1	1	1	0	0	1	1	0	1	1
421_00_18_3_1_00421	_04778	hypothetical_protein	#N/A	#N/A	24	1	0	1	0	0	1	0	1	0	1	1	0	0	0	1	0	1	1	1	1	0	1	1	0	1	0	1	1	1	0	1	0	1	1	0	0	0	1	1	0	1	0	0	0
420_00_18_3_1_00420	_04779	Cryptochrome-like_protein_cry2	#N/A	#N/A	33	1	0	1	0	0	1	0	1	1	1	1	1	1	1	1	0	1	1	1	1	0	1	1	0	1	0	1	1	1	0	1	1	1	1	1	1	0	0	1	0	1	0	1	0
418_00_18_3_1_00418	_04780	Flavin_reductase_like_domain_protein	#N/A	#N/A	37	1	0	1	0	0	1	1	1	1	1	1	1	1	1	0	0	1	1	1	0	1	1	1	1	0	1	1	0	1	1	1	1	1	1	1	1	1	0	1	1	1	0	1	0
75319_071316B_00979	_04781	hypothetical_protein	-5.1997	0.0005016	16	1	0	1	0	0	1	0	1	0	1	0	0	0	0	0	0	1	0	1	0	0	1	1	0	0	0	0	0	0	0	1	0	1	1	0	0	0	0	1	0	1	0	0	0
49777_07_01_16_B_02727	_04782	FMN-dependent_NADPH-azoreductase	#N/A	#N/A	24	1	1	1	1	1	1	0	1	0	1	0	0	1	0	0	1	1	0	1	0	0	1	1	0	0	0	0	0	0	0	1	0	1	1	0	1	0	0	1	0	1	1	1	0
49778_07_01_16_B_02728	_04783	putative_DMT_superfamily_transporter_inner_membrane_protein	#N/A	#N/A	24	1	1	1	1	1	1	0	1	0	1	0	0	1	0	0	1	1	0	1	0	0	1	1	0	0	0	0	0	0	0	1	0	1	1	0	1	0	0	1	0	1	1	1	0
49779_07_01_16_B_02729	_04784	HTH-type_transcriptional_regulator_MhqR	#N/A	#N/A	24	1	1	1	1	1	1	0	1	0	1	0	0	1	0	0	1	1	0	1	0	0	1	1	0	0	0	0	0	0	0	1	0	1	1	0	1	0	0	1	0	1	1	1	0
169477_O_00_16_10_03189	_04785	Pullulanase_precursor	#N/A	#N/A	23	1	1	1	1	1	1	0	1	0	1	0	1	0	0	0	0	1	0	1	0	0	1	1	0	0	1	0	0	0	0	1	0	1	1	0	0	0	0	1	0	1	0	0	1
75314_071316B_00974	_04786	hypothetical_protein	-3.61492	0.00345	17	1	0	1	0	0	1	0	1	0	1	0	1	0	0	0	0	1	0	1	0	0	1	1	0	0	0	0	0	0	0	1	0	1	1	0	0	0	0	1	0	1	0	0	0
75313_071316B_00973	_04787	hypothetical_protein	-3.61492	0.00345	17	1	0	1	0	0	1	0	1	0	1	0	1	0	0	0	0	1	0	1	0	0	1	1	0	0	0	0	0	0	0	1	0	1	1	0	0	0	0	1	0	1	0	0	0
75312_071316B_00972	_04788	NADPH-dependent_7-cyano-7-deazaguanine_reductase	-5.1997	0.0005016	16	1	0	1	0	0	1	0	1	0	1	0	0	0	0	0	0	1	0	1	0	0	1	1	0	0	0	0	0	0	0	1	0	1	1	0	0	0	0	1	0	1	0	0	0
81_00_18_3_1_00081	_04789	N-hydroxyarylamine_O-acetyltransferase	#N/A	#N/A	30	1	0	1	0	0	1	0	1	1	1	1	0	0	1	1	0	1	1	1	1	0	1	1	0	1	0	1	1	1	0	1	0	1	1	0	0	0	1	1	1	1	1	0	0
657_00_18_3_1_00657	_04790	Transposon_Tn10_TetD_protein	#N/A	#N/A	42	1	0	1	0	0	1	1	1	1	1	1	0	1	1	1	1	1	1	1	1	1	1	1	1	1	0	1	1	1	1	1	1	1	1	1	1	1	1	1	0	1	1	1	0
656_00_18_3_1_00656	_04791	2-aminoadipate_transaminase	#N/A	#N/A	42	1	0	1	0	0	1	1	1	1	1	1	0	1	1	1	1	1	1	1	1	1	1	1	1	1	0	1	1	1	1	1	1	1	1	1	1	1	1	1	0	1	1	1	0
21421_00_90_10_02854	_04792	putative_oxidoreductase_CzcO	-4.6297	0.0002475	16	1	0	1	0	0	1	0	1	0	1	0	0	0	0	0	0	1	0	1	0	0	1	1	0	0	0	0	0	0	0	1	0	1	1	0	0	0	0	1	0	1	0	0	0
75307_071316B_00967	_04793	Leucine_efflux_protein	-5.1997	0.0005016	16	1	0	1	0	0	1	0	1	0	1	0	0	0	0	0	0	1	0	1	0	0	1	1	0	0	0	0	0	0	0	1	0	1	1	0	0	0	0	1	0	1	0	0	0
75306_071316B_00966	_04794	HTH-type_transcriptional_activator_RhaS	-5.1997	0.0005016	16	1	0	1	0	0	1	0	1	0	1	0	0	0	0	0	0	1	0	1	0	0	1	1	0	0	0	0	0	0	0	1	0	1	1	0	0	0	0	1	0	1	0	0	0
8843_00_69_1_03695	_04795	putative_HTH-type_transcriptional_regulator_YdcR	#N/A	#N/A	33	1	1	1	1	1	1	1	1	1	1	0	0	1	1	0	0	1	0	1	0	0	1	1	0	0	1	0	0	0	1	1	1	1	1	1	1	1	0	1	0	1	0	1	0
8844_00_69_1_03696	_04796	putative_amino-acid_metabolite_efflux_pump	#N/A	#N/A	33	1	1	1	1	1	1	1	1	1	1	0	0	1	1	0	0	1	0	1	0	0	1	1	0	0	1	0	0	0	1	1	1	1	1	1	1	1	0	1	0	1	0	1	0
31030_01_65_5_1_01991	_04797	HTH-type_transcriptional_regulator_LrpC	-4.79101	0.0007163	17	1	0	1	0	0	1	0	1	0	1	0	0	0	0	0	0	1	0	1	0	0	1	1	0	0	1	0	0	0	0	1	0	1	1	0	0	0	0	1	0	1	0	0	0
31029_01_65_5_1_01990	_04798	EamA-like_transporter_family_protein	#N/A	#N/A	18	1	0	1	0	0	1	0	1	0	1	0	0	0	0	0	0	1	0	1	0	0	1	1	0	0	1	0	0	0	0	1	0	1	1	0	0	0	0	1	1	1	0	0	0
75301_071316B_00961	_04799	Blue_light-_and_temperature-regulated_antirepressor_YcgF	-3.61492	0.00345	17	1	0	1	0	0	1	0	1	0	1	0	1	0	0	0	0	1	0	1	0	0	1	1	0	0	0	0	0	0	0	1	0	1	1	0	0	0	0	1	0	1	0	0	0
15740_00_84_1_01008	_04800	Methyl-accepting_chemotaxis_protein_McpS	#N/A	#N/A	20	1	0	1	0	0	1	0	1	0	1	0	1	0	0	0	1	1	0	1	0	0	1	1	0	0	1	0	0	0	0	1	0	1	1	0	0	0	0	1	0	1	0	0	0
30906_01_65_5_1_01867	_04803	Ribonucleoside-diphosphate_reductase_subunit_beta_nrdF2	#N/A	#N/A	12	1	1	1	1	0	1	0	1	0	0	0	0	0	0	0	0	0	0	0	0	0	0	1	0	0	1	0	0	0	0	0	0	0	0	0	0	0	0	1	0	1	1	0	0
425_00_18_3_1_00425	_04804	Ribonucleoside-diphosphate_reductase_subunit_alpha_2	#N/A	#N/A	16	1	1	1	1	0	1	0	1	0	0	1	0	0	0	0	0	0	1	0	0	0	0	1	0	0	1	1	0	1	0	0	0	0	0	0	0	0	0	1	0	1	1	0	0
30904_01_65_5_1_01865	_04805	Putative_NrdI-like_protein	#N/A	#N/A	12	1	1	1	1	0	1	0	1	0	0	0	0	0	0	0	0	0	0	0	0	0	0	1	0	0	1	0	0	0	0	0	0	0	0	0	0	0	0	1	0	1	1	0	0
30903_01_65_5_1_01864	_04806	Glutaredoxin-like_protein_NrdH	#N/A	#N/A	12	1	1	1	1	0	1	0	1	0	0	0	0	0	0	0	0	0	0	0	0	0	0	1	0	0	1	0	0	0	0	0	0	0	0	0	0	0	0	1	0	1	1	0	0
30902_01_65_5_1_01863	_04807	Iron-binding_protein_IscA	#N/A	#N/A	12	1	1	1	1	0	1	0	1	0	0	0	0	0	0	0	0	0	0	0	0	0	0	1	0	0	1	0	0	0	0	0	0	0	0	0	0	0	0	1	0	1	1	0	0
30901_01_65_5_1_01862	_04808	FeS_cluster_assembly_protein_SufB	#N/A	#N/A	13	1	1	1	1	0	1	0	1	0	0	0	0	0	0	0	0	0	0	0	0	0	0	1	0	0	1	1	0	0	0	0	0	0	0	0	0	0	0	1	0	1	1	0	0
30900_01_65_5_1_01861	_04809	putative_ATP-dependent_transporter_SufC	#N/A	#N/A	13	1	1	1	1	0	1	0	1	0	0	0	0	0	0	0	0	0	0	0	0	0	0	1	0	0	1	1	0	0	0	0	0	0	0	0	0	0	0	1	0	1	1	0	0
30899_01_65_5_1_01860	_04810	FeS_cluster_assembly_protein_SufD	#N/A	#N/A	13	1	1	1	1	0	1	0	1	0	0	0	0	0	0	0	0	0	0	0	0	0	0	1	0	0	1	1	0	0	0	0	0	0	0	0	0	0	0	1	0	1	1	0	0
30898_01_65_5_1_01859	_04811	Cysteine_desulfurase	#N/A	#N/A	13	1	1	1	1	0	1	0	1	0	0	0	0	0	0	0	0	0	0	0	0	0	0	1	0	0	1	1	0	0	0	0	0	0	0	0	0	0	0	1	0	1	1	0	0
30897_01_65_5_1_01858	_04812	Cysteine_desulfuration_protein_SufE	#N/A	#N/A	13	1	1	1	1	0	1	0	1	0	0	0	0	0	0	0	0	0	0	0	0	0	0	1	0	0	1	1	0	0	0	0	0	0	0	0	0	0	0	1	0	1	1	0	0
2146_00_18_3_1_02157	_04815	Na(+)-translocating_NADH-quinone_reductase_subunit_B	#N/A	#N/A	40	1	0	1	0	0	1	1	1	1	1	1	1	1	1	1	0	1	1	1	1	0	1	1	0	1	1	1	1	1	1	1	1	1	1	1	1	1	1	1	1	1	0	1	0
168540_O_00_16_10_02244	_04816	C-factor	#N/A	#N/A	45	1	0	1	0	0	1	1	1	1	1	1	1	1	1	1	0	1	1	1	1	1	1	1	1	1	1	1	1	1	1	1	1	1	1	1	1	1	1	1	1	1	1	1	1
168111_O_00_16_10_01798	_04817	Putative_aliphatic_sulfonates-binding_protein_precursor	#N/A	#N/A	29	1	1	1	1	1	1	0	1	0	1	0	1	0	0	1	0	1	0	1	1	1	1	1	1	1	1	0	0	0	0	1	0	1	1	0	0	0	0	1	1	1	0	0	1
15258_00_84_1_00520	_04818	Diguanylate_cyclase_DosC	#N/A	#N/A	27	1	1	1	1	1	1	0	1	0	1	0	1	0	0	1	0	1	0	1	1	1	1	1	1	0	1	0	0	0	0	1	0	1	1	0	0	0	0	1	1	1	0	0	0
113_00_18_3_1_00113	_04819	hypothetical_protein	#N/A	#N/A	44	1	1	1	1	1	1	1	1	1	1	1	0	1	1	1	0	1	1	1	1	1	1	1	1	1	1	1	1	1	1	0	1	1	1	1	1	1	1	1	1	1	1	1	0
572_00_18_3_1_00572	_04821	Toluene_efflux_pump_periplasmic_linker_protein_TtgD_precursor	#N/A	#N/A	30	1	1	1	1	0	1	0	1	0	1	1	1	0	0	1	0	1	1	1	1	0	1	1	0	1	1	1	1	1	0	1	0	1	1	0	0	0	1	1	1	1	0	0	0
166383_O_00_16_10_00045	_04823	HTH-type_transcriptional_regulator_ZntR	#N/A	#N/A	36	1	1	1	1	0	1	0	1	1	1	1	1	0	1	0	1	1	1	1	0	0	1	1	0	0	1	1	1	1	0	1	1	1	1	1	0	1	1	1	1	1	0	0	1
5413_00_69_1_00227	_04828	hypothetical_protein	#N/A	#N/A	34	1	1	1	1	0	1	1	1	1	1	0	1	0	1	0	0	1	0	1	0	1	1	1	1	0	1	0	0	0	1	1	1	1	1	1	0	1	0	1	0	1	1	0	0
5412_00_69_1_00226	_04829	hypothetical_protein	#N/A	#N/A	34	1	1	1	1	0	1	1	1	1	1	0	1	0	1	0	0	1	0	1	0	1	1	1	1	0	1	0	0	0	1	1	1	1	1	1	0	1	0	1	0	1	1	0	0
5411_00_69_1_00225	_04830	Phosphate_regulon_transcriptional_regulatory_protein_PhoB	#N/A	#N/A	34	1	1	1	1	0	1	1	1	1	1	0	1	0	1	0	0	1	0	1	0	1	1	1	1	0	1	0	0	0	1	1	1	1	1	1	0	1	0	1	0	1	1	0	0
5410_00_69_1_00224	_04831	Sensor_protein_CpxA	#N/A	#N/A	33	1	1	1	1	0	1	1	1	1	1	0	1	0	1	0	0	1	0	1	0	1	1	1	1	0	1	0	0	0	1	1	0	1	1	1	0	1	0	1	0	1	1	0	0
11090_00_78_3_01178	_04832	putative_acyltransferase	#N/A	#N/A	24	1	1	1	1	0	1	1	1	0	1	1	0	0	0	0	0	1	0	1	0	1	1	1	1	0	0	0	0	0	0	1	0	1	1	0	0	0	0	1	0	1	0	0	0
166795_O_00_16_10_00464	_04834	Bacterial_extracellular_solute-binding_proteins,_family_3	#N/A	#N/A	20	1	1	1	1	0	1	0	1	0	1	0	0	0	0	0	0	1	0	1	0	0	1	1	0	0	1	0	0	0	0	1	0	1	1	0	0	0	0	1	0	1	0	0	1
159_00_18_3_1_00159	_04835	Autoinducer_2_sensor_kinase/phosphatase_LuxQ	#N/A	#N/A	41	1	0	1	0	0	1	1	1	1	1	1	1	1	1	1	0	1	1	1	1	1	1	1	1	1	0	1	0	1	1	1	1	1	1	1	1	1	0	1	1	1	1	1	0
743_00_18_3_1_00743	_04836	Endonuclease/Exonuclease/phosphatase_family_protein	#N/A	#N/A	27	1	1	1	1	0	1	0	1	0	1	1	1	0	0	0	0	1	1	1	0	0	1	1	0	0	1	1	1	1	0	1	0	1	1	0	0	0	1	1	1	1	0	0	0
507_00_18_3_1_00507	_04837	Glyoxalase-like_domain_protein	#N/A	#N/A	39	1	1	1	1	0	1	1	1	1	1	1	0	0	1	1	0	1	1	1	1	1	1	1	0	1	1	1	0	1	1	1	1	1	1	1	1	1	0	1	0	1	0	1	0
745_00_18_3_1_00745	_04838	Inner_membrane_transport_permease_YbhS	#N/A	#N/A	26	1	0	1	0	0	1	0	1	0	1	1	0	0	0	1	0	1	1	1	1	0	1	1	0	1	0	1	1	1	0	1	0	1	1	0	0	0	1	1	0	1	0	0	0
746_00_18_3_1_00746	_04839	putative_ABC_transporter_ATP-binding_protein_YbhF	#N/A	#N/A	27	1	0	1	0	0	1	0	1	0	1	1	0	0	0	1	1	1	1	1	1	0	1	1	0	1	0	1	1	1	0	1	0	1	1	0	0	0	1	1	0	1	0	0	0
747_00_18_3_1_00747	_04840	putative_efflux_pump_membrane_fusion_protein	#N/A	#N/A	26	1	0	1	0	0	1	0	1	0	1	1	0	0	0	1	0	1	1	1	1	0	1	1	0	1	0	1	1	1	0	1	0	1	1	0	0	0	1	1	0	1	0	0	0
9255_00_69_1_04108	_04841	hypothetical_protein	#N/A	#N/A	32	1	0	1	0	0	1	1	1	1	1	0	0	1	1	0	0	1	0	1	0	1	1	1	1	0	0	0	0	0	1	1	1	1	1	1	1	1	0	1	0	1	1	1	0
27054_00_90_15_03442	_04842	hypothetical_protein	#N/A	#N/A	21	1	1	1	1	0	1	0	1	0	1	0	0	0	0	0	0	1	0	1	0	0	1	1	0	0	0	0	1	0	0	1	0	1	1	0	0	0	1	1	1	1	0	0	0
4692_00_18_3_1_04733	_04843	Fumarate_hydratase_class_II	#N/A	#N/A	45	1	1	1	1	1	1	1	1	1	1	1	1	1	1	1	0	1	1	1	1	1	1	1	1	1	1	1	0	1	1	1	1	1	1	1	1	1	0	1	1	1	1	1	0
4691_00_18_3_1_04732	_04844	hypothetical_protein	#N/A	#N/A	45	1	1	1	1	1	1	1	1	1	1	1	1	1	1	1	0	1	1	1	1	1	1	1	1	1	1	1	0	1	1	1	1	1	1	1	1	1	0	1	1	1	1	1	0
30022_01_65_5_1_00973	_04845	hypothetical_protein	#N/A	#N/A	15	1	1	1	1	0	1	0	1	0	0	0	0	0	0	1	1	0	0	1	1	0	1	0	0	1	1	0	0	0	0	0	0	0	0	0	0	0	0	1	0	0	0	0	0
30023_01_65_5_1_00974	_04846	Redox-sensitive_transcriptional_activator_SoxR	#N/A	#N/A	15	1	1	1	1	0	1	0	1	0	0	0	0	0	0	1	1	0	0	1	1	0	1	0	0	1	1	0	0	0	0	0	0	0	0	0	0	0	0	1	0	0	0	0	0
167209_O_00_16_10_00880	_04848	putative_rhodanese-related_sulfurtransferase	#N/A	#N/A	45	1	1	1	1	0	1	1	1	1	1	1	1	1	1	1	0	1	1	1	1	1	1	1	1	1	1	1	0	1	1	1	1	1	1	1	1	1	0	1	0	1	1	1	1
520_00_18_3_1_00520	_04849	Glyoxalase-like_domain_protein	#N/A	#N/A	38	1	1	1	1	0	1	1	1	1	1	1	0	1	1	0	1	1	1	1	0	0	1	1	0	0	1	1	0	1	1	1	1	1	1	1	1	1	0	1	0	1	1	1	0
20257_00_90_10_01673	_04852	hypothetical_protein	#N/A	#N/A	24	1	0	1	0	0	1	1	1	1	1	0	0	0	1	0	0	1	0	1	0	0	1	1	0	0	0	0	0	0	1	1	0	1	1	0	0	0	0	1	1	1	0	0	0
9150_00_69_1_04002	_04853	Alpha-amylase_precursor	#N/A	#N/A	34	1	1	1	1	0	1	1	1	1	1	0	1	1	1	0	0	1	0	1	0	1	1	1	1	0	1	0	0	0	1	1	1	1	1	1	1	0	0	1	0	1	0	1	0
75247_071316B_00907	_04855	hypothetical_protein	-3.98124	0.004386	15	1	0	0	0	0	1	0	1	0	1	0	0	0	0	0	0	1	0	1	0	0	1	1	0	0	0	0	0	0	0	1	0	1	1	0	0	0	0	1	0	1	0	0	0
22357_00_90_10_03799	_04856	hypothetical_protein	#N/A	#N/A	27	1	1	0	1	1	1	1	1	0	1	0	0	1	0	0	1	1	0	1	0	0	1	1	0	0	1	0	0	0	1	1	0	1	1	0	0	1	0	1	0	1	1	1	0
167754_O_00_16_10_01433	_04858	Catalase-peroxidase	#N/A	#N/A	33	1	1	1	1	1	1	0	1	0	1	1	1	0	0	1	0	1	1	1	1	0	1	1	0	1	1	1	1	1	0	1	0	1	1	0	0	0	1	1	1	1	0	0	1
31819_01_65_5_1_02787	_04863	putative_amino-acid-binding_protein_YxeM_precursor	#N/A	#N/A	21	1	1	1	1	0	1	0	1	0	1	0	1	0	0	0	1	1	0	1	0	0	1	1	0	0	1	0	0	0	0	1	0	1	1	0	0	0	0	1	0	1	0	0	0
4003_00_18_3_1_04033	_04867	OsmC-like_protein	#N/A	#N/A	45	1	1	1	1	0	1	1	1	1	1	1	0	1	1	1	0	1	1	1	1	1	1	1	1	1	1	1	1	1	1	1	1	1	1	1	1	1	1	1	1	1	1	1	0
2744_00_18_3_1_02757	_04868	Diguanylate_cyclase_DosC	#N/A	#N/A	42	1	1	1	1	1	0	1	0	1	0	1	0	1	1	1	1	0	1	1	1	1	1	1	1	1	1	1	1	1	1	1	1	0	0	1	1	1	1	1	1	1	1	1	0
30285_01_65_5_1_01237	_04870	hypothetical_protein	-4.79101	0.0007163	17	1	0	1	0	0	1	0	1	0	1	0	0	0	0	0	0	1	0	1	0	0	1	1	0	0	1	0	0	0	0	1	0	1	1	0	0	0	0	1	0	1	0	0	0
75230_071316B_00890	_04872	Ankyrin_repeats_(3_copies)	-3.91903	0.004696	15	1	0	1	0	0	1	0	1	0	1	0	0	0	0	0	0	1	0	1	0	0	1	1	0	0	0	0	0	0	0	0	0	1	1	0	0	0	0	1	0	1	0	0	0
75229_071316B_00889	_04873	Endonuclease/Exonuclease/phosphatase_family_protein	#N/A	#N/A	14	1	0	1	0	0	1	0	1	0	1	0	0	0	0	0	0	1	0	1	0	0	1	1	0	0	0	0	0	0	0	0	0	1	1	0	0	0	0	1	0	1	0	0	0
3308_00_18_3_1_03325	_04874	Transcriptional_regulatory_protein_ZraR	-5.048	0.001193	19	1	0	1	0	0	1	0	1	0	1	0	0	0	0	0	0	1	1	1	0	0	1	1	0	0	0	1	1	0	0	0	0	1	1	0	0	0	1	1	0	1	0	0	0
3307_00_18_3_1_03324	_04875	Sporulation_kinase_A	-5.048	0.001193	19	1	0	1	0	0	1	0	1	0	1	0	0	0	0	0	0	1	1	1	0	0	1	1	0	0	0	1	1	0	0	0	0	1	1	0	0	0	1	1	0	1	0	0	0
3306_00_18_3_1_03323	_04876	Phosphate-binding_protein_PstS_precursor	-5.048	0.001193	19	1	0	1	0	0	1	0	1	0	1	0	0	0	0	0	0	1	1	1	0	0	1	1	0	0	0	1	1	0	0	0	0	1	1	0	0	0	1	1	0	1	0	0	0
3305_00_18_3_1_03322	_04877	Phosphate_transport_system_permease_protein_PstC	-5.048	0.001193	19	1	0	1	0	0	1	0	1	0	1	0	0	0	0	0	0	1	1	1	0	0	1	1	0	0	0	1	1	0	0	0	0	1	1	0	0	0	1	1	0	1	0	0	0
3304_00_18_3_1_03321	_04878	Phosphate_transport_system_permease_protein_PstA	-4.3698	0.001717	18	1	0	1	0	0	1	0	1	0	1	0	0	0	0	0	0	1	1	1	0	0	1	1	0	0	0	1	1	0	0	0	0	1	1	0	0	0	1	0	0	1	0	0	0
3303_00_18_3_1_03320	_04879	Phosphate_import_ATP-binding_protein_PstB	-5.048	0.001193	19	1	0	1	0	0	1	0	1	0	1	0	0	0	0	0	0	1	1	1	0	0	1	1	0	0	0	1	1	0	0	0	0	1	1	0	0	0	1	1	0	1	0	0	0
302_00_18_3_1_00302	_04880	Catabolite_control_protein_A	-4.18177	0.0003185	13	1	0	1	0	0	1	0	1	0	1	0	0	0	0	0	0	1	1	0	0	0	0	1	0	0	0	0	0	0	0	0	0	1	1	0	0	0	0	1	0	1	0	0	0
303_00_18_3_1_00303	_04881	Bacterial_extracellular_solute-binding_protein	-4.18177	0.0003185	13	1	0	1	0	0	1	0	1	0	1	0	0	0	0	0	0	1	1	0	0	0	0	1	0	0	0	0	0	0	0	0	0	1	1	0	0	0	0	1	0	1	0	0	0
304_00_18_3_1_00304	_04882	Lactose_transport_system_permease_protein_LacF	-4.18177	0.0003185	13	1	0	1	0	0	1	0	1	0	1	0	0	0	0	0	0	1	1	0	0	0	0	1	0	0	0	0	0	0	0	0	0	1	1	0	0	0	0	1	0	1	0	0	0
305_00_18_3_1_00305	_04883	L-arabinose_transport_system_permease_protein_AraQ	-4.18177	0.0003185	13	1	0	1	0	0	1	0	1	0	1	0	0	0	0	0	0	1	1	0	0	0	0	1	0	0	0	0	0	0	0	0	0	1	1	0	0	0	0	1	0	1	0	0	0
306_00_18_3_1_00306	_04884	Kojibiose_phosphorylase	-4.18177	0.0003185	13	1	0	1	0	0	1	0	1	0	1	0	0	0	0	0	0	1	1	0	0	0	0	1	0	0	0	0	0	0	0	0	0	1	1	0	0	0	0	1	0	1	0	0	0
307_00_18_3_1_00307	_04885	Beta-phosphoglucomutase	-4.18177	0.0003185	13	1	0	1	0	0	1	0	1	0	1	0	0	0	0	0	0	1	1	0	0	0	0	1	0	0	0	0	0	0	0	0	0	1	1	0	0	0	0	1	0	1	0	0	0
308_00_18_3_1_00308	_04886	Maltose/maltodextrin_import_ATP-binding_protein_MalK	-4.18177	0.0003185	13	1	0	1	0	0	1	0	1	0	1	0	0	0	0	0	0	1	1	0	0	0	0	1	0	0	0	0	0	0	0	0	0	1	1	0	0	0	0	1	0	1	0	0	0
309_00_18_3_1_00309	_04887	hypothetical_protein	-4.18177	0.0003185	13	1	0	1	0	0	1	0	1	0	1	0	0	0	0	0	0	1	1	0	0	0	0	1	0	0	0	0	0	0	0	0	0	1	1	0	0	0	0	1	0	1	0	0	0
310_00_18_3_1_00310	_04888	Levanase_precursor	-4.18177	0.0003185	13	1	0	1	0	0	1	0	1	0	1	0	0	0	0	0	0	1	1	0	0	0	0	1	0	0	0	0	0	0	0	0	0	1	1	0	0	0	0	1	0	1	0	0	0
311_00_18_3_1_00311	_04889	Amylosucrase	-3.7923	0.002368	16	1	0	1	0	0	1	0	1	0	1	0	0	0	0	0	1	1	1	0	0	0	0	1	0	0	0	0	1	0	0	0	0	1	1	0	0	0	1	1	0	1	0	0	0
343_00_18_3_1_00343	_04891	hypothetical_protein	#N/A	#N/A	16	1	0	1	0	0	1	0	1	0	1	0	0	0	0	0	0	1	1	1	0	0	1	1	0	0	0	0	0	0	0	1	0	1	1	0	0	0	0	1	0	1	0	0	0
2696_00_18_3_1_02709	_04895	hypothetical_protein	#N/A	#N/A	3	1	0	0	0	0	0	0	0	0	1	0	0	0	0	0	0	0	1	0	0	0	0	0	0	0	0	0	0	0	0	0	0	0	0	0	0	0	0	0	0	0	0	0	0
13597_00_78_3_03707	_04896	Nitronate_monooxygenase	#N/A	#N/A	23	1	0	1	0	0	1	0	1	0	1	1	0	0	0	1	0	1	0	1	1	0	1	1	0	1	0	0	1	1	0	1	0	1	1	0	0	0	1	1	0	1	0	0	0
75205_071316B_00865	_04897	hypothetical_protein	-3.7832	0.001475	14	1	1	1	1	0	0	0	0	0	1	0	0	0	0	0	0	1	0	1	0	0	1	1	0	0	0	0	0	0	0	1	0	1	0	0	0	0	0	1	0	1	0	0	0
1107_00_18_3_1_01108	_04898	Enamine/imine_deaminase	#N/A	#N/A	22	1	0	1	0	1	0	0	0	1	1	1	1	0	1	0	0	1	1	1	0	0	1	1	0	0	0	1	0	1	0	1	0	1	0	0	0	0	0	1	0	1	0	0	0
75203_071316B_00863	_04899	hypothetical_protein	#N/A	#N/A	13	1	0	1	0	0	0	0	0	0	1	0	0	0	0	0	0	1	0	1	0	0	1	1	0	0	0	0	0	0	0	1	0	1	0	0	0	0	0	1	0	1	0	0	0
356_00_18_3_1_00356	_04901	Extracellular_ribonuclease_precursor	#N/A	#N/A	32	1	1	1	1	0	1	0	1	0	1	1	0	0	0	1	0	1	1	1	1	0	1	1	0	1	1	1	0	1	1	1	1	1	1	1	0	0	0	1	0	1	1	0	0
75200_071316B_00860	_04902	hypothetical_protein	#N/A	#N/A	14	1	0	1	0	0	1	0	1	0	1	0	0	0	0	0	0	0	0	1	0	0	1	1	0	0	0	0	0	0	0	1	0	0	1	0	0	0	0	1	0	1	0	0	0
88_00_18_3_1_00088	_04905	hypothetical_protein	#N/A	#N/A	45	1	1	1	1	1	1	1	1	1	1	1	0	1	1	1	0	1	1	1	1	1	1	1	1	1	1	1	1	1	1	1	1	1	1	1	1	1	0	1	1	1	1	1	0
29491_01_65_5_1_00442	_04910	putative_MFS-type_transporter_YcaD	#N/A	#N/A	21	1	1	1	1	0	1	0	1	0	1	0	1	0	0	0	0	1	0	1	0	0	1	1	0	0	1	0	0	0	0	1	0	1	1	0	0	0	0	1	1	1	0	0	0
2542_00_18_3_1_02555	_04911	hypothetical_protein	#N/A	#N/A	19	1	0	1	0	0	1	0	1	0	1	0	1	0	0	0	0	1	1	1	0	0	1	1	0	0	0	1	0	0	0	1	0	1	1	0	0	0	0	1	0	1	0	0	0
72_00_18_3_1_00072	_04914	Leucine-responsive_regulatory_protein	#N/A	#N/A	45	1	1	1	1	1	1	1	1	1	1	1	0	1	1	1	0	1	1	1	1	1	1	1	1	1	1	1	0	1	1	1	1	1	1	1	1	1	0	1	1	1	1	1	0
2355_00_18_3_1_02367	_04916	Protease_2	#N/A	#N/A	17	1	0	0	0	0	0	0	0	0	0	1	0	1	0	1	0	0	1	0	1	1	0	0	1	1	0	1	0	1	1	0	0	0	0	0	1	0	0	0	0	0	1	1	0
2356_00_18_3_1_02368	_04917	Heme/hemopexin_utilization_protein_C_precursor	#N/A	#N/A	17	1	0	0	0	0	0	0	0	0	0	1	0	1	0	1	0	0	1	0	1	1	0	0	1	1	0	1	0	1	1	0	0	0	0	0	1	0	0	0	0	0	1	1	0
2357_00_18_3_1_02369	_04918	Proprotein_convertase_P-domain_protein	#N/A	#N/A	17	1	0	0	0	0	0	0	0	0	0	1	0	1	0	1	0	0	1	0	1	1	0	0	1	1	0	1	0	1	1	0	0	0	0	0	1	0	0	0	0	0	1	1	0
2358_00_18_3_1_02370	_04919	hypothetical_protein	#N/A	#N/A	17	1	0	0	0	0	0	0	0	0	0	1	0	1	0	1	0	0	1	0	1	1	0	0	1	1	0	1	0	1	1	0	0	0	0	0	1	0	0	0	0	0	1	1	0
4829_00_18_3_1_04875	_04927	Cystatin_domain_protein	#N/A	#N/A	40	1	1	1	1	0	1	1	1	1	1	1	0	1	1	0	0	1	1	1	0	1	1	1	1	1	1	1	0	1	1	1	1	1	1	1	1	1	0	1	0	1	0	1	0
8476_00_69_1_03328	_04930	Cyclic_di-GMP_phosphodiesterase_response_regulator_RpfG	#N/A	#N/A	34	1	1	1	1	1	1	1	1	1	1	1	0	0	1	0	0	1	0	1	0	0	1	1	0	0	1	0	1	1	1	1	1	1	1	1	0	0	1	1	0	1	1	0	0
2845_00_18_3_1_02858	_04931	hypothetical_protein	#N/A	#N/A	43	1	1	1	1	1	1	1	1	1	1	1	0	1	1	1	0	1	1	1	1	1	1	1	1	1	1	1	0	1	1	1	1	1	1	1	1	1	0	1	0	1	1	1	0
26074_00_90_15_02457	_04934	Glutathione_transferase_FosA	#N/A	#N/A	21	1	1	1	1	0	1	0	1	0	1	0	0	0	0	0	0	1	0	1	0	0	1	1	0	0	1	0	1	0	0	1	0	1	1	0	0	0	1	1	0	1	0	0	0
26073_00_90_15_02456	_04935	Autoinducer_2-degrading_protein_LsrG	#N/A	#N/A	21	1	1	1	1	0	1	0	1	0	1	0	0	0	0	0	0	1	0	1	0	0	1	1	0	0	1	0	1	0	0	1	0	1	1	0	0	0	1	1	0	1	0	0	0
1376_00_18_3_1_01380	_04936	hypothetical_protein	#N/A	#N/A	25	1	1	1	1	0	1	0	1	0	1	1	0	0	0	0	1	1	1	1	0	0	1	1	0	0	1	1	1	0	0	1	0	1	1	0	0	0	1	1	0	1	0	0	0
2293_00_18_3_1_02305	_04942	hypothetical_protein	#N/A	#N/A	24	1	0	1	0	0	1	0	1	0	1	1	1	0	0	1	0	1	1	1	1	0	1	1	0	1	0	1	0	1	0	1	0	1	1	0	0	0	0	1	0	1	0	0	0
169533_O_00_16_10_03246	_04945	Regulatory_protein_UhpC	#N/A	#N/A	44	1	1	1	1	1	1	1	1	1	1	1	0	1	1	1	1	1	1	1	1	0	1	1	0	1	1	1	1	1	1	1	1	1	1	1	1	1	1	1	0	1	0	0	1
169532_O_00_16_10_03245	_04946	Oxygen_sensor_histidine_kinase_NreB	#N/A	#N/A	44	1	1	1	1	1	1	1	1	1	1	1	0	1	1	1	1	1	1	1	1	0	1	1	0	1	1	1	1	1	1	1	1	1	1	1	1	1	1	1	0	1	0	0	1
169531_O_00_16_10_03244	_04947	Transcriptional_regulatory_protein_UhpA	#N/A	#N/A	44	1	1	1	1	1	1	1	1	1	1	1	0	1	1	1	1	1	1	1	1	0	1	1	0	1	1	1	1	1	1	1	1	1	1	1	1	1	1	1	0	1	0	0	1
169530_O_00_16_10_03243	_04948	Hexose_phosphate_transport_protein	#N/A	#N/A	42	1	1	1	1	0	1	1	1	1	1	1	0	1	1	1	0	1	1	1	1	0	1	1	0	1	1	1	1	1	1	1	1	1	1	1	1	1	1	1	0	1	0	0	1
169529_O_00_16_10_03242	_04949	hypothetical_protein	#N/A	#N/A	43	1	1	1	1	1	1	1	1	1	1	1	0	1	1	0	0	1	1	1	0	1	1	1	1	0	1	1	0	1	1	1	1	1	1	1	1	1	0	1	1	1	1	1	1
2297_00_18_3_1_02309	_04950	PepSY-associated_TM_helix	#N/A	#N/A	41	1	1	1	1	0	1	1	1	1	1	0	0	1	1	1	0	1	1	1	1	1	1	1	1	1	1	1	0	0	1	1	1	1	1	1	1	1	0	1	1	1	1	1	0
169227_O_00_16_10_02935	_04959	Inner_membrane_protein_YedI	#N/A	#N/A	40	1	0	1	0	1	1	1	1	1	1	1	1	1	1	1	0	1	1	1	1	0	1	1	0	1	0	1	1	1	0	1	1	1	1	1	1	1	1	1	0	1	0	1	1
168955_O_00_16_10_02659	_04962	Methyl-accepting_chemotaxis_protein_PctB	#N/A	#N/A	24	1	1	1	1	0	1	0	1	0	1	0	1	0	0	0	0	1	0	1	0	0	1	1	0	0	1	0	0	0	0	1	0	1	1	0	0	0	0	1	1	1	1	0	1
13108_00_78_3_03211	_04968	Aerotaxis_receptor	#N/A	#N/A	27	1	1	1	1	0	1	0	1	0	1	1	1	0	0	1	0	1	0	1	1	1	1	1	1	1	1	0	0	0	0	1	0	1	1	0	0	0	0	1	0	1	0	0	0
30162_01_65_5_1_01114	_04969	RsbT_co-antagonist_protein_RsbRA	#N/A	#N/A	19	1	1	1	1	0	1	0	1	0	1	0	0	0	0	0	0	1	0	1	0	0	1	1	0	0	1	0	0	0	0	1	0	1	1	0	0	0	0	1	0	1	0	0	0
30163_01_65_5_1_01115	_04970	RsbT_antagonist_protein_RsbS	#N/A	#N/A	20	1	1	1	1	0	1	0	1	0	1	0	1	0	0	0	0	1	0	1	0	0	1	1	0	0	1	0	0	0	0	1	0	1	1	0	0	0	0	1	0	1	0	0	0
30164_01_65_5_1_01116	_04971	Serine/threonine-protein_kinase_RsbT	#N/A	#N/A	20	1	1	1	1	0	1	0	1	0	1	0	1	0	0	0	0	1	0	1	0	0	1	1	0	0	1	0	0	0	0	1	0	1	1	0	0	0	0	1	0	1	0	0	0
30165_01_65_5_1_01117	_04972	Stage_II_sporulation_protein_E_(SpoIIE)	#N/A	#N/A	20	1	1	1	1	0	1	0	1	0	1	0	1	0	0	0	0	1	0	1	0	0	1	1	0	0	1	0	0	0	0	1	0	1	1	0	0	0	0	1	0	1	0	0	0
30166_01_65_5_1_01118	_04973	Signal_transduction_histidine-protein_kinase_BarA	#N/A	#N/A	19	1	1	1	1	0	1	0	1	0	1	0	0	0	0	0	0	1	0	1	0	0	1	1	0	0	1	0	0	0	0	1	0	1	1	0	0	0	0	1	0	1	0	0	0
4036_00_18_3_1_04066	_04977	Bifunctional_NAD(P)H-hydrate_repair_enzyme_Nnr	#N/A	#N/A	31	1	1	1	1	1	1	0	1	0	1	1	1	0	0	1	1	1	1	1	1	0	1	1	0	1	1	1	1	1	0	1	0	1	1	0	0	0	1	1	0	1	0	0	0
77256_071316B_02932	_04980	hypothetical_protein	#N/A	#N/A	8	1	0	1	0	0	1	0	1	0	0	0	0	0	0	0	0	1	0	0	0	0	0	1	0	0	0	0	0	0	0	0	0	1	0	0	0	0	0	0	0	1	0	0	0
76885_071316B_02557	_04981	Subtilase_family_protein	-4.48433	0.001852	15	1	0	1	0	0	1	0	1	0	1	0	0	0	0	0	0	1	0	1	0	0	1	1	0	0	0	0	0	0	0	1	0	1	1	0	0	0	0	0	0	1	0	0	0
76884_071316B_02556	_04982	hypothetical_protein	-5.1997	0.0005016	16	1	0	1	0	0	1	0	1	0	1	0	0	0	0	0	0	1	0	1	0	0	1	1	0	0	0	0	0	0	0	1	0	1	1	0	0	0	0	1	0	1	0	0	0
76883_071316B_02555	_04983	cystine_transporter_subunit	-5.1997	0.0005016	16	1	0	1	0	0	1	0	1	0	1	0	0	0	0	0	0	1	0	1	0	0	1	1	0	0	0	0	0	0	0	1	0	1	1	0	0	0	0	1	0	1	0	0	0
3166_00_18_3_1_03183	_04991	hypothetical_protein	#N/A	#N/A	25	1	0	1	0	0	1	0	1	1	1	1	0	0	1	0	1	1	1	1	0	0	1	1	0	0	0	1	0	1	0	1	0	1	1	0	0	0	0	1	1	1	0	0	0
79029_071316B_04733	_05017	Type-F_conjugative_transfer_system_pilin_assembly_protein	-5.50389	0.003449	10	1	0	0	0	0	1	0	1	0	1	0	0	0	0	0	0	1	0	0	0	0	0	1	0	0	0	0	0	0	0	0	0	1	1	0	0	0	0	1	0	1	0	0	0
79032_071316B_04736	_05020	Type-F_conjugative_transfer_system_protein_(TrbI_Ftype)	-6.12738	0.001117	11	1	0	1	0	0	1	0	1	0	1	0	0	0	0	0	0	1	0	0	0	0	0	1	0	0	0	0	0	0	0	0	0	1	1	0	0	0	0	1	0	1	0	0	0
79034_071316B_04738	_05022	hypothetical_protein	-6.12738	0.001117	11	1	0	1	0	0	1	0	1	0	1	0	0	0	0	0	0	1	0	0	0	0	0	1	0	0	0	0	0	0	0	0	0	1	1	0	0	0	0	1	0	1	0	0	0
79035_071316B_04739	_05023	Bacterial_conjugation_TrbI-like_protein	-6.12738	0.001117	11	1	0	1	0	0	1	0	1	0	1	0	0	0	0	0	0	1	0	0	0	0	0	1	0	0	0	0	0	0	0	0	0	1	1	0	0	0	0	1	0	1	0	0	0
79039_071316B_04743	_05027	hypothetical_protein	-6.12738	0.001117	11	1	0	1	0	0	1	0	1	0	1	0	0	0	0	0	0	1	0	0	0	0	0	1	0	0	0	0	0	0	0	0	0	1	1	0	0	0	0	1	0	1	0	0	0
79041_071316B_04745	_05029	Replicative_DNA_helicase	#N/A	#N/A	14	1	0	1	0	0	1	0	1	0	1	0	0	0	0	0	0	1	0	1	0	0	1	1	0	0	0	0	0	0	0	0	0	1	1	0	0	0	0	1	0	1	0	0	0
344_00_18_3_1_00344	_05030	Cyclopropane-fatty-acyl-phospholipid_synthase	-3.79841	0.0003453	20	1	0	1	0	0	1	0	1	0	1	1	0	0	0	0	0	1	1	1	0	0	1	1	0	0	1	1	1	1	0	0	0	1	1	0	0	0	0	1	0	1	0	0	0
615_00_18_3_1_00615	_05031	hypothetical_protein	#N/A	#N/A	38	1	1	1	1	0	1	1	1	1	0	1	0	1	1	1	0	1	1	1	1	1	1	1	1	1	1	1	0	1	1	0	1	1	1	1	1	1	0	1	0	1	0	1	0
67977_07_146_1_02185	_05033	Transcriptional_regulatory_protein_ZraR	#N/A	#N/A	3	1	0	0	0	0	0	0	0	0	0	0	0	0	0	0	0	0	0	0	0	0	0	0	0	0	0	0	0	0	0	0	0	0	0	0	0	0	0	1	0	0	0	0	0
6135_00_69_1_00957	_05034	type_I_restriction_enzyme_EcoKI_subunit_R	#N/A	#N/A	8	1	1	1	1	0	0	0	0	0	0	0	0	0	0	0	0	0	0	0	0	0	0	0	0	0	0	0	0	0	1	0	0	0	0	1	1	0	0	0	0	0	0	0	0
6137_00_69_1_00959	_05035	putative_type_I_restriction_enzymeP_M_protein	#N/A	#N/A	20	1	1	0	1	0	0	0	0	0	1	0	0	0	0	0	0	0	0	0	1	0	0	1	1	0	0	1	1	0	1	0	1	0	0	1	1	0	1	0	0	1	1	0	0
79544_071316B_05262	_05050	hypothetical_protein	#N/A	#N/A	10	1	0	1	0	0	0	0	0	0	0	0	0	0	0	0	0	1	0	1	0	0	1	1	0	0	0	0	0	0	0	1	0	1	0	0	0	0	0	0	0	1	0	0	0
18494_00_84_1_03817	_05055	hypothetical_protein	#N/A	#N/A	4	1	0	0	0	0	0	0	0	0	0	0	1	0	0	0	0	0	0	0	0	0	0	0	0	0	0	0	0	0	0	0	0	0	0	0	0	0	0	0	0	0	0	0	0
78044_071316B_03721	_05058	hypothetical_protein	#N/A	#N/A	7	1	0	0	0	0	1	0	1	0	0	0	1	0	0	0	0	0	0	0	0	0	0	1	0	0	0	0	0	0	0	0	0	0	0	0	0	0	0	1	0	1	0	0	0
78045_071316B_03722	_05059	putative_DNA-binding_transcriptional_regulator	#N/A	#N/A	7	1	0	0	0	0	1	0	1	0	0	0	1	0	0	0	0	0	0	0	0	0	0	1	0	0	0	0	0	0	0	0	0	0	0	0	0	0	0	1	0	1	0	0	0
2930_00_18_3_1_02943	_05061	Lactose_operon_repressor	#N/A	#N/A	23	1	0	1	0	0	1	1	1	0	1	1	0	1	0	0	0	1	1	0	0	0	0	1	0	1	0	1	0	1	1	0	0	1	1	0	1	0	0	1	0	1	0	1	0
6651_00_69_1_01475	_05064	HDOD_domain_protein	#N/A	#N/A	27	1	0	1	0	0	1	1	1	1	1	0	0	1	1	0	0	1	0	0	0	1	0	1	1	0	0	0	0	0	1	1	1	1	1	1	1	1	0	1	0	1	0	1	0
83832_08_01_16_A_04243	_05066	Ferric_uptake_regulation_protein	-4.12801	0.004128	9	1	0	1	0	0	1	0	1	0	1	0	0	0	0	0	0	1	0	0	0	0	0	0	0	0	0	0	0	0	0	0	0	1	1	0	0	0	0	1	0	0	0	0	0
78054_071316B_03731	_05067	hypothetical_protein	-6.12738	0.001117	11	1	0	1	0	0	1	0	1	0	1	0	0	0	0	0	0	1	0	0	0	0	0	1	0	0	0	0	0	0	0	0	0	1	1	0	0	0	0	1	0	1	0	0	0
78055_071316B_03732	_05068	Blue_light-_and_temperature-regulated_antirepressor_YcgF	-6.12738	0.001117	11	1	0	1	0	0	1	0	1	0	1	0	0	0	0	0	0	1	0	0	0	0	0	1	0	0	0	0	0	0	0	0	0	1	1	0	0	0	0	1	0	1	0	0	0
78056_071316B_03733	_05069	hypothetical_protein	-3.90231	0.004888	15	1	0	1	0	0	1	0	1	0	1	0	0	0	0	0	0	1	0	1	0	0	1	1	0	0	0	0	0	0	0	1	0	1	1	0	0	0	0	1	0	1	0	0	0
31024_01_65_5_1_01985	_05070	Toxin_B	-3.3569	0.003363	17	1	1	1	1	0	1	0	1	0	1	0	0	0	0	0	0	1	0	1	0	0	1	1	0	0	1	0	0	0	0	0	0	1	1	0	0	0	0	1	0	1	0	0	0
78058_071316B_03735	_05071	CAAX_amino_terminal_protease_self-_immunity	#N/A	#N/A	14	1	0	1	0	0	1	0	1	0	1	0	0	0	0	0	0	1	0	1	0	0	1	1	0	0	0	0	0	0	0	0	0	1	1	0	0	0	0	1	0	1	0	0	0
909_00_18_3_1_00910	_05073	inner_membrane_protein	#N/A	#N/A	23	1	1	1	1	0	1	0	1	0	1	1	0	0	0	0	0	1	1	1	0	0	1	1	0	0	1	1	0	1	0	0	0	1	1	0	0	0	0	1	1	1	0	0	0
31216_01_65_5_1_02177	_05074	hypothetical_protein	-3.3569	0.003363	17	1	1	1	1	0	1	0	1	0	1	0	0	0	0	0	0	1	0	1	0	0	1	1	0	0	1	0	0	0	0	0	0	1	1	0	0	0	0	1	0	1	0	0	0
29475_01_65_5_1_00426	_05075	hypothetical_protein	#N/A	#N/A	17	1	1	1	1	0	1	0	1	0	1	0	1	0	0	0	0	1	0	1	0	0	1	1	0	0	1	0	0	0	0	0	0	1	1	0	0	0	0	0	0	1	0	0	0
39533_06_29_16_C_00980	_05078	Leukocidin/Hemolysin_toxin_family_protein	#N/A	#N/A	17	1	0	1	0	0	1	0	1	0	1	0	0	0	0	1	0	1	0	1	1	0	1	1	0	1	0	0	0	0	0	0	0	1	1	0	0	0	0	1	0	1	0	0	0
39534_06_29_16_C_00981	_05079	hypothetical_protein	#N/A	#N/A	17	1	0	1	0	0	1	0	1	0	1	0	0	0	0	1	0	1	0	1	1	0	1	1	0	1	0	0	0	0	0	0	0	1	1	0	0	0	0	1	0	1	0	0	0
78068_071316B_03745	_05080	Endoribonuclease_L-PSP	#N/A	#N/A	6	1	0	0	0	0	1	0	1	0	0	0	0	0	0	0	0	0	0	0	0	0	0	1	0	0	0	0	0	0	0	0	0	0	0	0	0	0	0	0	0	1	0	0	0
78069_071316B_03746	_05081	hypothetical_protein	#N/A	#N/A	5	1	0	0	0	0	1	0	1	0	0	0	0	0	0	0	0	0	0	0	0	0	0	1	0	0	0	0	0	0	0	0	0	0	0	0	0	0	0	0	0	1	0	0	0
78073_071316B_03750	_05085	hypothetical_protein	#N/A	#N/A	5	1	0	0	0	0	1	0	1	0	0	0	0	0	0	0	0	0	0	0	0	0	0	1	0	0	0	0	0	0	0	0	0	0	0	0	0	0	0	0	0	1	0	0	0
78076_071316B_03753	_05087	hypothetical_protein	#N/A	#N/A	3	1	0	0	0	0	0	0	0	0	0	0	0	0	0	0	0	0	0	0	0	0	0	1	0	0	0	0	0	0	0	0	0	0	0	0	0	0	0	0	0	1	0	0	0
78077_071316B_03754	_05088	HTH-type_transcriptional_regulator_DmlR	#N/A	#N/A	6	1	0	0	0	0	1	0	1	0	0	0	0	0	0	0	0	0	0	0	0	0	0	1	0	0	0	0	0	0	0	0	0	0	0	0	0	0	0	0	0	1	0	0	0
78078_071316B_03755	_05089	hypothetical_protein	#N/A	#N/A	5	1	0	0	0	0	1	0	1	0	0	0	0	0	0	0	0	0	0	0	0	0	0	1	0	0	0	0	0	0	0	0	0	0	0	0	0	0	0	0	0	1	0	0	0
9954_00_78_3_00023	_05090	outer_membrane_protein_A	#N/A	#N/A	18	1	1	1	1	0	1	0	1	0	1	1	0	0	0	0	0	1	0	1	0	0	1	1	0	0	1	0	0	0	0	0	0	1	1	0	0	0	0	1	0	1	0	0	0
78080_071316B_03757	_05091	D-amino_acid_dehydrogenase_small_subunit	-2.9228	0.002232	13	1	0	0	0	0	1	0	1	0	1	0	0	0	0	0	0	1	0	1	0	0	1	1	0	0	0	0	0	0	0	0	0	1	1	0	0	0	0	1	0	1	0	0	0
3545_00_18_3_1_03562	_05092	Methyl-accepting_chemotaxis_protein_4	#N/A	#N/A	22	1	0	1	0	1	1	0	1	0	1	1	0	0	0	1	0	1	1	1	1	0	1	1	0	1	0	0	0	1	0	0	0	1	1	0	0	0	0	1	0	1	1	0	0
23501_00_90_10_04965	_05093	Phage_integrase_family_protein	#N/A	#N/A	17	1	1	1	1	0	1	0	1	0	1	0	0	0	0	0	0	1	0	1	0	0	1	1	0	0	1	0	0	0	0	0	0	1	1	0	0	0	0	1	0	1	0	0	0
78083_071316B_03760	_05094	hypothetical_protein	-6.12738	0.001117	11	1	0	1	0	0	1	0	1	0	1	0	0	0	0	0	0	1	0	0	0	0	0	1	0	0	0	0	0	0	0	0	0	1	1	0	0	0	0	1	0	1	0	0	0
78084_071316B_03761	_05095	hypothetical_protein	-4.71222	0.002822	10	1	0	1	0	0	1	0	1	0	1	0	0	0	0	0	0	1	0	0	0	0	0	1	0	0	0	0	0	0	0	0	0	1	1	0	0	0	0	0	0	1	0	0	0
78085_071316B_03762	_05096	3,4-dihydroxy-2-butanone_4-phosphate_synthase	-6.45312	8.149e-05	12	1	0	1	0	0	1	0	1	0	1	0	0	0	0	0	0	1	0	0	0	0	0	1	0	0	0	0	0	0	0	0	0	1	1	0	0	0	0	1	0	1	0	0	0
78086_071316B_03763	_05097	Methyl-accepting_chemotaxis_protein_PctC	-6.12738	0.001117	11	1	0	1	0	0	1	0	1	0	1	0	0	0	0	0	0	1	0	0	0	0	0	1	0	0	0	0	0	0	0	0	0	1	1	0	0	0	0	1	0	1	0	0	0
78087_071316B_03764	_05098	EAL_domain_protein	-3.2849	0.004465	15	1	0	1	0	0	1	0	1	0	1	0	0	0	0	0	0	1	0	1	0	0	1	1	0	0	0	0	0	0	0	0	0	1	1	0	0	0	0	1	0	1	1	0	0
78088_071316B_03765	_05099	Bacterial_extracellular_solute-binding_proteins,_family_3	#N/A	#N/A	14	1	0	0	0	0	1	0	1	0	1	0	0	0	0	0	0	1	0	1	0	0	1	1	0	0	0	0	0	0	0	0	0	1	1	0	0	0	0	1	0	1	1	0	0
78089_071316B_03766	_05100	global_DNA-binding_transcriptional_dual_regulator_H-NS	-6.12738	0.001117	11	1	0	1	0	0	1	0	1	0	1	0	0	0	0	0	0	1	0	0	0	0	0	1	0	0	0	0	0	0	0	0	0	1	1	0	0	0	0	1	0	1	0	0	0
31222_01_65_5_1_02183	_05101	Periplasmic_oligopeptide-binding_protein_precursor	-3.3569	0.003363	17	1	1	1	1	0	1	0	1	0	1	0	0	0	0	0	0	1	0	1	0	0	1	1	0	0	1	0	0	0	0	0	0	1	1	0	0	0	0	1	0	1	0	0	0
78091_071316B_03768	_05102	D-alanine--D-alanine_ligase	#N/A	#N/A	14	1	0	1	0	0	1	0	1	0	1	0	0	0	0	0	0	1	0	1	0	0	1	1	0	0	0	0	0	0	0	0	0	1	1	0	0	0	0	1	0	1	0	0	0
78092_071316B_03769	_05103	Sensor_protein_ZraS	-6.12738	0.001117	11	1	0	1	0	0	1	0	1	0	1	0	0	0	0	0	0	1	0	0	0	0	0	1	0	0	0	0	0	0	0	0	0	1	1	0	0	0	0	1	0	1	0	0	0
78093_071316B_03770	_05104	Blue_light-_and_temperature-regulated_antirepressor_YcgF	-6.12738	0.001117	11	1	0	1	0	0	1	0	1	0	1	0	0	0	0	0	0	1	0	0	0	0	0	1	0	0	0	0	0	0	0	0	0	1	1	0	0	0	0	1	0	1	0	0	0
78094_071316B_03771	_05105	2-hydroxymuconate_tautomerase	#N/A	#N/A	14	1	0	1	0	0	1	0	1	0	1	0	0	0	0	0	0	1	0	1	0	0	1	1	0	0	0	0	0	0	0	0	0	1	1	0	0	0	0	1	0	1	0	0	0
78095_071316B_03772	_05106	HTH-type_transcriptional_regulator_DmlR	-6.12738	0.001117	11	1	0	1	0	0	1	0	1	0	1	0	0	0	0	0	0	1	0	0	0	0	0	1	0	0	0	0	0	0	0	0	0	1	1	0	0	0	0	1	0	1	0	0	0
78096_071316B_03773	_05107	Antibiotic_biosynthesis_monooxygenase	-6.12738	0.001117	11	1	0	1	0	0	1	0	1	0	1	0	0	0	0	0	0	1	0	0	0	0	0	1	0	0	0	0	0	0	0	0	0	1	1	0	0	0	0	1	0	1	0	0	0
78097_071316B_03774	_05108	hypothetical_protein	-6.12738	0.001117	11	1	0	1	0	0	1	0	1	0	1	0	0	0	0	0	0	1	0	0	0	0	0	1	0	0	0	0	0	0	0	0	0	1	1	0	0	0	0	1	0	1	0	0	0
78098_071316B_03775	_05109	Enamine/imine_deaminase	-3.4071	0.003659	15	1	0	1	0	0	1	0	1	0	1	0	0	0	0	0	1	1	0	1	0	0	1	1	0	0	0	0	0	0	0	0	0	1	1	0	0	0	0	1	0	1	0	0	0
78099_071316B_03776	_05110	hypothetical_protein	#N/A	#N/A	10	1	0	1	0	0	1	0	1	0	0	0	0	0	0	0	0	1	0	0	0	0	0	1	0	0	0	0	0	0	0	0	0	1	1	0	0	0	0	1	0	1	0	0	0
78100_071316B_03777	_05111	hypothetical_protein	#N/A	#N/A	14	1	0	1	0	0	1	0	1	0	1	0	0	0	0	0	0	1	0	1	0	0	1	1	0	0	0	0	0	0	0	0	0	1	1	0	0	0	0	1	0	1	0	0	0
78101_071316B_03778	_05112	hypothetical_protein	-2.9228	0.002232	13	1	0	0	0	0	1	0	1	0	1	0	0	0	0	0	0	1	0	1	0	0	1	1	0	0	0	0	0	0	0	0	0	1	1	0	0	0	0	1	0	1	0	0	0
78102_071316B_03779	_05113	Asp/Glu/Hydantoin_racemase	#N/A	#N/A	14	1	0	1	0	0	1	0	1	0	1	0	0	0	0	0	0	1	0	1	0	0	1	1	0	0	0	0	0	0	0	0	0	1	1	0	0	0	0	1	0	1	0	0	0
78103_071316B_03780	_05114	hypothetical_protein	#N/A	#N/A	14	1	0	1	0	0	1	0	1	0	1	0	0	0	0	0	0	1	0	1	0	0	1	1	0	0	0	0	0	0	0	0	0	1	1	0	0	0	0	1	0	1	0	0	0
78104_071316B_03781	_05115	hypothetical_protein	#N/A	#N/A	14	1	0	1	0	0	1	0	1	0	1	0	0	0	0	0	0	1	0	1	0	0	1	1	0	0	0	0	0	0	0	0	0	1	1	0	0	0	0	1	0	1	0	0	0
675_00_18_3_1_00675	_05117	Glycine_betaine_transporter_OpuD	#N/A	#N/A	24	1	1	1	1	1	1	0	1	0	1	1	0	0	0	1	0	1	1	0	1	0	0	1	0	1	1	1	1	1	0	0	0	1	1	0	0	0	1	1	0	1	0	0	0
78107_071316B_03784	_05118	hypothetical_protein	#N/A	#N/A	14	1	0	1	0	0	1	0	1	0	1	0	0	0	0	0	0	1	0	1	0	0	1	1	0	0	0	0	0	0	0	0	0	1	1	0	0	0	0	1	0	1	0	0	0
9184_00_69_1_04036	_05121	Virulence_regulon_transcriptional_activator_VirB	#N/A	#N/A	21	1	1	1	1	0	1	1	1	1	1	0	0	0	0	0	0	1	0	1	0	0	1	1	0	0	1	0	0	0	0	0	0	1	1	1	0	0	0	1	0	1	0	0	0
78111_071316B_03788	_05122	Multidrug_efflux_protein_YfmO	#N/A	#N/A	14	1	0	1	0	0	1	0	1	0	1	0	0	0	0	0	0	1	0	1	0	0	1	1	0	0	0	0	0	0	0	0	0	1	1	0	0	0	0	1	0	1	0	0	0
78112_071316B_03789	_05123	Tyrosine-specific_transport_protein	#N/A	#N/A	14	1	0	1	0	0	1	0	1	0	1	0	0	0	0	0	0	1	0	1	0	0	1	1	0	0	0	0	0	0	0	0	0	1	1	0	0	0	0	1	0	1	0	0	0
31230_01_65_5_1_02191	_05125	Tryptophanase	-3.3569	0.003363	17	1	1	1	1	0	1	0	1	0	1	0	0	0	0	0	0	1	0	1	0	0	1	1	0	0	1	0	0	0	0	0	0	1	1	0	0	0	0	1	0	1	0	0	0
31229_01_65_5_1_02190	_05126	Transcriptional_activator_protein_CzcR	-3.3569	0.003363	17	1	1	1	1	0	1	0	1	0	1	0	0	0	0	0	0	1	0	1	0	0	1	1	0	0	1	0	0	0	0	0	0	1	1	0	0	0	0	1	0	1	0	0	0
78117_071316B_03794	_05128	hypothetical_protein	#N/A	#N/A	14	1	0	1	0	0	1	0	1	0	1	0	0	0	0	0	0	1	0	1	0	0	1	1	0	0	0	0	0	0	0	0	0	1	1	0	0	0	0	1	0	1	0	0	0
78118_071316B_03795	_05129	hypothetical_protein	-6.12738	0.001117	11	1	0	1	0	0	1	0	1	0	1	0	0	0	0	0	0	1	0	0	0	0	0	1	0	0	0	0	0	0	0	0	0	1	1	0	0	0	0	1	0	1	0	0	0
17090_00_84_1_02393	_05130	HDOD_domain_protein	#N/A	#N/A	13	1	0	1	0	1	1	0	1	0	1	0	0	0	0	0	0	1	0	0	0	0	0	1	0	0	0	0	0	0	0	0	0	1	1	0	0	0	0	1	0	1	0	0	0
17089_00_84_1_02392	_05131	Chemotaxis_protein_CheY	#N/A	#N/A	13	1	0	1	0	1	1	0	1	0	1	0	0	0	0	0	0	1	0	0	0	0	0	1	0	0	0	0	0	0	0	0	0	1	1	0	0	0	0	1	0	1	0	0	0
17088_00_84_1_02391	_05132	flagellar_motor_switch_protein	#N/A	#N/A	13	1	0	1	0	1	1	0	1	0	1	0	0	0	0	0	0	1	0	0	0	0	0	1	0	0	0	0	0	0	0	0	0	1	1	0	0	0	0	1	0	1	0	0	0
17087_00_84_1_02390	_05133	Sporulation_kinase_E	#N/A	#N/A	13	1	0	1	0	1	1	0	1	0	1	0	0	0	0	0	0	1	0	0	0	0	0	1	0	0	0	0	0	0	0	0	0	1	1	0	0	0	0	1	0	1	0	0	0
17085_00_84_1_02388	_05134	Cyclic_di-GMP_phosphodiesterase_YahA	-3.0097	0.00377	12	1	0	1	0	0	1	0	1	0	1	0	0	0	0	0	0	1	0	0	0	0	0	1	0	0	0	0	0	0	0	0	0	1	1	0	0	0	0	1	0	1	0	0	0
78125_071316B_03802	_05136	hypothetical_protein	-6.12738	0.001117	11	1	0	1	0	0	1	0	1	0	1	0	0	0	0	0	0	1	0	0	0	0	0	1	0	0	0	0	0	0	0	0	0	1	1	0	0	0	0	1	0	1	0	0	0
59662_07_05_16_A_03205	_05137	Sporulation_kinase_A	#N/A	#N/A	12	1	0	1	0	1	1	0	1	0	1	0	0	0	0	0	0	1	0	0	0	0	0	1	0	0	0	0	0	0	0	0	0	1	1	0	0	0	0	1	0	1	0	0	0
30729_01_65_5_1_01690	_05140	hypothetical_protein	#N/A	#N/A	17	1	1	1	1	1	1	0	1	0	1	0	0	0	0	0	1	1	0	0	0	0	0	1	0	0	1	0	0	0	0	0	0	1	1	0	0	0	0	1	1	1	0	0	0
17965_00_84_1_03274	_05142	Sensor_protein_ZraS	-3.0097	0.00377	12	1	0	1	0	0	1	0	1	0	1	0	0	0	0	0	0	1	0	0	0	0	0	1	0	0	0	0	0	0	0	0	0	1	1	0	0	0	0	1	0	1	0	0	0
78132_071316B_03809	_05143	hypothetical_protein	-6.12738	0.001117	11	1	0	1	0	0	1	0	1	0	1	0	0	0	0	0	0	1	0	0	0	0	0	1	0	0	0	0	0	0	0	0	0	1	1	0	0	0	0	1	0	1	0	0	0
78133_071316B_03810	_05144	Cytolethal_distending_toxin_A/C_family_protein	-6.12738	0.001117	11	1	0	1	0	0	1	0	1	0	1	0	0	0	0	0	0	1	0	0	0	0	0	1	0	0	0	0	0	0	0	0	0	1	1	0	0	0	0	1	0	1	0	0	0
78134_071316B_03811	_05145	Chagasin_family_peptidase_inhibitor_I42	-3.663	0.001732	15	1	0	1	0	0	1	0	1	0	1	0	1	0	0	0	0	1	0	1	0	0	1	1	0	0	0	0	0	0	0	0	0	1	1	0	0	0	0	1	0	1	0	0	0
78135_071316B_03812	_05146	hypothetical_protein	#N/A	#N/A	14	1	0	1	0	0	1	0	1	0	1	0	0	0	0	0	0	1	0	1	0	0	1	1	0	0	0	0	0	0	0	0	0	1	1	0	0	0	0	1	0	1	0	0	0
83490_08_01_16_A_03901	_05147	3-oxoacyl-[acyl-carrier-protein]_reductase_FabG	-4.12801	0.004128	9	1	0	1	0	0	1	0	1	0	1	0	0	0	0	0	0	1	0	0	0	0	0	0	0	0	0	0	0	0	0	0	0	1	1	0	0	0	0	1	0	0	0	0	0
83489_08_01_16_A_03900	_05148	HTH-type_transcriptional_regulator_DmlR	-4.12801	0.004128	9	1	0	1	0	0	1	0	1	0	1	0	0	0	0	0	0	1	0	0	0	0	0	0	0	0	0	0	0	0	0	0	0	1	1	0	0	0	0	1	0	0	0	0	0
17523_00_84_1_02827	_05149	HTH-type_transcriptional_regulator_BenM	#N/A	#N/A	15	1	0	0	0	0	1	0	1	0	1	0	0	1	0	1	0	1	0	0	1	0	0	0	0	1	0	0	0	0	0	0	0	1	1	0	1	0	0	1	0	0	0	1	0
17524_00_84_1_02828	_05150	Alpha-acetolactate_decarboxylase	#N/A	#N/A	13	1	0	1	0	0	1	0	1	0	1	0	0	0	0	1	0	1	0	0	1	0	0	0	0	1	0	0	0	0	0	0	0	1	1	0	0	0	0	1	0	0	0	0	0
83483_08_01_16_A_03894	_05154	hypothetical_protein	-2.89201	0.0004608	12	1	0	1	0	0	1	0	1	0	1	0	0	0	0	0	0	1	0	1	0	0	1	0	0	0	0	0	0	0	0	0	0	1	1	0	0	0	0	1	0	0	0	0	0
83482_08_01_16_A_03893	_05155	hypothetical_protein	-3.61669	0.0001527	13	1	0	1	0	0	1	0	1	0	1	0	0	0	0	0	0	1	0	1	0	0	1	0	0	0	0	0	0	0	0	0	0	1	1	0	0	0	0	1	0	0	0	0	0
168746_O_00_16_10_02450	_05156	Outer_membrane_protein_A_precursor	#N/A	#N/A	22	1	1	1	1	0	1	0	1	0	1	1	0	0	0	1	0	1	0	1	1	0	1	1	0	1	1	0	0	0	0	0	0	1	1	0	0	0	0	1	0	1	0	0	1
66927_07_146_1_01126	_05157	Haloalkane_dehalogenase	-3.355	0.003883	17	1	0	1	0	0	1	1	1	0	1	0	0	0	0	0	0	1	0	1	0	0	1	1	0	0	0	0	0	0	0	0	0	1	1	0	0	0	0	1	0	1	0	0	0
42257_06_29_16_C_03751	_05158	Antibiotic_biosynthesis_monooxygenase	#N/A	#N/A	17	1	0	1	0	0	1	0	1	0	1	0	0	0	0	1	0	1	0	1	1	0	1	1	0	1	0	0	0	0	0	0	0	1	1	0	0	0	0	1	0	1	0	0	0
98195_09_121_3_03286	_05159	hypothetical_protein	#N/A	#N/A	7	1	0	1	0	0	0	0	0	0	1	0	0	0	0	0	0	0	0	1	0	0	1	0	0	0	0	0	0	0	0	0	0	0	0	0	0	0	0	1	0	0	0	0	0
78181_071316B_03858	_05160	DnaJ_domain_protein	-3.3258	0.0002283	13	1	0	1	0	0	1	0	1	0	1	0	0	0	0	0	0	1	0	1	0	0	1	1	0	0	0	0	0	0	0	0	0	1	1	0	0	0	0	0	0	1	0	0	0
78182_071316B_03859	_05161	hypothetical_protein	#N/A	#N/A	14	1	0	1	0	0	1	0	1	0	1	0	0	0	0	0	0	1	0	1	0	0	1	1	0	0	0	0	0	0	0	0	0	1	1	0	0	0	0	1	0	1	0	0	0
168966_O_00_16_10_02670	_05162	hypothetical_protein	#N/A	#N/A	26	1	1	1	1	0	1	0	1	0	1	1	0	0	0	1	0	1	1	1	1	0	1	1	0	1	1	1	0	1	0	0	0	1	1	0	0	0	0	1	0	1	0	0	1
19735_00_90_10_01139	_05163	Helix-turn-helix_domain_protein	-4.0119	0.00453	17	1	0	1	0	0	1	0	1	0	1	0	0	0	0	0	1	1	0	1	0	0	1	1	0	0	0	0	1	0	0	0	0	1	1	0	0	0	1	1	0	1	0	0	0
78185_071316B_03862	_05164	hypothetical_protein	#N/A	#N/A	14	1	0	1	0	0	1	0	1	0	1	0	0	0	0	0	0	1	0	1	0	0	1	1	0	0	0	0	0	0	0	0	0	1	1	0	0	0	0	1	0	1	0	0	0
78189_071316B_03866	_05166	Ribonuclease_I_precursor	#N/A	#N/A	14	1	0	1	0	0	1	0	1	0	1	0	0	0	0	0	0	1	0	1	0	0	1	1	0	0	0	0	0	0	0	0	0	1	1	0	0	0	0	1	0	1	0	0	0
78190_071316B_03867	_05167	Endonuclease/Exonuclease/phosphatase_family_protein	#N/A	#N/A	12	1	0	1	0	0	0	0	0	0	1	0	0	0	0	0	0	1	0	1	0	0	1	1	0	0	0	0	0	0	0	0	0	1	1	0	0	0	0	1	0	1	0	0	0
78191_071316B_03868	_05168	hypothetical_protein	#N/A	#N/A	14	1	0	1	0	0	1	0	1	0	1	0	0	0	0	0	0	1	0	1	0	0	1	1	0	0	0	0	0	0	0	0	0	1	1	0	0	0	0	1	0	1	0	0	0
78195_071316B_03872	_05172	Undecaprenyl-diphosphatase_BcrC	#N/A	#N/A	14	1	0	1	0	0	1	0	1	0	1	0	0	0	0	0	0	1	0	1	0	0	1	1	0	0	0	0	0	0	0	0	0	1	1	0	0	0	0	1	0	1	0	0	0
78196_071316B_03873	_05173	Glycine_cleavage_system_transcriptional_activator	#N/A	#N/A	9	1	0	1	0	0	1	0	1	0	1	0	0	0	0	0	0	0	0	0	0	0	0	1	0	0	0	0	0	0	0	0	0	0	0	0	0	0	0	1	0	1	0	0	0
78197_071316B_03874	_05174	Multidrug_resistance_protein_MdtH	#N/A	#N/A	9	1	0	1	0	0	1	0	1	0	1	0	0	0	0	0	0	0	0	0	0	0	0	1	0	0	0	0	0	0	0	0	0	0	0	0	0	0	0	1	0	1	0	0	0
51145_07_01_16_B_04114	_05175	MepB_protein	#N/A	#N/A	17	1	0	1	0	0	1	0	1	0	1	0	0	1	0	0	0	1	0	1	0	0	1	1	0	0	0	0	0	0	0	0	0	1	1	0	1	0	0	1	0	1	0	1	0
56601_07_05_16_A_00115	_05176	Sodium_Bile_acid_symporter_family_protein	-3.2715	0.004373	15	1	0	1	0	1	1	0	1	0	1	0	0	0	0	0	0	1	0	1	0	0	1	1	0	0	0	0	0	0	0	0	0	1	1	0	0	0	0	1	0	1	0	0	0
31123_01_65_5_1_02084	_05177	Phthiocerol_synthesis_polyketide_synthase_type_I_PpsC	#N/A	#N/A	12	1	0	1	0	0	0	0	0	0	1	0	0	0	0	0	0	1	0	1	0	0	1	0	0	1	1	0	0	0	0	0	0	1	1	0	0	0	0	1	0	0	0	0	0
78200_071316B_03877	_05178	Archaeal_ATPase	-3.1233	0.003505	14	1	0	1	0	0	1	0	1	0	1	0	0	0	0	0	1	1	0	1	0	0	1	1	0	0	0	0	0	0	0	0	0	1	1	0	0	0	0	1	0	1	0	0	0
9579_00_69_1_04439	_05181	Serine/threonine-protein_kinase_HipA	#N/A	#N/A	12	1	1	1	1	0	1	0	1	1	0	0	0	0	0	0	0	0	0	0	0	0	0	1	0	0	1	0	0	0	0	0	0	0	0	1	0	0	0	0	0	1	0	0	0
9578_00_69_1_04438	_05182	hypothetical_protein	#N/A	#N/A	13	1	1	1	1	0	1	0	1	1	1	0	0	0	0	0	0	0	0	0	0	0	0	1	0	0	1	0	0	0	0	0	0	0	0	1	0	0	0	0	0	1	0	0	0
78205_071316B_03882	_05183	hypothetical_protein	#N/A	#N/A	7	1	0	1	0	0	1	0	1	0	1	0	0	0	0	0	0	0	0	0	0	0	0	1	0	0	0	0	0	0	0	0	0	0	0	0	0	0	0	0	0	1	0	0	0
78206_071316B_03883	_05184	Cold_shock-like_protein_CspG	#N/A	#N/A	9	1	0	1	0	0	1	0	1	0	1	0	0	0	0	0	0	0	0	0	1	0	0	1	0	1	0	0	0	0	0	0	0	0	0	0	0	0	0	0	0	1	0	0	0
78207_071316B_03884	_05185	hypothetical_protein	#N/A	#N/A	7	1	0	1	0	0	1	0	1	0	1	0	0	0	0	0	0	0	0	0	0	0	0	1	0	0	0	0	0	0	0	0	0	0	0	0	0	0	0	0	0	1	0	0	0
78209_071316B_03886	_05187	Helix-turn-helix	#N/A	#N/A	10	1	0	1	0	0	0	0	0	0	1	0	0	0	0	0	1	1	0	0	0	0	0	1	0	0	0	0	0	0	0	0	0	1	1	0	0	0	0	1	0	1	0	0	0
78210_071316B_03887	_05188	SpoVT_/_AbrB_like_domain_protein	#N/A	#N/A	14	1	0	1	0	0	1	0	1	0	1	0	0	0	0	0	0	1	0	1	0	0	1	1	0	0	0	0	0	0	0	0	0	1	1	0	0	0	0	1	0	1	0	0	0
13735_00_78_3_03845	_05189	HTH-type_transcriptional_regulator_DmlR	-4.0801	0.00103	16	1	0	1	0	0	1	0	1	0	1	1	0	0	0	0	0	1	0	1	0	0	1	1	0	0	0	0	0	1	0	0	0	1	1	0	0	0	0	1	0	1	0	0	0
13734_00_78_3_03844	_05190	3-oxoacyl-[acyl-carrier-protein]_reductase_FabG	-4.0801	0.00103	16	1	0	1	0	0	1	0	1	0	1	1	0	0	0	0	0	1	0	1	0	0	1	1	0	0	0	0	0	1	0	0	0	1	1	0	0	0	0	1	0	1	0	0	0
78213_071316B_03890	_05191	HTH-type_transcriptional_regulator_TfdS	-3.9773	0.003691	17	1	0	1	0	0	1	0	1	0	1	0	0	0	0	0	1	1	0	1	0	0	1	1	0	0	0	0	0	0	0	0	0	1	1	0	0	0	0	1	0	1	1	0	0
78214_071316B_03891	_05192	hypothetical_protein	#N/A	#N/A	16	1	0	1	0	0	1	0	1	0	1	0	0	0	0	0	1	1	0	1	0	0	1	1	0	0	0	0	0	0	0	0	0	1	1	0	0	0	0	1	0	1	1	0	0
78216_071316B_03893	_05194	Prophage_CP4-57_integrase	#N/A	#N/A	10	1	0	1	0	0	1	0	1	0	0	0	0	0	0	0	0	1	0	0	0	0	0	1	0	0	0	0	0	0	0	0	0	1	1	0	0	0	0	0	0	1	0	0	0
169973_O_00_16_10_03707	_05197	hypothetical_protein	#N/A	#N/A	23	1	0	1	0	0	0	0	0	1	0	1	0	1	1	1	0	1	0	1	1	0	1	0	0	1	1	0	1	0	0	0	0	1	1	0	1	0	0	1	0	0	0	1	1
1106_00_18_3_1_01107	_05199	MazG_nucleotide_pyrophosphohydrolase_domain_protein	-3.8557	0.001347	18	1	0	1	0	0	1	0	1	0	1	1	0	0	0	0	0	1	1	1	1	0	1	1	0	0	0	0	0	1	0	0	0	1	1	0	0	0	0	1	0	1	0	0	0
45294_06_82_2_02183	_05200	hypothetical_protein	-3.3147	0.003658	16	1	0	1	0	0	1	0	1	0	1	0	0	0	0	0	0	1	0	1	0	1	1	1	1	0	0	0	0	0	0	0	0	1	1	0	0	0	0	1	0	1	0	0	0
55_00_18_3_1_00055	_05201	hypothetical_protein	#N/A	#N/A	37	1	0	1	0	0	1	1	1	1	1	1	0	1	1	1	0	1	1	1	1	1	1	1	1	1	1	1	0	1	1	0	1	1	1	1	1	1	0	1	0	1	0	1	0
22137_00_90_10_03578	_05202	Phenazine_biosynthesis-like_protein	#N/A	#N/A	10	1	0	1	0	0	0	0	0	1	0	0	0	0	1	0	0	0	0	1	0	0	1	0	0	0	0	1	0	0	0	0	0	0	0	0	0	0	0	0	0	0	0	0	0
19968_00_90_10_01374	_05203	hypothetical_protein	#N/A	#N/A	24	1	0	1	0	1	1	1	1	1	1	0	0	0	1	0	0	1	0	1	0	1	1	1	1	0	0	0	0	0	1	0	0	1	1	0	0	0	0	1	0	1	0	0	0
14730_00_78_3_04889	_05204	hypothetical_protein	#N/A	#N/A	19	1	1	1	1	0	1	0	1	0	1	1	0	0	0	0	0	1	0	1	0	0	1	1	0	0	1	0	0	0	0	0	0	1	1	0	0	0	0	1	0	1	0	0	0
7274_00_69_1_02107	_05205	hypothetical_protein	#N/A	#N/A	27	1	1	1	1	0	1	1	1	1	1	0	0	0	1	0	1	1	0	1	0	1	1	1	0	0	0	0	0	0	1	0	1	1	1	1	0	1	0	1	0	1	0	0	0
78227_071316B_03904	_05206	Acetyltransferase_(GNAT)_family_protein	#N/A	#N/A	14	1	0	1	0	0	1	0	1	0	1	0	0	0	0	0	0	1	0	1	0	0	1	1	0	0	0	0	0	0	0	0	0	1	1	0	0	0	0	1	0	1	0	0	0
78228_071316B_03905	_05207	Putative_thioesterase_(yiiD_Cterm)	#N/A	#N/A	14	1	0	1	0	0	1	0	1	0	1	0	0	0	0	0	0	1	0	1	0	0	1	1	0	0	0	0	0	0	0	0	0	1	1	0	0	0	0	1	0	1	0	0	0
41517_06_29_16_C_02997	_05209	HTH-type_transcriptional_regulator_DmlR	#N/A	#N/A	16	1	0	1	0	1	1	0	1	0	1	0	0	0	0	1	0	1	0	1	1	0	1	0	0	1	0	0	0	0	0	0	0	1	1	0	0	0	0	1	0	0	0	0	0
78240_071316B_03917	_05210	hypothetical_protein	#N/A	#N/A	12	1	0	1	0	0	0	0	0	0	1	0	0	0	0	0	0	1	0	1	0	0	1	1	0	0	0	0	0	0	0	0	0	1	1	0	0	0	0	1	0	1	0	0	0
29020_00_90_15_05461	_05211	hypothetical_protein	#N/A	#N/A	7	1	0	1	0	0	0	0	0	0	1	0	0	0	0	0	0	0	0	1	0	0	1	0	0	0	0	0	1	0	0	0	0	0	0	0	0	0	0	0	0	0	0	0	0
19398_00_90_10_00801	_05218	hypothetical_protein	#N/A	#N/A	3	1	0	1	0	0	0	0	0	0	0	0	0	0	0	0	0	0	0	0	0	0	0	0	0	0	0	0	0	0	0	0	0	0	0	0	0	1	0	0	0	0	0	0	0
18440_00_84_1_03761	_05219	hypothetical_protein	#N/A	#N/A	3	1	0	1	0	0	0	0	0	0	0	0	0	0	0	0	0	0	0	0	0	0	0	0	0	0	0	0	0	0	0	0	0	0	0	0	0	0	0	0	0	0	0	0	0
78245_071316B_03922	_05220	acetyltransferase	-4.8667	2.506e-05	13	1	0	1	0	0	1	0	1	0	0	0	0	0	0	0	0	1	0	1	0	0	1	1	0	0	0	0	0	0	0	0	0	1	1	0	0	0	0	1	0	1	0	0	0
19961_00_90_10_01367	_05221	nucleoside_triphosphate_pyrophosphohydrolase	#N/A	#N/A	13	1	0	1	0	0	1	1	1	1	0	0	0	0	1	0	0	0	0	0	0	0	0	1	0	0	0	0	0	0	1	0	0	0	0	0	0	0	0	1	0	1	0	0	0
18857_00_90_10_00254	_05223	hypothetical_protein	#N/A	#N/A	11	1	0	1	0	0	0	0	0	1	0	0	0	0	1	0	0	1	0	1	0	0	1	0	0	0	0	0	0	0	0	0	0	1	1	0	0	0	0	0	0	0	0	0	0
5189_00_18_3_1_05262	_05224	hypothetical_protein	-5.63566	5.779e-05	14	1	0	1	0	0	1	0	1	0	0	0	0	0	0	0	0	1	1	1	0	0	1	1	0	0	0	0	0	0	0	0	0	1	1	0	0	0	0	1	0	1	0	0	0
99995_09_121_3_05117	_05225	hypothetical_protein	-2.63441	0.001637	8	1	0	1	0	0	0	0	0	0	0	0	0	0	0	0	0	1	0	1	0	0	1	0	0	0	0	0	0	0	0	0	0	1	1	0	0	0	0	0	0	0	0	0	0
179098_RE87_05067	_05226	hypothetical_protein	#N/A	#N/A	5	1	0	1	0	0	0	0	0	0	0	0	0	0	0	0	0	1	0	0	0	0	0	0	0	0	0	0	0	0	0	0	0	1	1	0	0	0	0	0	0	0	0	0	0
179097_RE87_05066	_05227	hypothetical_protein	#N/A	#N/A	5	1	0	1	0	0	0	0	0	0	0	0	0	0	0	0	0	1	0	0	0	0	0	0	0	0	0	0	0	0	0	0	0	1	1	0	0	0	0	0	0	0	0	0	0
5166_00_18_3_1_05238	_05228	hypothetical_protein	#N/A	#N/A	4	1	0	1	0	0	0	0	0	0	0	1	0	0	0	0	0	0	1	0	0	0	0	0	0	0	0	0	0	0	0	0	0	0	0	0	0	0	0	0	0	0	0	0	0
103666_19105_03390	_05229	hypothetical_protein	#N/A	#N/A	6	1	0	1	0	0	0	0	0	0	0	0	0	0	0	0	0	1	0	0	0	0	0	0	0	0	0	0	0	0	0	1	0	1	1	0	0	0	0	0	0	0	0	0	0
179094_RE87_05063	_05230	hypothetical_protein	#N/A	#N/A	5	1	0	1	0	0	0	0	0	0	0	0	0	0	0	0	0	1	0	0	0	0	0	0	0	0	0	0	0	0	0	0	0	1	1	0	0	0	0	0	0	0	0	0	0
82374_08_01_16_A_02782	_05235	hypothetical_protein	#N/A	#N/A	9	1	0	0	0	0	1	0	1	0	1	0	0	0	0	0	0	1	0	0	0	0	0	0	0	0	0	0	0	0	0	0	0	1	1	0	0	0	0	0	0	0	0	0	0
100006_09_121_3_05128	_05236	hypothetical_protein	#N/A	#N/A	7	1	0	1	0	0	0	0	0	0	0	0	0	0	0	0	0	1	0	0	0	0	0	0	0	0	0	0	0	0	0	0	0	1	1	0	0	0	0	1	0	0	0	0	0
100007_09_121_3_05129	_05237	hypothetical_protein	#N/A	#N/A	4	1	0	1	0	0	0	0	0	0	1	0	0	0	0	0	0	0	0	0	0	0	0	0	0	0	0	0	0	0	0	0	0	0	0	0	0	0	0	0	0	0	0	0	0
47957_07_01_16_B_00874	_05239	hypothetical_protein	#N/A	#N/A	4	1	0	1	0	0	0	0	0	0	0	0	0	0	0	0	0	0	0	0	0	0	0	0	0	0	0	0	0	0	0	0	0	0	0	0	1	0	0	0	0	0	0	0	0
9780_00_69_1_04642	_05241	4-hydroxy-tetrahydrodipicolinate_synthase	#N/A	#N/A	3	1	0	1	0	0	0	0	0	0	0	0	0	0	0	0	0	0	0	0	0	0	0	0	0	0	0	0	0	0	0	0	0	0	0	1	0	0	0	0	0	0	0	0	0
83360_08_01_16_A_03771	_05244	hypothetical_protein	-2.89201	0.0004608	12	1	0	1	0	0	1	0	1	0	1	0	0	0	0	0	0	1	0	1	0	0	1	0	0	0	0	0	0	0	0	0	0	1	1	0	0	0	0	1	0	0	0	0	0
644_00_18_3_1_00644	_05246	General_stress_protein_39	#N/A	#N/A	36	1	1	1	1	0	1	1	0	1	0	1	0	1	1	0	0	1	1	1	0	1	1	1	1	0	1	1	1	1	1	0	1	1	1	1	1	1	1	1	0	1	0	1	0
15306_00_84_1_00572	_05248	Toxin_RTX-I_translocation_ATP-binding_protein	-3.87862	0.0002051	19	1	0	1	0	0	1	0	1	0	0	0	0	0	0	0	0	1	0	1	0	0	1	1	0	0	0	0	1	0	1	0	0	1	1	0	1	0	1	1	0	1	0	0	0
15305_00_84_1_00571	_05249	Hemolysin_secretion_protein_D,_chromosomal	-4.04639	0.0001311	17	1	0	1	0	0	1	0	1	0	0	0	0	0	0	0	0	1	0	1	0	0	1	1	0	0	0	0	0	0	1	0	0	1	1	0	1	0	0	1	0	1	0	0	0
15304_00_84_1_00570	_05250	Toxin_RTX-I_translocation_ATP-binding_protein	-4.04639	0.0001311	17	1	0	1	0	0	1	0	1	0	0	0	0	0	0	0	0	1	0	1	0	0	1	1	0	0	0	0	0	0	1	0	0	1	1	0	1	0	0	1	0	1	0	0	0
98788_09_121_3_03885	_05251	hypothetical_protein	#N/A	#N/A	7	1	0	1	0	0	0	0	0	0	0	0	0	0	0	0	0	1	0	0	0	0	0	0	0	0	0	0	0	0	0	0	0	1	1	0	0	0	0	1	0	0	0	0	0
98028_09_121_3_03118	_05254	Quercetin_2,3-dioxygenase	-2.16436	0.002492	10	1	0	1	0	0	0	0	0	0	1	0	0	0	0	0	0	1	0	1	0	0	1	0	0	0	0	0	0	0	0	0	0	1	1	0	0	0	0	1	0	0	0	0	0
98030_09_121_3_03120	_05256	hypothetical_protein	-2.16436	0.002492	10	1	0	1	0	0	0	0	0	0	1	0	0	0	0	0	0	1	0	1	0	0	1	0	0	0	0	0	0	0	0	0	0	1	1	0	0	0	0	1	0	0	0	0	0
78972_071316B_04676	_05257	hypothetical_protein	#N/A	#N/A	14	1	0	1	0	0	1	0	1	0	1	0	0	0	0	0	0	1	0	1	0	0	1	1	0	0	0	0	0	0	0	0	0	1	1	0	0	0	0	1	0	1	0	0	0
178188_RE87_04137	_05259	hypothetical_protein	#N/A	#N/A	7	1	0	1	0	0	0	0	0	0	1	0	0	0	0	0	0	1	0	0	0	0	0	0	0	0	0	0	0	0	0	0	0	1	1	0	0	0	0	1	0	0	0	0	0
78976_071316B_04680	_05261	homoserine/homoserine_lactone_efflux_protein	#N/A	#N/A	7	1	0	1	0	0	1	0	1	0	1	0	0	0	0	0	0	0	0	0	0	0	0	1	0	0	0	0	0	0	0	0	0	0	0	0	0	0	0	0	0	1	0	0	0
28844_00_90_15_05284	_05262	Dichloromethane_dehalogenase	#N/A	#N/A	17	1	0	1	0	0	1	0	1	0	1	0	0	1	0	0	0	1	0	1	0	0	1	1	0	0	0	0	1	0	0	0	0	1	1	0	1	0	0	0	0	1	0	1	0
28843_00_90_15_05283	_05263	HTH-type_transcriptional_regulator_DmlR	-3.0196	0.004884	14	1	0	1	0	0	1	0	1	0	1	0	0	0	0	0	0	1	0	1	0	0	1	1	0	0	0	0	1	0	0	0	0	1	1	0	0	0	0	0	0	1	0	0	0
78983_071316B_04687	_05265	Alpha-amylase_precursor	#N/A	#N/A	14	1	0	1	0	0	1	0	1	0	1	0	0	0	0	0	0	1	0	1	0	0	1	1	0	0	0	0	0	0	0	0	0	1	1	0	0	0	0	1	0	1	0	0	0
78157_071316B_03834	_05266	DSBA-like_thioredoxin_domain_protein	#N/A	#N/A	4	1	0	0	0	0	0	0	0	0	1	0	0	0	0	0	0	0	0	0	0	0	0	1	0	0	0	0	0	0	0	0	0	0	0	0	0	0	0	0	0	1	0	0	0
494_00_18_3_1_00494	_05267	Glutathionyl-hydroquinone_reductase_YqjG	#N/A	#N/A	5	1	0	0	0	0	0	0	0	0	0	1	0	0	0	0	0	0	1	0	0	0	0	0	0	0	0	1	0	1	0	0	0	0	0	0	0	0	0	0	0	0	0	0	0
492_00_18_3_1_00492	_05270	Glycine_cleavage_system_transcriptional_activator	#N/A	#N/A	8	1	0	0	0	0	0	0	0	0	1	1	0	0	0	0	0	0	1	0	0	0	0	1	0	0	0	1	0	1	0	0	0	0	0	0	0	0	0	0	0	1	0	0	0
78986_071316B_04690	_05272	hypothetical_protein	-3.23922	0.000314	13	1	0	1	0	0	1	0	1	0	1	0	0	0	0	0	0	1	0	1	0	0	1	1	0	0	0	0	0	0	0	0	0	1	1	0	0	0	0	1	0	1	0	0	0
78989_071316B_04693	_05277	hypothetical_protein	-4.35755	0.0001867	12	1	0	1	0	0	1	0	1	0	0	0	0	0	0	0	0	1	0	1	0	0	1	1	0	0	0	0	0	0	0	0	0	1	1	0	0	0	0	1	0	1	0	0	0
78990_071316B_04694	_05278	hypothetical_protein	-3.23922	0.000314	13	1	0	1	0	0	1	0	1	0	1	0	0	0	0	0	0	1	0	1	0	0	1	1	0	0	0	0	0	0	0	0	0	1	1	0	0	0	0	1	0	1	0	0	0
78991_071316B_04695	_05279	hypothetical_protein	-3.23922	0.000314	13	1	0	1	0	0	1	0	1	0	1	0	0	0	0	0	0	1	0	1	0	0	1	1	0	0	0	0	0	0	0	0	0	1	1	0	0	0	0	1	0	1	0	0	0
1397_00_18_3_1_01401	_05280	hypothetical_protein	#N/A	#N/A	33	1	0	1	0	0	1	1	1	1	1	1	0	1	1	0	0	1	1	1	0	1	1	1	1	0	0	1	0	1	1	0	1	1	1	1	1	1	0	1	0	1	0	1	0
78994_071316B_04698	_05282	Soluble_epoxide_hydrolase	#N/A	#N/A	17	1	1	1	1	0	1	0	1	0	1	0	0	0	0	0	1	1	0	1	0	0	1	1	0	0	0	0	0	0	0	0	0	1	1	0	0	0	0	1	0	1	0	0	0
78995_071316B_04699	_05283	hypothetical_protein	#N/A	#N/A	14	1	0	1	0	0	1	0	1	0	1	0	0	0	0	0	0	1	0	1	0	0	1	1	0	0	0	0	0	0	0	0	0	1	1	0	0	0	0	1	0	1	0	0	0
78996_071316B_04700	_05284	HTH-type_transcriptional_regulator_DmlR	#N/A	#N/A	7	1	0	1	0	0	1	0	1	0	0	0	0	0	0	0	0	0	0	0	0	0	0	1	0	0	0	0	0	0	0	0	0	0	0	0	0	0	0	1	0	1	0	0	0
31163_01_65_5_1_02124	_05285	Transcriptional_activator_CadC	#N/A	#N/A	11	1	1	1	1	0	1	0	1	0	0	0	1	0	0	0	0	0	0	0	0	0	0	1	0	0	1	0	0	0	0	0	0	0	0	0	0	0	0	1	0	1	0	0	0
31162_01_65_5_1_02123	_05286	hypothetical_protein	#N/A	#N/A	11	1	1	1	1	0	1	0	1	0	0	0	1	0	0	0	0	0	0	0	0	0	0	1	0	0	1	0	0	0	0	0	0	0	0	0	0	0	0	1	0	1	0	0	0
79001_071316B_04705	_05289	hypothetical_protein	#N/A	#N/A	6	1	0	1	0	0	1	0	0	0	0	0	0	0	0	0	0	0	0	0	0	0	0	1	0	0	0	0	0	0	0	0	0	0	0	0	0	0	0	1	0	1	0	0	0
31159_01_65_5_1_02120	_05290	hypothetical_protein	#N/A	#N/A	11	1	1	1	1	0	1	0	1	0	0	0	0	0	0	0	0	0	0	0	0	0	0	1	0	0	1	0	0	0	0	0	1	0	0	0	0	0	0	1	0	1	0	0	0
5822_00_69_1_00644	_05291	Succinyl-diaminopimelate_desuccinylase	#N/A	#N/A	19	1	1	1	1	0	1	1	1	0	0	0	0	1	0	0	0	0	0	0	0	0	0	1	0	0	1	0	0	0	1	0	1	0	0	1	1	0	0	1	0	1	0	1	0
41649_06_29_16_C_03129	_05292	HTH-type_transcriptional_repressor_ComR	#N/A	#N/A	27	1	0	1	0	1	1	0	1	0	1	0	0	1	0	1	0	1	0	1	1	1	1	1	1	1	0	0	0	0	1	0	0	1	1	0	1	0	0	1	1	1	1	1	0
185_00_18_3_1_00185	_05295	mechanosensitive_channel_MscS	#N/A	#N/A	35	1	0	1	0	1	1	1	1	0	1	1	0	1	0	1	0	1	1	1	1	1	1	1	1	1	0	1	0	1	1	0	1	1	1	1	1	1	1	1	0	1	0	1	0
166981_O_00_16_10_00651	_05296	Zinc_transport_protein_ZntB	#N/A	#N/A	34	1	0	1	0	1	1	1	1	0	0	1	0	1	0	1	0	1	0	1	1	1	1	1	1	1	0	0	0	1	1	0	1	1	1	1	1	1	0	1	0	1	1	1	1
2808_00_18_3_1_02821	_05297	Diaminobutyrate--2-oxoglutarate_transaminase	#N/A	#N/A	33	1	1	1	1	1	1	0	1	0	0	1	0	1	0	1	0	1	1	1	1	1	1	1	1	1	0	1	0	1	0	0	1	1	1	1	1	1	0	1	0	1	1	1	0
2810_00_18_3_1_02823	_05298	Bifunctional_aspartokinase/homoserine_dehydrogenase_1	#N/A	#N/A	35	1	1	1	1	1	1	0	1	0	1	1	1	1	0	1	0	1	1	1	1	1	1	1	1	1	0	1	0	1	0	0	1	1	1	1	1	1	0	1	0	1	1	1	0
79011_071316B_04715	_05299	Phytochrome-like_protein_cph2	#N/A	#N/A	14	1	0	1	0	0	1	0	1	0	1	0	0	0	0	0	0	1	0	1	0	0	1	1	0	0	0	0	0	0	0	0	0	1	1	0	0	0	0	1	0	1	0	0	0
79013_071316B_04717	_05300	Response_regulator_PleD	#N/A	#N/A	9	1	0	1	0	0	0	0	0	0	1	0	0	0	0	0	0	1	0	0	0	0	0	1	0	0	0	0	0	0	0	0	0	1	1	0	0	0	0	1	0	1	0	0	0
79014_071316B_04718	_05301	hypothetical_protein	-6.12738	0.001117	11	1	0	1	0	0	1	0	1	0	1	0	0	0	0	0	0	1	0	0	0	0	0	1	0	0	0	0	0	0	0	0	0	1	1	0	0	0	0	1	0	1	0	0	0
79016_071316B_04720	_05303	Acetyltransferase_(GNAT)_family_protein	-6.12738	0.001117	11	1	0	1	0	0	1	0	1	0	1	0	0	0	0	0	0	1	0	0	0	0	0	1	0	0	0	0	0	0	0	0	0	1	1	0	0	0	0	1	0	1	0	0	0
79017_071316B_04721	_05304	hypothetical_protein	#N/A	#N/A	14	1	0	1	0	0	1	0	1	0	1	0	0	0	0	0	0	1	0	1	0	0	1	1	0	0	0	0	0	0	0	0	0	1	1	0	0	0	0	1	0	1	0	0	0
79018_071316B_04722	_05305	Methyl-accepting_chemotaxis_protein_PctB	-6.12738	0.001117	11	1	0	1	0	0	1	0	1	0	1	0	0	0	0	0	0	1	0	0	0	0	0	1	0	0	0	0	0	0	0	0	0	1	1	0	0	0	0	1	0	1	0	0	0
79019_071316B_04723	_05306	hypothetical_protein	-6.12738	0.001117	11	1	0	1	0	0	1	0	1	0	1	0	0	0	0	0	0	1	0	0	0	0	0	1	0	0	0	0	0	0	0	0	0	1	1	0	0	0	0	1	0	1	0	0	0
79020_071316B_04724	_05307	hypothetical_protein	-3.23922	0.000314	13	1	0	1	0	0	1	0	1	0	1	0	0	0	0	0	0	1	0	1	0	0	1	1	0	0	0	0	0	0	0	0	0	1	1	0	0	0	0	1	0	1	0	0	0
451_00_18_3_1_00451	#N/A	hypothetical_protein	#N/A	#N/A	2	0	0	0	0	0	0	0	0	0	0	1	0	0	0	0	0	0	1	0	0	0	0	0	0	0	0	0	0	0	0	0	0	0	0	0	0	0	0	0	0	0	0	0	0
696_00_18_3_1_00696	#N/A	hypothetical_protein	#N/A	#N/A	2	0	0	0	0	0	0	0	0	0	0	1	0	0	0	0	0	0	1	0	0	0	0	0	0	0	0	0	0	0	0	0	0	0	0	0	0	0	0	0	0	0	0	0	0
1156_00_18_3_1_01157	#N/A	hypothetical_protein	#N/A	#N/A	2	0	0	0	0	0	0	0	0	0	0	0	0	0	0	0	0	0	1	0	0	0	0	0	0	0	0	0	0	0	0	0	0	0	0	0	0	0	0	0	1	0	0	0	0
1160_00_18_3_1_01161	#N/A	hypothetical_protein	#N/A	#N/A	2	0	0	0	0	0	0	0	0	0	0	0	0	0	0	0	0	0	1	0	0	0	0	0	0	0	0	0	0	0	0	0	0	0	0	0	0	0	0	0	1	0	0	0	0
1164_00_18_3_1_01165	#N/A	Sensor_protein_EvgS_precursor	#N/A	#N/A	2	0	0	0	0	0	0	0	0	0	0	0	0	0	0	0	0	0	1	0	0	0	0	0	0	0	0	0	0	0	0	0	0	0	0	0	0	0	0	0	1	0	0	0	0
1165_00_18_3_1_01166	#N/A	hypothetical_protein	#N/A	#N/A	2	0	0	0	0	0	0	0	0	0	0	0	0	0	0	0	0	0	1	0	0	0	0	0	0	0	0	0	0	0	0	0	0	0	0	0	0	0	0	0	1	0	0	0	0
1336_00_18_3_1_01340	#N/A	hypothetical_protein	#N/A	#N/A	2	0	0	0	0	0	0	0	0	0	0	1	0	0	0	0	0	0	1	0	0	0	0	0	0	0	0	0	0	0	0	0	0	0	0	0	0	0	0	0	0	0	0	0	0
7337_00_69_1_02170	#N/A	Type_I_restriction_modification_DNA_specificity_domain_protein	#N/A	#N/A	2	0	0	0	0	0	0	0	0	0	0	0	0	1	0	0	0	0	0	0	0	0	0	0	0	0	0	0	0	0	0	0	0	0	0	1	0	0	0	0	0	0	0	0	0
7338_00_69_1_02171	#N/A	Type_I_restriction_enzyme_EcoKI_M_protein	#N/A	#N/A	2	0	0	0	0	0	0	0	0	0	0	0	0	1	0	0	0	0	0	0	0	0	0	0	0	0	0	0	0	0	0	0	0	0	0	1	0	0	0	0	0	0	0	0	0
7986_00_69_1_02834	#N/A	hypothetical_protein	#N/A	#N/A	2	0	0	0	0	0	0	0	0	0	0	0	0	0	0	0	0	0	0	0	0	0	0	0	0	0	0	0	0	0	0	0	1	0	0	1	0	0	0	0	0	0	0	0	0
8919_00_69_1_03771	#N/A	Transposase	#N/A	#N/A	2	0	0	0	0	0	0	0	0	0	0	0	0	0	0	0	0	0	0	0	0	0	0	0	0	0	0	0	0	0	0	0	1	0	0	1	0	0	0	0	0	0	0	0	0
9693_00_69_1_04555	#N/A	hypothetical_protein	#N/A	#N/A	2	0	0	0	0	0	0	0	0	0	0	0	0	0	1	0	0	0	0	0	0	0	0	0	0	0	0	0	0	0	0	0	0	0	0	1	0	0	0	0	0	0	0	0	0
17740_00_84_1_03045	#N/A	hypothetical_protein	#N/A	#N/A	2	0	0	0	0	0	0	0	0	0	0	0	0	0	1	0	0	0	0	0	0	0	0	0	0	0	0	0	0	0	0	0	0	0	0	0	0	0	0	0	0	0	0	0	0
18098_00_84_1_03412	#N/A	hypothetical_protein	#N/A	#N/A	2	0	0	0	0	0	0	0	0	0	0	0	0	0	1	0	0	0	0	0	0	0	0	0	0	0	0	0	0	0	0	0	0	0	0	0	0	0	0	0	0	0	0	0	0
18834_00_90_10_00231	#N/A	DNA-binding_transcriptional_activator_FeaR	#N/A	#N/A	2	0	0	0	0	0	0	0	0	0	0	0	0	0	0	0	0	0	0	0	0	0	0	0	0	0	0	0	1	0	0	0	0	0	0	0	0	0	1	0	0	0	0	0	0
18836_00_90_10_00233	#N/A	Leucine_efflux_protein	#N/A	#N/A	2	0	0	0	0	0	0	1	0	0	0	0	0	0	0	0	0	0	0	0	0	0	0	0	0	0	0	0	0	0	1	0	0	0	0	0	0	0	0	0	0	0	0	0	0
18956_00_90_10_00353	#N/A	hypothetical_protein	#N/A	#N/A	2	0	0	0	0	0	0	0	0	0	0	0	0	0	0	0	0	0	0	0	0	0	0	0	0	0	0	0	0	1	0	1	0	0	0	0	0	0	0	0	0	0	0	0	0
18957_00_90_10_00354	#N/A	hypothetical_protein	#N/A	#N/A	2	0	0	0	0	0	0	0	0	0	0	0	0	0	0	0	0	0	0	0	0	0	0	0	0	0	0	0	0	1	0	1	0	0	0	0	0	0	0	0	0	0	0	0	0
18958_00_90_10_00355	#N/A	T5orf172_domain_protein	#N/A	#N/A	2	0	0	0	0	0	0	0	0	0	0	0	0	0	0	0	0	0	0	0	0	0	0	0	0	0	0	0	0	1	0	1	0	0	0	0	0	0	0	0	0	0	0	0	0
18960_00_90_10_00357	#N/A	Calcineurin-like_phosphoesterase	#N/A	#N/A	2	0	0	0	0	0	0	0	0	0	0	0	0	0	0	0	0	0	0	0	0	0	0	0	0	0	0	0	0	0	1	0	0	0	0	0	0	0	0	0	0	0	0	0	0
19698_00_90_10_01102	#N/A	hypothetical_protein	#N/A	#N/A	2	0	0	0	0	0	0	0	0	1	0	0	0	0	0	0	0	0	0	0	0	0	0	0	0	0	0	0	0	0	0	0	0	0	0	0	0	0	0	0	0	0	0	0	0
19709_00_90_10_01113	#N/A	hypothetical_protein	#N/A	#N/A	2	0	0	0	0	0	0	0	0	0	0	0	0	0	0	0	0	0	0	0	0	0	0	0	0	0	0	1	0	0	0	0	0	0	0	0	0	1	0	0	0	0	0	0	0
19710_00_90_10_01114	#N/A	hypothetical_protein	#N/A	#N/A	2	0	0	0	0	0	0	0	0	0	0	0	0	0	0	0	0	0	0	0	0	0	0	0	0	0	0	1	0	0	0	0	0	0	0	0	0	1	0	0	0	0	0	0	0
19712_00_90_10_01116	#N/A	hypothetical_protein	#N/A	#N/A	2	0	0	0	0	0	0	0	0	0	0	0	0	0	0	0	0	0	0	0	0	0	0	0	0	0	0	1	0	0	0	0	0	0	0	0	0	1	0	0	0	0	0	0	0
19713_00_90_10_01117	#N/A	Ribose_operon_repressor	#N/A	#N/A	2	0	0	0	0	0	0	0	0	0	0	0	0	0	0	0	0	0	0	0	0	0	0	0	0	0	0	1	0	0	0	0	0	0	0	0	0	1	0	0	0	0	0	0	0
19714_00_90_10_01118	#N/A	Multiple_sugar-binding_protein_precursor	#N/A	#N/A	2	0	0	0	0	0	0	0	0	0	0	0	0	0	0	0	0	0	0	0	0	0	0	0	0	0	0	1	0	0	0	0	0	0	0	0	0	1	0	0	0	0	0	0	0
19716_00_90_10_01120	#N/A	L-arabinose_transport_system_permease_protein_AraQ	#N/A	#N/A	2	0	0	0	0	0	0	0	0	0	0	0	0	0	0	0	0	0	0	0	0	0	0	0	0	0	0	1	0	0	0	0	0	0	0	0	0	1	0	0	0	0	0	0	0
19717_00_90_10_01121	#N/A	hypothetical_protein	#N/A	#N/A	2	0	0	0	0	0	0	0	0	0	0	0	0	0	0	0	0	0	0	0	0	0	0	0	0	0	0	1	0	0	0	0	0	0	0	0	0	1	0	0	0	0	0	0	0
19731_00_90_10_01135	#N/A	KAP_family_P-loop_domain_protein	#N/A	#N/A	2	0	0	1	0	0	0	0	0	0	0	0	0	0	0	0	0	0	0	0	1	0	0	0	0	0	0	0	0	0	0	0	0	0	0	0	0	0	0	0	0	0	0	0	0
19755_00_90_10_01159	#N/A	putative_chlorohydrolase/aminohydrolase	#N/A	#N/A	2	0	0	0	0	0	0	0	0	0	0	0	0	0	0	0	0	0	0	0	0	0	0	0	0	0	0	0	0	1	0	0	0	0	0	0	0	0	0	0	1	0	0	0	0
19949_00_90_10_01355	#N/A	Transglutaminase-like_superfamily_protein	#N/A	#N/A	2	0	0	0	0	0	0	0	0	1	0	0	0	0	1	0	0	0	0	0	0	0	0	0	0	0	0	0	0	0	0	0	0	0	0	0	0	0	0	0	0	0	0	0	0
20049_00_90_10_01455	#N/A	Branched-chain_amino_acid_transport_protein_(AzlD)	#N/A	#N/A	2	0	1	0	1	0	0	0	0	0	0	0	0	0	0	0	0	0	0	0	0	0	0	0	0	0	0	0	0	0	0	0	0	0	0	0	0	0	0	0	0	0	0	0	0
20050_00_90_10_01456	#N/A	Inner_membrane_protein_YgaZ	#N/A	#N/A	2	0	1	0	1	0	0	0	0	0	0	0	0	0	0	0	0	0	0	0	0	0	0	0	0	0	0	0	0	0	0	0	0	0	0	0	0	0	0	0	0	0	0	0	0
20313_00_90_10_01729	#N/A	hypothetical_protein	#N/A	#N/A	2	0	0	0	0	0	0	0	0	0	0	0	0	0	0	0	0	0	0	0	0	0	0	1	0	0	0	0	0	0	0	0	0	0	0	0	0	0	0	0	0	1	0	0	0
20316_00_90_10_01732	#N/A	S-(hydroxymethyl)glutathione_dehydrogenase	#N/A	#N/A	2	0	0	0	0	0	0	0	0	1	0	0	0	0	0	0	0	0	0	0	0	0	0	0	0	0	0	0	0	0	0	0	0	0	0	0	0	0	0	0	0	0	0	0	0
20515_00_90_10_01934	#N/A	hypothetical_protein	#N/A	#N/A	2	0	0	0	0	0	0	0	0	1	0	0	0	0	0	0	0	0	0	0	0	0	0	0	0	0	0	0	0	0	0	0	0	0	0	0	0	0	0	0	0	0	0	0	0
21089_00_90_10_02517	#N/A	hypothetical_protein	#N/A	#N/A	2	0	0	0	0	0	0	0	0	0	0	0	0	0	0	0	0	0	0	0	0	0	0	0	0	0	1	0	0	0	0	0	0	0	0	0	0	0	0	0	0	0	0	0	0
21090_00_90_10_02518	#N/A	hypothetical_protein	#N/A	#N/A	2	0	0	0	0	0	0	0	0	0	0	0	0	0	0	0	0	0	0	0	0	0	0	0	0	0	1	0	0	0	0	0	0	0	0	0	0	0	0	0	0	0	0	0	0
21091_00_90_10_02519	#N/A	hypothetical_protein	#N/A	#N/A	2	0	0	0	0	0	0	0	0	0	0	0	0	0	0	0	0	0	0	0	0	0	0	0	0	0	1	0	0	0	0	0	0	0	0	0	0	0	0	0	0	0	0	0	0
21620_00_90_10_03053	#N/A	hypothetical_protein	#N/A	#N/A	2	0	0	0	0	0	0	0	0	0	0	0	0	0	1	0	0	0	0	0	0	0	0	0	0	0	0	0	0	1	0	0	0	0	0	0	0	0	0	0	0	0	0	0	0
21621_00_90_10_03054	#N/A	hypothetical_protein	#N/A	#N/A	2	0	0	0	0	0	0	0	0	0	0	0	0	0	1	0	0	0	0	0	0	0	0	0	0	0	0	0	0	1	0	0	0	0	0	0	0	0	0	0	0	0	0	0	0
21622_00_90_10_03055	#N/A	hypothetical_protein	#N/A	#N/A	2	0	0	0	0	0	0	0	0	0	0	0	0	0	1	0	0	0	0	0	0	0	0	0	0	0	0	0	0	1	0	0	0	0	0	0	0	0	0	0	0	0	0	0	0
21623_00_90_10_03056	#N/A	hypothetical_protein	#N/A	#N/A	2	0	0	0	0	0	0	0	0	0	0	0	0	0	1	0	0	0	0	0	0	0	0	0	0	0	0	0	0	1	0	0	0	0	0	0	0	0	0	0	0	0	0	0	0
21624_00_90_10_03057	#N/A	hypothetical_protein	#N/A	#N/A	2	0	0	0	0	0	0	0	0	0	0	0	0	0	1	0	0	0	0	0	0	0	0	0	0	0	0	0	0	1	0	0	0	0	0	0	0	0	0	0	0	0	0	0	0
21798_00_90_10_03232	#N/A	hypothetical_protein	#N/A	#N/A	2	0	0	0	0	0	0	0	0	0	0	0	0	0	0	0	0	0	0	0	0	0	0	0	0	0	0	0	1	0	0	0	0	0	0	0	0	0	1	0	0	0	0	0	0
22409_00_90_10_03851	#N/A	Alpha/beta_hydrolase_family_protein	#N/A	#N/A	2	0	1	0	1	0	0	0	0	0	0	0	0	0	0	0	0	0	0	0	0	0	0	0	0	0	0	0	0	0	0	0	0	0	0	0	0	0	0	0	0	0	0	0	0
22581_00_90_10_04024	#N/A	hypothetical_protein	#N/A	#N/A	2	0	0	0	0	0	0	0	0	0	0	0	0	0	0	0	0	0	0	0	0	0	0	1	0	0	0	0	0	0	0	0	0	0	0	0	0	0	0	0	0	1	0	0	0
22582_00_90_10_04025	#N/A	Helix-turn-helix	#N/A	#N/A	2	0	0	0	0	0	0	0	0	0	0	0	0	0	0	0	0	0	0	0	0	0	0	1	0	0	0	0	0	0	0	0	0	0	0	0	0	0	0	0	0	1	0	0	0
22600_00_90_10_04043	#N/A	hypothetical_protein	#N/A	#N/A	2	0	0	0	0	0	0	0	0	0	0	0	0	0	0	0	0	1	0	0	0	0	0	0	0	0	0	0	0	0	0	0	0	1	0	0	0	0	0	0	0	0	0	0	0
22607_00_90_10_04050	#N/A	hypothetical_protein	#N/A	#N/A	2	0	0	0	0	0	0	0	0	0	0	0	0	0	0	0	0	0	0	0	0	0	0	1	0	0	0	0	0	0	0	0	0	0	0	0	0	0	0	0	0	1	0	0	0
22611_00_90_10_04054	#N/A	hypothetical_protein	#N/A	#N/A	2	0	0	0	0	0	0	0	0	0	0	0	0	0	0	0	0	0	0	0	0	0	0	1	0	0	0	0	0	0	0	0	0	0	0	0	0	0	0	0	0	1	0	0	0
22616_00_90_10_04059	#N/A	hypothetical_protein	#N/A	#N/A	2	0	0	0	0	0	0	0	0	0	0	0	0	0	0	0	0	0	0	0	0	0	0	1	0	0	0	0	0	0	0	0	0	0	0	0	0	0	0	0	0	1	0	0	0
22618_00_90_10_04061	#N/A	Pyocin_activator_protein_PrtN	#N/A	#N/A	2	0	0	0	0	0	0	0	0	0	0	0	0	0	0	0	0	0	0	0	0	0	0	1	0	0	0	0	0	0	0	0	0	0	0	0	0	0	0	0	0	1	0	0	0
22800_00_90_10_04244	#N/A	hypothetical_protein	#N/A	#N/A	2	0	0	0	0	0	0	0	0	0	0	0	0	0	0	0	0	0	0	0	0	0	0	0	0	0	0	0	1	0	0	0	0	0	0	0	0	0	0	0	0	0	1	0	0
22958_00_90_10_04403	#N/A	hypothetical_protein	#N/A	#N/A	2	0	0	0	0	0	0	0	0	0	0	0	1	0	0	0	0	0	0	0	0	0	0	0	0	0	0	1	0	0	0	0	0	0	0	0	0	0	0	0	0	0	0	0	0
22981_00_90_10_04426	#N/A	hypothetical_protein	#N/A	#N/A	2	0	0	0	0	0	0	0	0	0	1	0	0	0	0	0	0	0	0	0	0	0	0	0	0	0	0	0	0	0	0	0	0	0	0	0	0	0	0	0	0	0	0	0	0
22985_00_90_10_04430	#N/A	hypothetical_protein	#N/A	#N/A	2	0	0	0	0	0	0	0	0	0	1	0	0	0	0	0	0	0	0	0	0	0	0	0	0	0	0	0	0	0	0	0	0	0	0	0	0	0	0	0	0	0	0	0	0
22986_00_90_10_04431	#N/A	Type_III_secretion_protein_HrcQb	#N/A	#N/A	2	0	0	0	0	0	0	0	0	0	1	0	0	0	0	0	0	0	0	0	0	0	0	0	0	0	0	0	0	0	0	0	0	0	0	0	0	0	0	0	0	0	0	0	0
22988_00_90_10_04433	#N/A	flagellar_biosynthesis_protein_FliQ	#N/A	#N/A	2	0	0	0	0	0	0	0	0	0	1	0	0	0	0	0	0	0	0	0	0	0	0	0	0	0	0	0	0	0	0	0	0	0	0	0	0	0	0	0	0	0	0	0	0
22991_00_90_10_04436	#N/A	ECF_RNA_polymerase_sigma-E_factor	#N/A	#N/A	2	0	0	0	0	0	0	0	0	0	1	0	0	0	0	0	0	0	0	0	0	0	0	0	0	0	0	0	0	0	0	0	0	0	0	0	0	0	0	0	0	0	0	0	0
22992_00_90_10_04437	#N/A	HrpJ-like_domain_protein	#N/A	#N/A	2	0	0	0	0	0	0	0	0	0	1	0	0	0	0	0	0	0	0	0	0	0	0	0	0	0	0	0	0	0	0	0	0	0	0	0	0	0	0	0	0	0	0	0	0
22996_00_90_10_04441	#N/A	HrpF_protein	#N/A	#N/A	2	0	0	0	0	0	0	0	0	0	1	0	0	0	0	0	0	0	0	0	0	0	0	0	0	0	0	0	0	0	0	0	0	0	0	0	0	0	0	0	0	0	0	0	0
23009_00_90_10_04454	#N/A	Photosystem_I_P700_chlorophyll_a_apoprotein_A2	#N/A	#N/A	2	0	0	0	0	0	0	0	0	0	1	0	0	0	0	0	0	0	0	0	0	0	0	0	0	0	0	0	0	0	0	0	0	0	0	0	0	0	0	0	0	0	0	0	0
23010_00_90_10_04455	#N/A	Outer_membrane_protein_MxiD_precursor	#N/A	#N/A	2	0	0	0	0	0	0	0	0	0	1	0	0	0	0	0	0	0	0	0	0	0	0	0	0	0	0	0	0	0	0	0	0	0	0	0	0	0	0	0	0	0	0	0	0
23011_00_90_10_04456	#N/A	hypothetical_protein	#N/A	#N/A	2	0	0	0	0	0	0	0	0	0	1	0	0	0	0	0	0	0	0	0	0	0	0	0	0	0	0	0	0	0	0	0	0	0	0	0	0	0	0	0	0	0	0	0	0
23016_00_90_10_04461	#N/A	Type_III_secretion_needle_MxiH_like_protein	#N/A	#N/A	2	0	0	0	0	0	0	0	0	0	1	0	0	0	0	0	0	0	0	0	0	0	0	0	0	0	0	0	0	0	0	0	0	0	0	0	0	0	0	0	0	0	0	0	0
23358_00_90_10_04816	#N/A	Putative_glycosyltransferase_EpsE	#N/A	#N/A	2	0	0	0	0	0	0	0	0	0	0	0	0	0	0	0	0	0	0	0	0	0	0	0	0	0	0	0	0	0	0	0	0	0	1	0	0	0	0	0	0	0	0	0	0
23408_00_90_10_04866	#N/A	hypothetical_protein	#N/A	#N/A	2	0	0	0	0	0	0	0	0	1	0	0	0	0	0	0	0	0	0	0	0	0	0	0	0	0	0	0	0	0	0	0	0	0	0	0	1	0	0	0	0	0	0	0	0
23410_00_90_10_04868	#N/A	Abi-like_protein	#N/A	#N/A	2	0	0	0	0	0	0	0	0	0	0	0	0	0	1	0	0	0	0	0	0	0	0	0	0	0	0	0	0	0	0	0	0	0	0	0	0	0	1	0	0	0	0	0	0
23428_00_90_10_04886	#N/A	TraY_family_protein	#N/A	#N/A	2	0	0	0	0	0	0	0	0	1	0	0	0	0	0	0	0	0	0	0	0	0	0	0	0	0	0	0	0	0	0	0	0	0	0	0	1	0	0	0	0	0	0	0	0
23429_00_90_10_04887	#N/A	hypothetical_protein	#N/A	#N/A	2	0	0	0	0	0	0	0	0	1	0	0	0	0	0	0	0	0	0	0	0	0	0	0	0	0	0	0	0	0	0	0	0	0	0	0	1	0	0	0	0	0	0	0	0
23554_00_90_10_05018	#N/A	Sporulation_initiation_inhibitor_protein_Soj	#N/A	#N/A	2	0	0	0	0	0	0	0	0	0	0	0	0	0	0	0	0	0	0	0	0	0	0	0	0	0	0	0	0	0	1	0	0	0	0	0	0	0	1	0	0	0	0	0	0
23555_00_90_10_05019	#N/A	hypothetical_protein	#N/A	#N/A	2	0	0	0	0	0	0	0	0	0	0	0	0	0	0	0	0	0	0	0	0	0	0	0	0	0	0	0	0	0	1	0	0	0	0	0	0	0	1	0	0	0	0	0	0
23571_00_90_10_05035	#N/A	hypothetical_protein	#N/A	#N/A	2	0	0	0	0	0	0	0	0	0	0	0	0	0	0	0	0	0	0	0	0	0	0	0	0	0	0	0	0	0	0	0	0	0	0	0	0	0	0	0	0	1	0	0	0
23577_00_90_10_05041	#N/A	C4-dicarboxylate_transport_transcriptional_regulatory_protein_DctD	#N/A	#N/A	2	0	0	0	0	0	0	0	0	0	1	0	0	0	0	0	0	0	0	0	0	0	0	0	0	0	0	0	0	0	0	0	0	0	0	0	0	0	0	0	0	0	0	0	0
23624_00_90_10_05095	#N/A	Integrase_core_domain_protein	#N/A	#N/A	2	0	0	0	0	0	0	0	0	0	0	0	0	0	0	0	0	0	0	0	0	0	0	0	0	0	0	0	0	1	0	1	0	0	0	0	0	0	0	0	0	0	0	0	0
168346_O_00_16_10_02043	#N/A	Inner_membrane_protein_YohK	#N/A	#N/A	2	0	0	0	0	0	0	0	0	0	0	0	0	0	0	0	0	0	0	0	0	0	0	0	0	0	0	0	0	0	0	0	0	0	0	0	0	0	0	0	0	0	0	0	1
168347_O_00_16_10_02044	#N/A	Antiholin-like_protein_LrgA	#N/A	#N/A	2	0	0	0	0	0	0	0	0	0	0	0	0	0	0	0	0	0	0	0	0	0	0	0	0	0	0	0	0	0	0	0	0	0	0	0	0	0	0	0	0	0	0	0	1
168348_O_00_16_10_02045	#N/A	HTH-type_transcriptional_regulator_GltC	#N/A	#N/A	2	0	0	0	0	0	0	0	0	0	0	0	0	0	0	0	0	0	0	0	0	0	0	0	0	0	0	0	0	0	0	0	0	0	0	0	0	0	0	0	0	0	0	0	1
169969_O_00_16_10_03703	#N/A	Antitoxin_igA-2	#N/A	#N/A	2	0	0	0	0	0	0	0	0	0	0	0	0	0	0	0	1	0	0	0	0	0	0	0	0	0	0	0	0	0	0	0	0	0	0	0	0	0	0	0	0	0	0	0	1
44_00_18_3_1_00044	#N/A	Nucleoside_permease_NupX	#N/A	#N/A	3	0	0	0	0	0	0	0	0	0	0	1	0	0	0	0	0	0	1	0	0	0	0	0	0	0	0	1	0	0	0	0	0	0	0	0	0	0	0	0	0	0	0	0	0
45_00_18_3_1_00045	#N/A	hypothetical_protein	#N/A	#N/A	3	0	0	0	0	0	0	0	0	0	0	1	0	0	0	0	0	0	1	0	0	0	0	0	0	0	0	1	0	0	0	0	0	0	0	0	0	0	0	0	0	0	0	0	0
145_00_18_3_1_00145	#N/A	hypothetical_protein	#N/A	#N/A	3	0	0	0	0	0	0	0	0	0	0	1	0	0	0	0	0	0	1	0	0	0	0	0	0	0	0	0	0	1	0	0	0	0	0	0	0	0	0	0	0	0	0	0	0
281_00_18_3_1_00281	#N/A	Ankyrin_repeats_(3_copies)	#N/A	#N/A	3	0	0	0	0	0	0	0	0	0	0	1	0	0	0	0	0	0	1	0	0	0	0	0	0	0	0	0	1	0	0	0	0	0	0	0	0	0	0	0	0	0	0	0	0
293_00_18_3_1_00293	#N/A	periplasmic_protein	#N/A	#N/A	3	0	0	0	0	0	0	0	0	0	0	0	1	0	0	0	0	0	1	0	0	0	0	0	0	0	0	1	0	0	0	0	0	0	0	0	0	0	0	0	0	0	0	0	0
294_00_18_3_1_00294	#N/A	site-specific_tyrosine_recombinase_XerC	#N/A	#N/A	3	0	0	0	0	0	0	0	0	0	0	0	0	0	0	0	0	0	1	0	0	0	0	0	0	1	0	1	0	0	0	0	0	0	0	0	0	0	0	0	0	0	0	0	0
330_00_18_3_1_00330	#N/A	aromatic_amino_acid_exporter	#N/A	#N/A	3	0	0	0	0	0	0	0	0	0	0	1	0	0	0	0	0	0	1	0	0	0	0	0	0	0	0	1	0	0	0	0	0	0	0	0	0	0	0	0	0	0	0	0	0
484_00_18_3_1_00484	#N/A	hypothetical_protein	#N/A	#N/A	3	0	0	0	0	0	0	0	0	0	0	0	0	0	0	0	0	0	1	0	0	0	0	0	0	0	0	1	0	1	0	0	0	0	0	0	0	0	0	0	0	0	0	0	0
501_00_18_3_1_00501	#N/A	Penicillin_acylase_precursor	#N/A	#N/A	3	0	1	0	1	0	0	0	0	0	0	0	0	0	0	0	0	0	1	0	0	0	0	0	0	0	0	0	0	0	0	0	0	0	0	0	0	0	0	0	0	0	0	0	0
510_00_18_3_1_00510	#N/A	hypothetical_protein	#N/A	#N/A	3	0	0	0	0	1	0	0	0	0	0	0	0	0	0	0	0	0	1	0	0	0	0	0	0	0	0	1	0	0	0	0	0	0	0	0	0	0	0	0	0	0	0	0	0
511_00_18_3_1_00511	#N/A	Trifunctional_nucleotide_phosphoesterase_protein_YfkN_precursor	#N/A	#N/A	3	0	0	0	0	1	0	0	0	0	0	0	0	0	0	0	0	0	1	0	0	0	0	0	0	0	0	1	0	0	0	0	0	0	0	0	0	0	0	0	0	0	0	0	0
512_00_18_3_1_00512	#N/A	Glycosyl_hydrolase_family_92	#N/A	#N/A	3	0	0	0	0	0	0	0	0	0	0	0	0	0	0	0	0	0	1	0	1	0	0	0	0	0	0	1	0	0	0	0	0	0	0	0	0	0	0	0	0	0	0	0	0
513_00_18_3_1_00513	#N/A	Glycosyl_hydrolase_family_92	#N/A	#N/A	3	0	0	0	0	0	0	0	0	0	0	0	0	0	0	0	0	0	1	0	1	0	0	0	0	0	0	1	0	0	0	0	0	0	0	0	0	0	0	0	0	0	0	0	0
514_00_18_3_1_00514	#N/A	Glycosyl_hydrolase_family_92	#N/A	#N/A	3	0	0	0	0	0	0	0	0	0	0	0	0	0	0	0	0	0	1	0	1	0	0	0	0	0	0	1	0	0	0	0	0	0	0	0	0	0	0	0	0	0	0	0	0
515_00_18_3_1_00515	#N/A	Glycosyl_hydrolase_family_92	#N/A	#N/A	3	0	0	0	0	0	0	0	0	0	0	0	0	0	0	0	0	0	1	0	1	0	0	0	0	0	0	1	0	0	0	0	0	0	0	0	0	0	0	0	0	0	0	0	0
516_00_18_3_1_00516	#N/A	Glycosyl_hydrolase_family_92	#N/A	#N/A	3	0	0	0	0	0	0	0	0	0	0	0	0	0	0	0	0	0	1	0	1	0	0	0	0	0	0	1	0	0	0	0	0	0	0	0	0	0	0	0	0	0	0	0	0
543_00_18_3_1_00543	#N/A	5'-methylthioadenosine/S-adenosylhomocysteine_nucleosidase	#N/A	#N/A	3	0	0	0	0	0	0	0	0	0	0	0	0	0	0	0	0	0	1	0	0	0	0	0	0	0	0	1	0	1	0	0	0	0	0	0	0	0	0	0	0	0	0	0	0
[truncated: 4,677 more rows]
[truncated: 7 more columns]
